# Supplementary material for: Synthesis, crystal structure and thermal properties of tetra­kis­(3-methyl­pyridine-κN)bis­(thio­cyanato-κN)nickel(II)
Source: Acta Crystallogr E Crystallogr Commun. 2023 Jan 1;79(Pt 1):19–23. doi: 10.1107/S2056989022011379 (PMC9815138; doi:10.1107/S2056989022011379)
Supplement: Supplementary file 1 [file e-79-00019-sup1.cif]

##############################################################################
#                                                                            #
# This CIF contains the data in a paper accepted for publication in          #
# Acta Crystallographica Section E. It conforms to the requirements of       #
# Notes for Authors for Acta Crystallographica Section E, and has been       #
# peer reviewed under the auspices of the IUCr Commission on Journals.       #
#                                                                            #
# Full details of the Crystallographic Information File format               #
# are given in the paper "The Crystallographic Information File (CIF):       #
# a New Standard Archive File for Crystallography" by S. R. Hall, F. H.      #
# Allen and I. D. Brown [Acta Cryst. (1991), A47, 655-685].                  #
#                                                                            #
# The current version of the core CIF dictionary is obtainable from          #
# ftp://ftp.iucr.org/pub/cif_core.dic.                                       #
#                                                                            #
# Software is freely available for graphical display of the structure(s)     #
# in this CIF. For information consult the CIF software page                 #
# http://www.iucr.org/resources/cif/software.                                #
#                                                                            #
# This file may be used for bona fide research purposes within the           #
# scientific community so long as proper attribution is given to the journal # 
# article from which it was obtained.                                        #
#                                                                            #
##############################################################################
data_I
_audit_creation_method
;
Olex2 1.3-ac4
(compiled 2020.11.27 svn.r5f609507 for Rigaku Oxford Diffraction, GUI svn.r6214)
;
_journal_date_recd_electronic     2022-10-07
_journal_date_accepted     2022-11-25
_journal_name_full     'Acta Crystallographica, Section E'
_journal_year     2023
_journal_volume     79
_journal_issue      1
_journal_page_first     0
_journal_page_last     0
_journal_paper_category     GM
_journal_paper_doi     10.1107/S2056989022011379
_journal_coeditor_code     YZ2025
_publ_contact_author_name     'Christian N\"ather'
_publ_contact_author_address
;
Institut f\"ur Anorganische Chemie
Universit\"at Kiel
Max-Eyth-Str. 2
24118 Kiel
;
_publ_contact_author_email     'cnaether@ac.uni-kiel.de'
_publ_contact_author_fax     ?
_publ_contact_author_phone     ?
_publ_section_title
;
Synthesis, crystal structure and thermal properties of
tetrakis(3-methylpyridine-\k<i>N</i>)bis(thiocyanato-\k<i>N</i>)nickel(II)
;
_publ_section_title_footnote     .
loop_
    _publ_author_name
    _publ_author_footnote
    _publ_author_address
    'N\"ather, Christian' .
;
Institut f\"ur Anorganische Chemie
Universit\"at Kiel
Max-Eyth.-Str. 2
24118 Kiel
Germany
;
    'Jess, Inke' .
;
Institut f\"ur Anorganische Chemie
Universit\"at Kiel
Max-Eyth.-Str. 2
24118 Kiel
Germany
;
    'Krebs, Christoph' .
;
Institut f\"ur Anorganische Chemie
Universit\"at Kiel
Max-Eyth.-Str. 2
24118 Kiel
Germany
;
_publ_section_synopsis
;
In the crystal structure of the title compound, the nickel cations are
octahedrally coordinated by two terminal N-bonded thiocyanate anions and four
3-methylpyridine ligands.
;
_chemical_name_systematic
;
Tetrakis(3-methylpyridine-\k<i>N</i>)bis(thiocyanato-\k<i>N</i>)nickel(II)
;
_chemical_name_common     ?
_chemical_formula_moiety     'C26 H28 N6 Ni S2'
_chemical_formula_sum     'C26 H28 N6 Ni S2'
_chemical_formula_iupac     '[Ni (N C S)2 (C6 H7 N)4]'
_chemical_formula_weight     547.37
_chemical_melting_point     ?
_space_group_crystal_system     orthorhombic
_space_group_name_H-M_alt     'P b c a'
_space_group_name_Hall     '-P 2ac 2ab'
loop_
    _space_group_symop_operation_xyz
    'x, y, z'
    '-x+1/2, -y, z+1/2'
    '-x, y+1/2, -z+1/2'
    'x+1/2, -y+1/2, -z'
    '-x, -y, -z'
    'x-1/2, y, -z-1/2'
    'x, -y-1/2, z-1/2'
    '-x-1/2, y-1/2, z'
_cell_length_a     14.2012(4)
_cell_length_b     15.2704(4)
_cell_length_c     26.1738(6)
_cell_angle_alpha     90
_cell_angle_beta     90
_cell_angle_gamma     90
_cell_volume     5676.0(3)
_cell_formula_units_Z     8
_cell_measurement_reflns_used     11586
_cell_measurement_theta_min     3.3670
_cell_measurement_theta_max     77.8790
_cell_measurement_temperature     100.00(10)
loop_
    _twin_individual_id
    _twin_individual_mass_fraction_refined
    _twin_individual_twin_matrix_11
    _twin_individual_twin_matrix_12
    _twin_individual_twin_matrix_13
    _twin_individual_twin_matrix_21
    _twin_individual_twin_matrix_22
    _twin_individual_twin_matrix_23
    _twin_individual_twin_matrix_31
    _twin_individual_twin_matrix_32
    _twin_individual_twin_matrix_33
    1 0.543(5) 1.0000 0.0000 0.0000 0.0000 1.0000 0.0000 0.0000 0.0000 1.0000
    2 0.457(5) 1.0000 0.0002 0.0117 -0.0000 0.9998 0.0001 -0.0406 -0.0008 0.9998
_exptl_crystal_description     block
_exptl_crystal_colour     'light blue'
_exptl_crystal_size_max     0.15
_exptl_crystal_size_mid     0.1
_exptl_crystal_size_min     0.1
_exptl_crystal_density_diffrn     1.281
_exptl_crystal_density_meas     ?
_exptl_crystal_density_method     ?
_exptl_crystal_F_000     2288
_exptl_absorpt_coefficient_mu     2.550
_exptl_absorpt_correction_type     multi-scan
_exptl_absorpt_process_details
;
(CrysAlisPro; Rigaku OD, 2021)
;
_exptl_absorpt_correction_T_min     0.81393
_exptl_absorpt_correction_T_max     1.00000
_diffrn_ambient_temperature     100.00(10)
_diffrn_source     'micro-focus sealed X-ray tube'
_diffrn_radiation_type     'Cu K\a'
_diffrn_radiation_wavelength     1.54184
_diffrn_radiation_monochromator     mirror
_diffrn_measurement_device_type     'XtaLAB Synergy, Dualflex, HyPix'
_diffrn_measurement_device     'four-circle diffractometer'
_diffrn_measurement_method     '\w scans'
_diffrn_detector     'Hybrid Pixel Array Detector'
_diffrn_detector_area_resol_mean     10.0000
_diffrn_reflns_number     6767
_diffrn_reflns_av_R_equivalents     ?
_diffrn_reflns_av_unetI/netI     0.0048
_diffrn_reflns_theta_min     3.377
_diffrn_reflns_theta_max     68.267
_diffrn_reflns_theta_full     67.684
_diffrn_measured_fraction_theta_max     0.992
_diffrn_measured_fraction_theta_full     0.994
_diffrn_reflns_limit_h_min     -15
_diffrn_reflns_limit_h_max     17
_diffrn_reflns_limit_k_min     -17
_diffrn_reflns_limit_k_max     18
_diffrn_reflns_limit_l_min     -31
_diffrn_reflns_limit_l_max     31
_diffrn_radiation_probe     x-ray
_refine_special_details
;
 Refined as a two-component twin.
;
_reflns_number_total     6767
_reflns_number_gt     5975
_reflns_threshold_expression     'I > 2\s(I)'
_refine_ls_structure_factor_coef     Fsqd
_refine_ls_matrix_type     full
_refine_ls_R_factor_all     0.0811
_refine_ls_R_factor_gt     0.0723
_refine_ls_wR_factor_gt     0.1923
_refine_ls_wR_factor_ref     0.2029
_refine_ls_goodness_of_fit_ref     1.082
_refine_ls_restrained_S_all     1.082
_refine_ls_number_reflns     6767
_refine_ls_number_parameters     386
_refine_ls_number_restraints     15
_refine_ls_hydrogen_treatment     constr
_refine_ls_weighting_scheme     calc
_refine_ls_weighting_details
              'w=1/[\s^2^(Fo^2^)+(0.0864P)^2^+8.6753P] where P=(Fo^2^+2Fc^2^)/3'
_atom_sites_solution_hydrogens     geom
_atom_sites_solution_primary     dual
_atom_sites_solution_secondary     ?
_refine_ls_shift/su_max     0.001
_refine_ls_shift/su_mean     0.000
_refine_diff_density_max     0.741
_refine_diff_density_min     -0.613
_refine_ls_extinction_method     none
_refine_ls_extinction_coef     .
loop_
    _atom_type_symbol
    _atom_type_description
    _atom_type_scat_dispersion_real
    _atom_type_scat_dispersion_imag
    _atom_type_scat_source
    'C' 'C' 0.0181 0.0091
                         'International Tables Vol C Tables 4.2.6.8 and 6.1.1.4'
    'H' 'H' 0.0000 0.0000
                         'International Tables Vol C Tables 4.2.6.8 and 6.1.1.4'
    'N' 'N' 0.0311 0.0180
                         'International Tables Vol C Tables 4.2.6.8 and 6.1.1.4'
    'Ni' 'Ni' -3.0029 0.5091
                         'International Tables Vol C Tables 4.2.6.8 and 6.1.1.4'
    'S' 'S' 0.3331 0.5567
                         'International Tables Vol C Tables 4.2.6.8 and 6.1.1.4'
_computing_data_collection
;
CrysAlisPro (Rigaku OD, 2021)
;
_computing_cell_refinement
;
CrysAlisPro (Rigaku OD, 2021)
;
_computing_data_reduction
;
CrysAlisPro (Rigaku OD, 2021)
;
_computing_structure_solution
;
<i>SHELXT2014/5</i> (Sheldrick, 2015a)
;
_computing_structure_refinement
;
<i>SHELXL2016/6</i> (Sheldrick, 2015b)
;
_computing_molecular_graphics
;
DIAMOND (Brandenburg & Putz, 1999)
;
_computing_publication_material
;
Publcif (Westrip, 2010)
;
loop_
    _atom_site_type_symbol
    _atom_site_label
    _atom_site_fract_x
    _atom_site_fract_y
    _atom_site_fract_z
    _atom_site_U_iso_or_equiv
    _atom_site_adp_type
    _atom_site_calc_flag
    _atom_site_occupancy
    _atom_site_disorder_assembly
    _atom_site_disorder_group
    Ni Ni1 0.51000(5) 0.76369(4) 0.61618(2) 0.0493(2) Uani d 1 . .
    N N1 0.4176(3) 0.8666(3) 0.62644(15) 0.0654(9) Uani d 1 . .
    C C1 0.3581(3) 0.9147(3) 0.63485(14) 0.0595(10) Uani d 1 . .
    S S1 0.27254(11) 0.98387(12) 0.64613(6) 0.0992(6) Uani d 1 . .
    N N2 0.6035(3) 0.6638(2) 0.60680(13) 0.0647(10) Uani d 1 . .
    C C2 0.6745(4) 0.6257(3) 0.60497(15) 0.0683(14) Uani d 1 . .
    S S2 0.77540(12) 0.57472(10) 0.60158(6) 0.0984(6) Uani d 1 . .
    N N11 0.4125(2) 0.7018(2) 0.56639(11) 0.0510(8) Uani d 1 . .
    C C11 0.4102(3) 0.6152(3) 0.56289(14) 0.0546(10) Uani d 1 . .
    H H11 0.437953 0.582251 0.589725 0.065 Uiso calc 1 . .
    C C12 0.3696(3) 0.5693(3) 0.52235(15) 0.0575(10) Uani d 1 . .
    C C13 0.3294(3) 0.6190(3) 0.48387(15) 0.0623(11) Uani d 1 . .
    H H13 0.302533 0.591038 0.454903 0.075 Uiso calc 1 . .
    C C14 0.3283(3) 0.7090(3) 0.48761(15) 0.0627(11) Uani d 1 . .
    H H14 0.299610 0.743464 0.461734 0.075 Uiso calc 1 . .
    C C15 0.3698(3) 0.7485(3) 0.52963(15) 0.0550(9) Uani d 1 . .
    H H15 0.367899 0.810485 0.532513 0.066 Uiso calc 1 . .
    C C16 0.3721(4) 0.4712(3) 0.52121(19) 0.0778(14) Uani d 1 . .
    H H16A 0.422808 0.450120 0.543429 0.117 Uiso calc 1 . .
    H H16B 0.383374 0.451212 0.486156 0.117 Uiso calc 1 . .
    H H16C 0.311698 0.448037 0.533300 0.117 Uiso calc 1 . .
    N N21 0.5673(2) 0.8250(2) 0.55058(12) 0.0503(7) Uani d 1 . .
    C C21 0.5828(3) 0.7784(3) 0.50761(15) 0.0570(10) Uani d 1 . .
    H H21 0.577635 0.716422 0.509351 0.068 Uiso calc 1 . .
    C C22 0.6058(3) 0.8161(4) 0.46099(17) 0.0750(15) Uani d 1 . .
    C C23 0.6157(4) 0.9059(5) 0.4605(3) 0.098(2) Uani d 1 . .
    H H23 0.631190 0.934897 0.429489 0.117 Uiso calc 1 . .
    C C24 0.6034(4) 0.9536(4) 0.5041(3) 0.0869(17) Uani d 1 . .
    H H24 0.611759 1.015283 0.503588 0.104 Uiso calc 1 . .
    C C25 0.5787(3) 0.9119(3) 0.5489(2) 0.0654(12) Uani d 1 . .
    H H25 0.569678 0.945459 0.579052 0.079 Uiso calc 1 . .
    C C26 0.6213(4) 0.7585(5) 0.41446(19) 0.102(2) Uani d 1 . .
    H H26A 0.673140 0.717732 0.421148 0.153 Uiso calc 1 . .
    H H26B 0.636960 0.795217 0.384962 0.153 Uiso calc 1 . .
    H H26C 0.563707 0.725337 0.407245 0.153 Uiso calc 1 . .
    N N31 0.6110(3) 0.8264(2) 0.66364(12) 0.0526(8) Uani d 1 . .
    C C31 0.7026(3) 0.8279(3) 0.65102(15) 0.0560(9) Uani d 1 . .
    H H31 0.720195 0.803220 0.619100 0.067 Uiso calc 1 . .
    C C32 0.7734(3) 0.8631(3) 0.68143(17) 0.0636(11) Uani d 1 . .
    C C33 0.7455(4) 0.8989(3) 0.72751(18) 0.0705(12) Uani d 1 . .
    H H33 0.790971 0.923652 0.749867 0.085 Uiso calc 1 . .
    C C34 0.6519(4) 0.8988(3) 0.74102(17) 0.0686(12) Uani d 1 . .
    H H34 0.632489 0.923237 0.772691 0.082 Uiso calc 1 . .
    C C35 0.5854(3) 0.8623(3) 0.70773(16) 0.0602(10) Uani d 1 . .
    H H35 0.520662 0.863337 0.716855 0.072 Uiso calc 1 . .
    C C36 0.8747(4) 0.8623(5) 0.6636(2) 0.0935(18) Uani d 1 . .
    H H36A 0.884808 0.812250 0.640852 0.140 Uiso calc 1 . .
    H H36B 0.916506 0.857366 0.693291 0.140 Uiso calc 1 . .
    H H36C 0.888383 0.916723 0.645267 0.140 Uiso calc 1 . .
    N N41 0.4324(8) 0.7054(7) 0.6801(3) 0.038(2) Uani d 0.508(9) A 1
    C C41 0.4817(8) 0.6676(6) 0.7171(3) 0.047(2) Uani d 0.508(9) A 1
    H H41 0.548178 0.663650 0.713665 0.056 Uiso calc 0.508(9) A 1
    C C42 0.4391(10) 0.6336(8) 0.7607(5) 0.060(4) Uani d 0.508(9) A 1
    C C43 0.3410(8) 0.6417(6) 0.7648(4) 0.058(3) Uani d 0.508(9) A 1
    H H43 0.309505 0.619128 0.794012 0.070 Uiso calc 0.508(9) A 1
    C C44 0.2899(8) 0.6821(6) 0.7267(3) 0.055(2) Uani d 0.508(9) A 1
    H H44 0.223478 0.688128 0.729071 0.066 Uiso calc 0.508(9) A 1
    C C45 0.3393(8) 0.7135(6) 0.6849(3) 0.044(2) Uani d 0.508(9) A 1
    H H45 0.305316 0.742056 0.658496 0.053 Uiso calc 0.508(9) A 1
    C C46 0.4967(7) 0.5905(8) 0.8022(4) 0.077(3) Uani d 0.508(9) A 1
    H H46A 0.553891 0.565381 0.787301 0.115 Uiso calc 0.508(9) A 1
    H H46B 0.459517 0.544001 0.818299 0.115 Uiso calc 0.508(9) A 1
    H H46C 0.513938 0.634263 0.827964 0.115 Uiso calc 0.508(9) A 1
    N N41A 0.4738(7) 0.6913(7) 0.6803(4) 0.045(3) Uani d 0.492(9) A 2
    C C41A 0.3824(10) 0.6897(7) 0.6936(4) 0.044(2) Uani d 0.492(9) A 2
    H H41A 0.339204 0.717790 0.671248 0.053 Uiso calc 0.492(9) A 2
    C C42A 0.3452(8) 0.6500(6) 0.7378(4) 0.052(3) Uani d 0.492(9) A 2
    C C43A 0.4107(10) 0.6097(8) 0.7696(5) 0.060(4) Uani d 0.492(9) A 2
    H H43A 0.390213 0.583224 0.800541 0.072 Uiso calc 0.492(9) A 2
    C C44A 0.5050(8) 0.6076(7) 0.7569(3) 0.061(2) Uani d 0.492(9) A 2
    H H44A 0.549538 0.579352 0.778394 0.073 Uiso calc 0.492(9) A 2
    C C45A 0.5335(8) 0.6479(6) 0.7114(3) 0.048(2) Uani d 0.492(9) A 2
    H H45A 0.598007 0.644640 0.702042 0.058 Uiso calc 0.492(9) A 2
    C C46A 0.2399(7) 0.6515(7) 0.7488(4) 0.067(3) Uani d 0.492(9) A 2
    H H46D 0.211614 0.703204 0.732851 0.101 Uiso calc 0.492(9) A 2
    H H46E 0.229632 0.653656 0.785833 0.101 Uiso calc 0.492(9) A 2
    H H46F 0.210660 0.598466 0.734885 0.101 Uiso calc 0.492(9) A 2
loop_
    _atom_site_aniso_label
    _atom_site_aniso_U_11
    _atom_site_aniso_U_22
    _atom_site_aniso_U_33
    _atom_site_aniso_U_12
    _atom_site_aniso_U_13
    _atom_site_aniso_U_23
    Ni1 0.0694(5) 0.0412(4) 0.0372(4) -0.0156(3) -0.0019(3) -0.0012(2)
    N1 0.060(2) 0.070(2) 0.066(2) -0.0123(19) 0.0107(17) -0.0036(19)
    C1 0.066(3) 0.071(3) 0.0416(19) -0.008(2) 0.0102(17) 0.0098(18)
    S1 0.1028(10) 0.1118(12) 0.0831(9) 0.0356(9) 0.0467(8) 0.0492(8)
    N2 0.098(3) 0.0470(19) 0.0487(18) -0.003(2) -0.0278(18) -0.0025(15)
    C2 0.119(4) 0.041(2) 0.045(2) 0.004(3) -0.040(2) -0.0070(17)
    S2 0.1265(12) 0.0774(9) 0.0913(9) 0.0348(8) -0.0594(9) -0.0317(7)
    N11 0.0614(19) 0.0553(19) 0.0365(14) -0.0197(15) 0.0011(12) 0.0000(13)
    C11 0.069(2) 0.058(2) 0.0371(17) -0.0218(19) 0.0012(16) -0.0019(16)
    C12 0.059(2) 0.066(3) 0.0469(19) -0.019(2) 0.0017(16) -0.0111(18)
    C13 0.058(2) 0.082(3) 0.047(2) -0.022(2) -0.0059(17) -0.010(2)
    C14 0.054(2) 0.084(3) 0.049(2) -0.015(2) -0.0061(17) 0.005(2)
    C15 0.052(2) 0.064(2) 0.049(2) -0.0147(19) 0.0028(16) 0.0041(18)
    C16 0.090(3) 0.075(3) 0.069(3) -0.020(3) -0.012(2) -0.024(2)
    N21 0.0485(16) 0.0506(18) 0.0518(17) -0.0086(14) -0.0036(13) 0.0102(14)
    C21 0.053(2) 0.072(3) 0.046(2) -0.0062(19) -0.0031(16) 0.0132(19)
    C22 0.052(2) 0.118(5) 0.055(2) -0.007(3) 0.0010(18) 0.031(3)
    C23 0.063(3) 0.132(6) 0.098(4) -0.004(3) 0.008(3) 0.073(4)
    C24 0.065(3) 0.076(3) 0.121(5) -0.005(3) 0.002(3) 0.048(3)
    C25 0.050(2) 0.058(3) 0.088(3) -0.0111(19) -0.003(2) 0.025(2)
    C26 0.090(4) 0.169(7) 0.047(3) -0.003(4) 0.008(2) 0.021(3)
    N31 0.074(2) 0.0369(16) 0.0472(16) -0.0094(15) -0.0043(15) -0.0048(13)
    C31 0.074(3) 0.045(2) 0.049(2) -0.0072(19) -0.0067(18) -0.0036(16)
    C32 0.068(3) 0.058(3) 0.065(2) -0.004(2) -0.017(2) -0.003(2)
    C33 0.083(3) 0.060(3) 0.068(3) -0.011(2) -0.021(2) -0.016(2)
    C34 0.092(3) 0.054(2) 0.060(2) -0.007(2) -0.012(2) -0.020(2)
    C35 0.080(3) 0.047(2) 0.054(2) -0.010(2) -0.0031(19) -0.0122(17)
    C36 0.075(3) 0.118(5) 0.087(4) -0.002(3) -0.018(3) -0.014(4)
    N41 0.031(6) 0.052(5) 0.032(3) -0.015(5) 0.006(4) -0.004(3)
    C41 0.059(6) 0.039(4) 0.042(5) -0.001(4) -0.008(4) 0.001(3)
    C42 0.086(10) 0.044(6) 0.050(7) -0.016(6) -0.015(6) 0.014(4)
    C43 0.087(8) 0.044(5) 0.044(5) -0.013(5) 0.006(5) 0.000(4)
    C44 0.052(5) 0.053(5) 0.060(5) -0.008(4) 0.008(4) -0.001(4)
    C45 0.056(6) 0.040(5) 0.037(4) -0.010(4) -0.002(4) -0.005(3)
    C46 0.083(7) 0.086(7) 0.062(6) -0.008(5) -0.012(4) 0.026(5)
    N41A 0.033(5) 0.050(5) 0.051(5) -0.017(4) 0.007(5) -0.016(4)
    C41A 0.049(8) 0.044(5) 0.039(5) -0.002(5) 0.001(5) -0.008(4)
    C42A 0.074(7) 0.041(5) 0.042(5) -0.012(5) 0.019(6) -0.012(4)
    C43A 0.092(10) 0.044(7) 0.043(5) -0.005(6) 0.021(5) -0.001(5)
    C44A 0.079(7) 0.057(6) 0.047(5) 0.001(5) -0.002(4) 0.005(4)
    C45A 0.055(6) 0.050(5) 0.040(4) -0.003(4) 0.002(4) -0.004(3)
    C46A 0.069(6) 0.065(6) 0.067(5) -0.005(5) 0.031(5) 0.000(5)
_geom_special_details
;
 All esds (except the esd in the dihedral angle between two l.s. planes)
 are estimated using the full covariance matrix.  The cell esds are taken
 into account individually in the estimation of esds in distances, angles
 and torsion angles; correlations between esds in cell parameters are only
 used when they are defined by crystal symmetry.  An approximate (isotropic)
 treatment of cell esds is used for estimating esds involving l.s. planes.
;
loop_
    _geom_bond_atom_site_label_1
    _geom_bond_atom_site_label_2
    _geom_bond_site_symmetry_2
    _geom_bond_distance
    _geom_bond_publ_flag
    Ni1 N1 . 2.064(4) y
    Ni1 N2 . 2.037(4) y
    Ni1 N11 . 2.124(3) y
    Ni1 N21 . 2.118(3) y
    Ni1 N31 . 2.126(3) y
    Ni1 N41 . 2.193(10) y
    Ni1 N41A . 2.075(11) y
    N1 C1 . 1.142(6) ?
    C1 S1 . 1.637(5) ?
    N2 C2 . 1.165(6) ?
    C2 S2 . 1.633(6) ?
    N11 C11 . 1.326(5) ?
    N11 C15 . 1.342(5) ?
    C11 H11 . 0.9500 ?
    C11 C12 . 1.396(5) ?
    C12 C13 . 1.384(6) ?
    C12 C16 . 1.499(7) ?
    C13 H13 . 0.9500 ?
    C13 C14 . 1.378(7) ?
    C14 H14 . 0.9500 ?
    C14 C15 . 1.386(6) ?
    C15 H15 . 0.9500 ?
    C16 H16A . 0.9800 ?
    C16 H16B . 0.9800 ?
    C16 H16C . 0.9800 ?
    N21 C21 . 1.349(5) ?
    N21 C25 . 1.337(6) ?
    C21 H21 . 0.9500 ?
    C21 C22 . 1.388(6) ?
    C22 C23 . 1.379(9) ?
    C22 C26 . 1.518(9) ?
    C23 H23 . 0.9500 ?
    C23 C24 . 1.365(10) ?
    C24 H24 . 0.9500 ?
    C24 C25 . 1.380(7) ?
    C25 H25 . 0.9500 ?
    C26 H26A . 0.9800 ?
    C26 H26B . 0.9800 ?
    C26 H26C . 0.9800 ?
    N31 C31 . 1.342(6) ?
    N31 C35 . 1.329(5) ?
    C31 H31 . 0.9500 ?
    C31 C32 . 1.391(6) ?
    C32 C33 . 1.383(7) ?
    C32 C36 . 1.511(7) ?
    C33 H33 . 0.9500 ?
    C33 C34 . 1.375(7) ?
    C34 H34 . 0.9500 ?
    C34 C35 . 1.400(6) ?
    C35 H35 . 0.9500 ?
    C36 H36A . 0.9800 ?
    C36 H36B . 0.9800 ?
    C36 H36C . 0.9800 ?
    N41 C41 . 1.326(12) ?
    N41 C45 . 1.333(11) ?
    C41 H41 . 0.9500 ?
    C41 C42 . 1.394(14) ?
    C42 C43 . 1.403(14) ?
    C42 C46 . 1.510(13) ?
    C43 H43 . 0.9500 ?
    C43 C44 . 1.378(13) ?
    C44 H44 . 0.9500 ?
    C44 C45 . 1.385(12) ?
    C45 H45 . 0.9500 ?
    C46 H46A . 0.9800 ?
    C46 H46B . 0.9800 ?
    C46 H46C . 0.9800 ?
    N41A C41A . 1.343(12) ?
    N41A C45A . 1.349(13) ?
    C41A H41A . 0.9500 ?
    C41A C42A . 1.410(14) ?
    C42A C43A . 1.392(15) ?
    C42A C46A . 1.524(13) ?
    C43A H43A . 0.9500 ?
    C43A C44A . 1.381(14) ?
    C44A H44A . 0.9500 ?
    C44A C45A . 1.398(11) ?
    C45A H45A . 0.9500 ?
    C46A H46D . 0.9800 ?
    C46A H46E . 0.9800 ?
    C46A H46F . 0.9800 ?
loop_
    _geom_angle_atom_site_label_1
    _geom_angle_atom_site_label_2
    _geom_angle_atom_site_label_3
    _geom_angle_site_symmetry_1
    _geom_angle_site_symmetry_3
    _geom_angle
    _geom_angle_publ_flag
    N1 Ni1 N11 . . 90.23(15) y
    N1 Ni1 N21 . . 90.76(14) y
    N1 Ni1 N31 . . 90.57(14) y
    N1 Ni1 N41 . . 83.7(3) y
    N1 Ni1 N41A . . 98.2(3) y
    N2 Ni1 N1 . . 178.73(15) y
    N2 Ni1 N11 . . 91.01(14) y
    N2 Ni1 N21 . . 89.04(14) y
    N2 Ni1 N31 . . 88.17(14) y
    N2 Ni1 N41 . . 96.6(3) y
    N2 Ni1 N41A . . 82.0(3) y
    N11 Ni1 N31 . . 177.86(12) y
    N11 Ni1 N41 . . 87.7(3) y
    N21 Ni1 N11 . . 87.12(12) y
    N21 Ni1 N31 . . 90.89(12) y
    N21 Ni1 N41 . . 172.4(3) y
    N31 Ni1 N41 . . 94.4(3) y
    N41A Ni1 N11 . . 95.6(3) y
    N41A Ni1 N21 . . 170.6(3) y
    N41A Ni1 N31 . . 86.2(3) y
    C1 N1 Ni1 . . 170.3(4) ?
    N1 C1 S1 . . 179.3(4) ?
    C2 N2 Ni1 . . 160.5(3) ?
    N2 C2 S2 . . 178.4(5) ?
    C11 N11 Ni1 . . 120.2(3) ?
    C11 N11 C15 . . 118.0(3) ?
    C15 N11 Ni1 . . 119.9(3) ?
    N11 C11 H11 . . 117.8 ?
    N11 C11 C12 . . 124.3(4) ?
    C12 C11 H11 . . 117.8 ?
    C11 C12 C16 . . 120.5(4) ?
    C13 C12 C11 . . 116.6(4) ?
    C13 C12 C16 . . 122.9(4) ?
    C12 C13 H13 . . 120.0 ?
    C14 C13 C12 . . 120.0(4) ?
    C14 C13 H13 . . 120.0 ?
    C13 C14 H14 . . 120.5 ?
    C13 C14 C15 . . 119.1(4) ?
    C15 C14 H14 . . 120.5 ?
    N11 C15 C14 . . 122.0(4) ?
    N11 C15 H15 . . 119.0 ?
    C14 C15 H15 . . 119.0 ?
    C12 C16 H16A . . 109.5 ?
    C12 C16 H16B . . 109.5 ?
    C12 C16 H16C . . 109.5 ?
    H16A C16 H16B . . 109.5 ?
    H16A C16 H16C . . 109.5 ?
    H16B C16 H16C . . 109.5 ?
    C21 N21 Ni1 . . 120.3(3) ?
    C25 N21 Ni1 . . 120.8(3) ?
    C25 N21 C21 . . 118.4(4) ?
    N21 C21 H21 . . 118.2 ?
    N21 C21 C22 . . 123.5(5) ?
    C22 C21 H21 . . 118.2 ?
    C21 C22 C26 . . 119.9(5) ?
    C23 C22 C21 . . 116.4(5) ?
    C23 C22 C26 . . 123.6(5) ?
    C22 C23 H23 . . 119.7 ?
    C24 C23 C22 . . 120.6(5) ?
    C24 C23 H23 . . 119.7 ?
    C23 C24 H24 . . 120.1 ?
    C23 C24 C25 . . 119.8(5) ?
    C25 C24 H24 . . 120.1 ?
    N21 C25 C24 . . 121.1(5) ?
    N21 C25 H25 . . 119.4 ?
    C24 C25 H25 . . 119.4 ?
    C22 C26 H26A . . 109.5 ?
    C22 C26 H26B . . 109.5 ?
    C22 C26 H26C . . 109.5 ?
    H26A C26 H26B . . 109.5 ?
    H26A C26 H26C . . 109.5 ?
    H26B C26 H26C . . 109.5 ?
    C31 N31 Ni1 . . 121.2(3) ?
    C35 N31 Ni1 . . 120.6(3) ?
    C35 N31 C31 . . 118.2(4) ?
    N31 C31 H31 . . 117.7 ?
    N31 C31 C32 . . 124.5(4) ?
    C32 C31 H31 . . 117.7 ?
    C31 C32 C36 . . 120.6(4) ?
    C33 C32 C31 . . 116.4(4) ?
    C33 C32 C36 . . 123.0(4) ?
    C32 C33 H33 . . 120.0 ?
    C34 C33 C32 . . 120.1(4) ?
    C34 C33 H33 . . 120.0 ?
    C33 C34 H34 . . 120.3 ?
    C33 C34 C35 . . 119.5(4) ?
    C35 C34 H34 . . 120.3 ?
    N31 C35 C34 . . 121.3(5) ?
    N31 C35 H35 . . 119.3 ?
    C34 C35 H35 . . 119.3 ?
    C32 C36 H36A . . 109.5 ?
    C32 C36 H36B . . 109.5 ?
    C32 C36 H36C . . 109.5 ?
    H36A C36 H36B . . 109.5 ?
    H36A C36 H36C . . 109.5 ?
    H36B C36 H36C . . 109.5 ?
    C41 N41 Ni1 . . 117.8(7) ?
    C41 N41 C45 . . 119.7(9) ?
    C45 N41 Ni1 . . 122.2(6) ?
    N41 C41 H41 . . 119.0 ?
    N41 C41 C42 . . 122.0(10) ?
    C42 C41 H41 . . 119.0 ?
    C41 C42 C43 . . 117.4(9) ?
    C41 C42 C46 . . 121.1(11) ?
    C43 C42 C46 . . 121.4(10) ?
    C42 C43 H43 . . 119.8 ?
    C44 C43 C42 . . 120.5(10) ?
    C44 C43 H43 . . 119.8 ?
    C43 C44 H44 . . 121.3 ?
    C43 C44 C45 . . 117.4(11) ?
    C45 C44 H44 . . 121.3 ?
    N41 C45 C44 . . 123.0(10) ?
    N41 C45 H45 . . 118.5 ?
    C44 C45 H45 . . 118.5 ?
    C42 C46 H46A . . 109.5 ?
    C42 C46 H46B . . 109.5 ?
    C42 C46 H46C . . 109.5 ?
    H46A C46 H46B . . 109.5 ?
    H46A C46 H46C . . 109.5 ?
    H46B C46 H46C . . 109.5 ?
    C41A N41A Ni1 . . 117.3(7) ?
    C41A N41A C45A . . 116.2(10) ?
    C45A N41A Ni1 . . 126.5(7) ?
    N41A C41A H41A . . 117.2 ?
    N41A C41A C42A . . 125.6(11) ?
    C42A C41A H41A . . 117.2 ?
    C41A C42A C46A . . 121.1(12) ?
    C43A C42A C41A . . 115.6(10) ?
    C43A C42A C46A . . 123.3(10) ?
    C42A C43A H43A . . 119.6 ?
    C44A C43A C42A . . 120.9(10) ?
    C44A C43A H43A . . 119.6 ?
    C43A C44A H44A . . 120.8 ?
    C43A C44A C45A . . 118.4(10) ?
    C45A C44A H44A . . 120.8 ?
    N41A C45A C44A . . 123.2(10) ?
    N41A C45A H45A . . 118.4 ?
    C44A C45A H45A . . 118.4 ?
    C42A C46A H46D . . 109.5 ?
    C42A C46A H46E . . 109.5 ?
    C42A C46A H46F . . 109.5 ?
    H46D C46A H46E . . 109.5 ?
    H46D C46A H46F . . 109.5 ?
    H46E C46A H46F . . 109.5 ?
_shelx_space_group_comment
;
The symmetry employed for this shelxl refinement is uniquely defined
by the following loop, which should always be used as a source of
symmetry information in preference to the above space-group names.
They are only intended as comments.
;
_shelx_estimated_absorpt_T_min     ?
_shelx_estimated_absorpt_T_max     ?
_shelx_hkl_file
;
   0   0   2 37986.3 50.6220  -2
   0   0   2 37986.3 50.6220   1
   0   0   4 9416.99 37.2396  -2
   0   0   4 9416.99 37.2396   1
   0   0   6 197.809 17.1077  -2
   0   0   6 197.809 17.1077   1
   0   0   8 297693. 283.677  -2
   0   0   8 297693. 283.677   1
   0   0  10 3209.15 38.7009  -2
   0   0  10 3209.15 38.7009   1
   0   0  12 19813.1 92.0751  -2
   0   0  12 19813.1 92.0751   1
   0   0  14 55500.9 164.353  -2
   0   0  14 55500.9 164.353   1
   0   0  16 3404.09 52.4001  -2
   0   0  16 3404.09 52.4001   1
   0   0  18 23153.3 118.280  -2
   0   0  18 23153.3 118.280   1
   0   0  20 631.384 14.5850  -2
   0   0  20 631.384 14.5850   1
   0   0  22 6219.15 21.0757   1
   0   0 -22 12670.3 47.2951  -2
   0   0 -22 12670.3 47.2951   1
   0   0  24 3403.24 18.0036   1
   0   0 -24 6798.52 47.4072  -2
   0   0 -24 6798.52 47.4072   1
   0   0 -26 963.819 10.8235   1
   0   0  28 71.1929 7.38333   1
   0   0 -30 1308.39 14.6931   1
   0   2   0 376771. 195.628  -2
   0   2   0 376771. 195.628   1
   0   2   1 374.207 4.55801  -2
   0   2   1 374.207 4.55801   1
   0   2   2 1270.00 11.4718  -2
   0   2   2 1270.00 11.4718   1
   0   2   3 278.793 14.2606  -2
   0   2   3 278.793 14.2606   1
   0   2   4 34353.4 80.2848  -2
   0   2   4 34353.4 80.2848   1
   0   2   5 221936. 218.667  -2
   0   2   5 221936. 218.667   1
   0   2   6 14046.7 62.1666  -2
   0   2   6 14046.7 62.1666   1
   0   2   7 108045. 175.555  -2
   0   2   7 108045. 175.555   1
   0   2   8 3112.90 36.1780  -2
   0   2   8 3112.90 36.1780   1
   0   2   9 113710. 197.150  -2
   0   2   9 113710. 197.150   1
   0   2  10 44842.3 129.110  -2
   0   2  10 44842.3 129.110   1
   0   2  11 6559.75 39.0889  -2
   0   2  11 6559.75 39.0889   1
   0  -2  12 13713.1 53.9656  -2
   0  -2  12 13713.1 53.9656   1
   0  -2  13 26068.1 61.4147  -2
   0  -2  13 26068.1 61.4147   1
   0   2  14 47406.0 84.1169  -2
   0   2  14 47406.0 84.1169   1
   0   2  15 6206.57 20.0604  -2
   0   2  15 6206.57 20.0604   1
   0   2  16 33003.8 44.0479  -2
   0   2  16 33003.8 44.0479   1
   0   2  17 5567.10 20.7358  -2
   0   2  17 5567.10 20.7358   1
   0   2  18 34397.8 48.2800  -2
   0   2  18 34397.8 48.2800   1
   0  -2  19 3119.39 20.0366  -2
   0  -2  19 3119.39 20.0366   1
   0   2  20 7775.48 71.8530   1
   0   2  20 14514.3 36.7806  -2
   0   2  20 14514.3 36.7806   1
   0   2  21 858.040 34.5342   1
   0   2 -21 698.662 9.97103  -2
   0   2 -21 698.662 9.97103   1
   0   2  22 4180.18 15.2170   1
   0   2 -22 7340.16 29.4312  -2
   0   2 -22 7340.16 29.4312   1
   0   2  23 254.022 8.38297   1
   0  -2  23 488.815 11.6997  -2
   0  -2  23 488.815 11.6997   1
   0  -2  24 3691.48 15.2313   1
   0  -2 -24 8492.48 46.0200  -2
   0  -2 -24 8492.48 46.0200   1
   0   2  25 4208.01 18.6077   1
   0   2 -25 10949.1 56.0392  -2
   0   2 -25 10949.1 56.0392   1
   0  -2 -26 4553.39 13.6472   1
   0  -2  26 8200.13 36.6817  -2
   0  -2  26 8200.13 36.6817   1
   0   2 -27 2348.18 12.2013   1
   0  -2  27 3624.80 26.6203  -2
   0  -2  27 3624.80 26.6203   1
   0   2 -28-1.01767 5.80820   1
   0  -2  29 62.2142 5.50833   1
   0  -2  30 1627.78 10.1271   1
   0   2 -31 111.733 6.39419   1
   0  -4   0 164521. 113.463  -2
   0  -4   0 164521. 113.463   1
   0   4   1 11932.0 24.2121  -2
   0   4   1 11932.0 24.2121   1
   0   4   2 339342. 189.330  -2
   0   4   2 339342. 189.330   1
   0   4   3 95690.3 102.958  -2
   0   4   3 95690.3 102.958   1
   0   4   4 173385. 220.445  -2
   0   4   4 173385. 220.445   1
   0   4   5 34211.8 106.125  -2
   0   4   5 34211.8 106.125   1
   0   4   6 87374.4 167.868  -2
   0   4   6 87374.4 167.868   1
   0   4   7 1198.08 27.2048  -2
   0   4   7 1198.08 27.2048   1
   0   4   8 33985.3 115.118  -2
   0   4   8 33985.3 115.118   1
   0   4   9 80.1949 23.0424  -2
   0   4   9 80.1949 23.0424   1
   0   4  10 21007.8 96.7203  -2
   0   4  10 21007.8 96.7203   1
   0   4  11 19324.0 93.6001  -2
   0   4  11 19324.0 93.6001   1
   0   4  12 2116.26 38.4344  -2
   0   4  12 2116.26 38.4344   1
   0   4  13 18905.8 92.8797  -2
   0   4  13 18905.8 92.8797   1
   0   4  14 280.606 10.7142  -2
   0   4  14 280.606 10.7142   1
   0  -4  15-9.27820 9.41279  -2
   0  -4  15-9.27820 9.41279   1
   0   4  16 2358.91 16.6935  -2
   0   4  16 2358.91 16.6935   1
   0   4  17 11281.7 31.2410  -2
   0   4  17 11281.7 31.2410   1
   0   4  18 211.682 13.3098  -2
   0   4  18 211.682 13.3098   1
   0   4  19 1758.99 18.3144  -2
   0   4  19 1758.99 18.3144   1
   0   4  20 2032.91 44.2110   1
   0   4 -20 3927.73 19.5630  -2
   0   4 -20 3927.73 19.5630   1
   0   4  21 7157.15 72.1647   1
   0  -4  21 12481.7 48.1011  -2
   0  -4  21 12481.7 48.1011   1
   0   4  22 2865.70 49.7754   1
   0   4 -22 4862.56 19.6997  -2
   0   4 -22 4862.56 19.6997   1
   0  -4  23 2669.16 17.2276  -2
   0  -4  23 2669.16 17.2276   1
   0  -4 -24 139.062 10.4566   1
   0  -4  24 282.370 20.6317  -2
   0  -4  24 282.370 20.6317   1
   0  -4 -25 244.742 11.3433   1
   0   4 -25 462.136 12.9368  -2
   0   4 -25 462.136 12.9368   1
   0   4 -26 6019.76 16.9510   1
   0  -4  26 10542.8 40.2061  -2
   0  -4  26 10542.8 40.2061   1
   0   4 -27 1236.35 9.69206   1
   0  -4  27 2179.27 22.8524  -2
   0  -4  27 2179.27 22.8524   1
   0  -4 -28 100.736 6.20849   1
   0  -4 -29 16.4716 5.09028   1
   0  -4  30 2889.78 12.6849   1
   0  -6   0 34029.2 63.2375  -2
   0  -6   0 34029.2 63.2375   1
   0   6  -1 254.450 9.59349  -2
   0   6  -1 254.450 9.59349   1
   0   6   2 98790.0 94.9555  -2
   0   6   2 98790.0 94.9555   1
   0   6  -3 19074.0 47.8246  -2
   0   6  -3 19074.0 47.8246   1
   0   6   4 5100.17 49.6138  -2
   0   6   4 5100.17 49.6138   1
   0   6   5 1226.61 30.0014  -2
   0   6   5 1226.61 30.0014   1
   0   6   6 76969.5 185.002  -2
   0   6   6 76969.5 185.002   1
   0   6   7 43906.8 140.741  -2
   0   6   7 43906.8 140.741   1
   0   6   8 57905.9 165.618  -2
   0   6   8 57905.9 165.618   1
   0   6   9 34218.2 131.036  -2
   0   6   9 34218.2 131.036   1
   0   6  10 65789.4 183.236  -2
   0   6  10 65789.4 183.236   1
   0   6  11 707.569 31.8023  -2
   0   6  11 707.569 31.8023   1
   0   6  12 15132.2 94.4305  -2
   0   6  12 15132.2 94.4305   1
   0   6  13 258.444 29.7331  -2
   0   6  13 258.444 29.7331   1
   0  -6  16 10363.9 84.1571  -2
   0  -6  16 10363.9 84.1571   1
   0  -6  17 453.087 38.4844  -2
   0  -6  17 453.087 38.4844   1
   0   6 -18 1166.95 13.8233  -2
   0   6 -18 1166.95 13.8233   1
   0   6  19-16.8338 23.7552   1
   0  -6  19 52.7029 11.6685  -2
   0  -6  19 52.7029 11.6685   1
   0   6  20 2661.84 49.3636   1
   0  -6  20 5047.16 20.8859  -2
   0  -6  20 5047.16 20.8859   1
   0   6 -21 5833.30 29.3622  -2
   0   6 -21 5833.30 29.3622   1
   0   6 -22 630.088 18.5450  -2
   0   6 -22 630.088 18.5450   1
   0   6 -23-16.3258 16.4098  -2
   0   6 -23-16.3258 16.4098   1
   0  -6 -24 446.366 18.8247   1
   0   6 -24 146.391 16.8369  -2
   0   6 -24 146.391 16.8369   1
   0  -6 -25-21.5086 9.27274   1
   0   6 -26 306.129 12.1320   1
   0   6 -27 389.535 7.80715   1
   0  -6  27 656.318 17.5895  -2
   0  -6  27 656.318 17.5895   1
   0   6 -28 68.2121 6.36347   1
   0  -6  28 221.389 14.7092  -2
   0  -6  28 221.389 14.7092   1
   0   6 -29 166.622 5.85135   1
   0  -6  29 143.561 12.4870  -2
   0  -6  29 143.561 12.4870   1
   0   8   0 17253.2 88.7805  -2
   0   8   0 17253.2 88.7805   1
   0   8   1 20.4282 11.4589  -2
   0   8   1 20.4282 11.4589   1
   0   8   2 16107.9 59.7603  -2
   0   8   2 16107.9 59.7603   1
   0   8  -3 7015.89 41.3477  -2
   0   8  -3 7015.89 41.3477   1
   0   8  -4 13825.9 91.1164  -2
   0   8  -4 13825.9 91.1164   1
   0   8  -5 5014.49 59.8906  -2
   0   8  -5 5014.49 59.8906   1
   0   8   6 4822.30 41.3443  -2
   0   8   6 4822.30 41.3443   1
   0   8   7 70257.9 206.391  -2
   0   8   7 70257.9 206.391   1
   0   8   8 37620.5 149.947  -2
   0   8   8 37620.5 149.947   1
   0   8   9 7054.75 69.5104  -2
   0   8   9 7054.75 69.5104   1
   0   8  10 441.393 29.2609  -2
   0   8  10 441.393 29.2609   1
   0   8  11 22247.5 119.686  -2
   0   8  11 22247.5 119.686   1
   0   8 -16 4024.60 19.8526  -2
   0   8 -16 4024.60 19.8526   1
   0   8 -17 480.030 12.4997  -2
   0   8 -17 480.030 12.4997   1
   0   8  18 220.173 25.9194   1
   0   8 -18 427.584 12.5148  -2
   0   8 -18 427.584 12.5148   1
   0   8 -19 7620.00 25.7861  -2
   0   8 -19 7620.00 25.7861   1
   0  -8  20 768.074 14.3817  -2
   0  -8  20 768.074 14.3817   1
   0   8 -21 319.983 13.3950  -2
   0   8 -21 319.983 13.3950   1
   0   8 -22 6070.44 22.8564  -2
   0   8 -22 6070.44 22.8564   1
   0  -8  23 2382.80 16.7210  -2
   0  -8  23 2382.80 16.7210   1
   0  -8  24 505.443 12.5604  -2
   0  -8  24 505.443 12.5604   1
   0   8 -25 31.9284 10.9008   1
   0  -8  25 10.7521 16.4396  -2
   0  -8  25 10.7521 16.4396   1
   0   8 -26 1049.17 13.2928   1
   0  -8  26 1799.85 20.0642  -2
   0  -8  26 1799.85 20.0642   1
   0   8 -27 1219.48 8.44495   1
   0  -8  27 2080.36 18.7363  -2
   0  -8  27 2080.36 18.7363   1
   0  -8  28 114.248 5.13224   1
   0  10   0 1407.50 33.8911  -2
   0  10   0 1407.50 33.8911   1
   0  10  -1 14523.1 64.8169  -2
   0  10  -1 14523.1 64.8169   1
   0  10  -2 168.533 16.0433  -2
   0  10  -2 168.533 16.0433   1
   0  10  -3 15510.7 102.956  -2
   0  10  -3 15510.7 102.956   1
   0  10  -4 11383.6 91.5207  -2
   0  10  -4 11383.6 91.5207   1
   0  10  -5 5033.40 65.4169  -2
   0  10  -5 5033.40 65.4169   1
   0  10  -6 894.659 11.6507  -2
   0  10  -6 894.659 11.6507   1
   0  10  -7 18754.1 34.1759  -2
   0  10  -7 18754.1 34.1759   1
   0  10  -8 25769.7 39.0838  -2
   0  10  -8 25769.7 39.0838   1
   0  10  -9 1524.01 13.0159  -2
   0  10  -9 1524.01 13.0159   1
   0  10  10 17016.2 30.9381  -2
   0  10  10 17016.2 30.9381   1
   0  10 -11 70455.7 82.5672  -2
   0  10 -11 70455.7 82.5672   1
   0 -10  12 9653.61 27.5719  -2
   0 -10  12 9653.61 27.5719   1
   0  10 -13 4530.43 20.3881  -2
   0  10 -13 4530.43 20.3881   1
   0  10 -14 4318.98 19.9802  -2
   0  10 -14 4318.98 19.9802   1
   0  10 -15 30.4863 10.8244  -2
   0  10 -15 30.4863 10.8244   1
   0  10 -16 73.4318 11.7423  -2
   0  10 -16 73.4318 11.7423   1
   0 -10  17 646.551 13.3633  -2
   0 -10  17 646.551 13.3633   1
   0 -10  18 2005.10 16.5004  -2
   0 -10  18 2005.10 16.5004   1
   0 -10  19 1511.30 15.5615  -2
   0 -10  19 1511.30 15.5615   1
   0 -10  20 1488.99 15.0026  -2
   0 -10  20 1488.99 15.0026   1
   0 -10  21 872.365 13.3375  -2
   0 -10  21 872.365 13.3375   1
   0  10 -22 3516.59 17.1317  -2
   0  10 -22 3516.59 17.1317   1
   0  10 -23 176.599 10.4030  -2
   0  10 -23 176.599 10.4030   1
   0  10 -24 1216.97 14.7500  -2
   0  10 -24 1216.97 14.7500   1
   0  10 -25 222.478 8.86592   1
   0  10 -26 16.6554 7.27140   1
   0  12   0 13026.9 26.6292  -2
   0  12   0 13026.9 26.6292   1
   0  12  -1 392.067 11.0371  -2
   0  12  -1 392.067 11.0371   1
   0  12  -2-12.8408 10.4159  -2
   0  12  -2-12.8408 10.4159   1
   0  12  -3 3640.57 15.9123  -2
   0  12  -3 3640.57 15.9123   1
   0  12   4 15428.3 25.9025  -2
   0  12   4 15428.3 25.9025   1
   0  12  -5 2490.52 14.5781  -2
   0  12  -5 2490.52 14.5781   1
   0  12   6 1884.63 12.7574  -2
   0  12   6 1884.63 12.7574   1
   0  12   7 1009.78 10.5767  -2
   0  12   7 1009.78 10.5767   1
   0  12   8 3060.17 13.9991  -2
   0  12   8 3060.17 13.9991   1
   0  12   9 6325.44 17.6176  -2
   0  12   9 6325.44 17.6176   1
   0  12  10 510.034 9.09547  -2
   0  12  10 510.034 9.09547   1
   0  12 -11 4697.56 17.5570  -2
   0  12 -11 4697.56 17.5570   1
   0  12 -12 2216.76 15.6638  -2
   0  12 -12 2216.76 15.6638   1
   0  12 -13 2697.74 25.0919  -2
   0  12 -13 2697.74 25.0919   1
   0  12 -14 1607.05 21.7518  -2
   0  12 -14 1607.05 21.7518   1
   0  12 -15 9429.05 38.0522  -2
   0  12 -15 9429.05 38.0522   1
   0  12 -16 9036.75 36.2382  -2
   0  12 -16 9036.75 36.2382   1
   0  12 -17 110.932 16.2243  -2
   0  12 -17 110.932 16.2243   1
   0  12 -18 1171.75 18.6937  -2
   0  12 -18 1171.75 18.6937   1
   0  12 -19 4770.14 25.4867  -2
   0  12 -19 4770.14 25.4867   1
   0  12 -20 1118.79 16.5939  -2
   0  12 -20 1118.79 16.5939   1
   0  12 -21 30.7652 12.7657  -2
   0  12 -21 30.7652 12.7657   1
   0  12 -22 366.405 12.5854  -2
   0  12 -22 366.405 12.5854   1
   0  12 -23 1712.14 14.1287  -2
   0  12 -23 1712.14 14.1287   1
   0  14   0 398.870 11.8578  -2
   0  14   0 398.870 11.8578   1
   0  14  -1 8448.30 20.6453  -2
   0  14  -1 8448.30 20.6453   1
   0  14  -2 364.600 11.5425  -2
   0  14  -2 364.600 11.5425   1
   0  14   3 7474.34 18.5473  -2
   0  14   3 7474.34 18.5473   1
   0  14  -4 156.267 9.19265  -2
   0  14  -4 156.267 9.19265   1
   0  14  -5 1994.66 12.4472  -2
   0  14  -5 1994.66 12.4472   1
   0  14  -6 71.8394 8.62996  -2
   0  14  -6 71.8394 8.62996   1
   0  14   7 1700.87 12.4464  -2
   0  14   7 1700.87 12.4464   1
   0  14  -8 424.251 9.52764  -2
   0  14  -8 424.251 9.52764   1
   0  14  -9 3193.53 13.9894  -2
   0  14  -9 3193.53 13.9894   1
   0  14  10 3438.95 15.0706  -2
   0  14  10 3438.95 15.0706   1
   0  14 -11 170.897 17.5157  -2
   0  14 -11 170.897 17.5157   1
   0  14 -12 1311.40 21.2725  -2
   0  14 -12 1311.40 21.2725   1
   0  14 -13 1270.16 20.0733  -2
   0  14 -13 1270.16 20.0733   1
   0  14 -14 186.446 16.1904  -2
   0  14 -14 186.446 16.1904   1
   0  14 -15 3590.33 24.2164  -2
   0  14 -15 3590.33 24.2164   1
   0  14 -16 124.172 14.4689  -2
   0  14 -16 124.172 14.4689   1
   0  14 -17 3.33176 13.5675  -2
   0  14 -17 3.33176 13.5675   1
   0  14 -18 42.1570 12.6596  -2
   0  14 -18 42.1570 12.6596   1
   0  14 -19 2168.40 16.7955  -2
   0  14 -19 2168.40 16.7955   1
   0  14 -20 257.426 11.0730  -2
   0  14 -20 257.426 11.0730   1
   0  16   0 339.949 11.2998  -2
   0  16   0 339.949 11.2998   1
   0  16   1 2986.02 15.3472  -2
   0  16   1 2986.02 15.3472   1
   0  16  -2 324.279 10.3507  -2
   0  16  -2 324.279 10.3507   1
   0  16  -3 3163.97 15.6116  -2
   0  16  -3 3163.97 15.6116   1
   0  16  -4 1315.61 10.1395  -2
   0  16  -4 1315.61 10.1395   1
   0  16  -5 100.103 7.95454  -2
   0  16  -5 100.103 7.95454   1
   0  16  -6 66.7454 7.56933  -2
   0  16  -6 66.7454 7.56933   1
   0  16   7 2057.27 16.1644  -2
   0  16   7 2057.27 16.1644   1
   0  16  -8 8.53040 15.5752  -2
   0  16  -8 8.53040 15.5752   1
   0  16  -9 3.00426 15.0711  -2
   0  16  -9 3.00426 15.0711   1
   0  16 -10 76.8119 15.0806  -2
   0  16 -10 76.8119 15.0806   1
   0  16 -11 243.696 19.7853  -2
   0  16 -11 243.696 19.7853   1
   0  16 -12 84.4796 18.4631  -2
   0  16 -12 84.4796 18.4631   1
   0  16 -13 1816.08 21.5418  -2
   0  16 -13 1816.08 21.5418   1
   0  16 -14 488.483 16.9617  -2
   0  16 -14 488.483 16.9617   1
   0  16 -15 1718.51 17.4330  -2
   0  16 -15 1718.51 17.4330   1
   0  18   0 73.3923 14.3171  -2
   0  18   0 73.3923 14.3171   1
   0  18   1 920.172 11.6009  -2
   0  18   1 920.172 11.6009   1
   0  18  -2 55.4826 14.9464  -2
   0  18  -2 55.4826 14.9464   1
   0  18  -3 554.451 16.1361  -2
   0  18  -3 554.451 16.1361   1
   0  18  -4 134.514 14.4467  -2
   0  18  -4 134.514 14.4467   1
   0  18  -5 1294.78 17.0055  -2
   0  18  -5 1294.78 17.0055   1
   0  18  -6 115.826 13.4079  -2
   0  18  -6 115.826 13.4079   1
  -1   0   2 15044.6 30.1982  -2
  -1   0   2 15044.6 30.1982   1
  -1   0   4 15111.9 43.8366  -2
  -1   0   4 15111.9 43.8366   1
  -1   0   6 5716.63 35.5186  -2
  -1   0   6 5716.63 35.5186   1
  -1   0   8 115909. 167.485  -2
  -1   0   8 115909. 167.485   1
  -1   0  10 18.1302 22.0970  -2
  -1   0  10 18.1302 22.0970   1
  -1   0  12 56960.1 153.448  -2
  -1   0  12 56960.1 153.448   1
  -1   0  14 20587.0 100.114  -2
  -1   0  14 20587.0 100.114   1
  -1   0  16 49529.7 158.410  -2
  -1   0  16 49529.7 158.410   1
  -1   0  18 964.189 42.8539  -2
  -1   0  18 964.189 42.8539   1
  -1   0  20 19564.8 38.7731  -2
  -1   0  20 19564.8 38.7731   1
  -1   0  22 4065.51 18.4617   1
   1   0 -22 7877.27 20.8928  -2
   1   0 -22 7877.27 20.8928   1
   1   0  24 296.823 8.98916   1
   1   0 -24 606.277 18.0690  -2
   1   0 -24 606.277 18.0690   1
  -1   0  26 1161.83 9.51611   1
   1   0 -26 2628.13 37.9353  -2
   1   0 -26 2628.13 37.9353   1
  -1   0  28 29.3003 7.29489   1
  -1   0 -30 566.482 12.2579   1
  -1   1   1 12660.7 13.0313  -2
  -1   1   1 12660.7 13.0313   1
   1   1  -2 646232. 190.990  -2
   1   1  -2 646232. 190.990   1
  -1   1   3 9614.56 14.4664  -2
  -1   1   3 9614.56 14.4664   1
   1   1   4 405.946 6.31693  -2
   1   1   4 405.946 6.31693   1
   1   1  -5 17.4056 5.81737  -2
   1   1  -5 17.4056 5.81737   1
   1   1  -6 15793.4 31.9338   1
  -1  -1   6 34503.6 60.2266  -2
  -1  -1   6 34503.6 60.2266   1
  -1  -1   7 400.571 15.4076  -2
  -1  -1   7 400.571 15.4076   1
  -1  -1   8 7874.10 35.5521  -2
  -1  -1   8 7874.10 35.5521   1
  -1   1   9 814.282 17.7114  -2
  -1   1   9 814.282 17.7114   1
  -1   1  10 53190.0 79.3843  -2
  -1   1  10 53190.0 79.3843   1
  -1   1  11 30991.1 62.8663  -2
  -1   1  11 30991.1 62.8663   1
   1  -1  12 14819.5 46.4457  -2
   1  -1  12 14819.5 46.4457   1
  -1   1  13 96.5558 15.6386  -2
  -1   1  13 96.5558 15.6386   1
   1  -1  14 74809.0 107.220  -2
   1  -1  14 74809.0 107.220   1
   1  -1  15 53.3275 17.4509  -2
   1  -1  15 53.3275 17.4509   1
  -1   1  16 22300.5 33.7917  -2
  -1   1  16 22300.5 33.7917   1
  -1   1  17 195.404 9.46815  -2
  -1   1  17 195.404 9.46815   1
  -1  -1  18 13060.4 27.9842  -2
  -1  -1  18 13060.4 27.9842   1
  -1   1  19 232.653 11.0326  -2
  -1   1  19 232.653 11.0326   1
  -1  -1  20 42241.1 50.4803  -2
  -1  -1  20 42241.1 50.4803   1
   1   1  21 2852.30 13.1768   1
  -1   1  21 5276.45 14.5901  -2
  -1   1  21 5276.45 14.5901   1
  -1  -1 -22 508.229 12.0743   1
   1  -1 -22 1166.17 12.0484  -2
   1  -1 -22 1166.17 12.0484   1
  -1   1  23 576.141 6.24398   1
   1   1  23 1081.89 11.2530  -2
   1   1  23 1081.89 11.2530   1
  -1  -1 -24 2575.68 9.10919   1
   1  -1 -24 4542.18 17.9463  -2
   1  -1 -24 4542.18 17.9463   1
   1  -1  25 2213.26 10.4624   1
   1  -1 -25 3703.95 20.9257  -2
   1  -1 -25 3703.95 20.9257   1
  -1   1  26 426.616 5.59952   1
   1   1 -26 557.246 32.1063  -2
   1   1 -26 557.246 32.1063   1
   1   1 -27 67.1810 4.64978   1
   1  -1  28 1015.76 6.77655   1
  -1  -1  29-15.6120 5.86821   1
  -1   1 -30 50.7027 10.5654   1
  -1   1 -31 16.2733 6.26490   1
   1   2  -1 50036.1 29.3001  -2
   1   2  -1 50036.1 29.3001   1
  -1   2   2 10282.4 27.8090  -2
  -1   2   2 10282.4 27.8090   1
   1   2   3 26507.8 31.7475  -2
   1   2   3 26507.8 31.7475   1
  -1   2   4 25890.4 50.7515  -2
  -1   2   4 25890.4 50.7515   1
   1   2   5 434092. 217.892  -2
   1   2   5 434092. 217.892   1
  -1   2   6 27148.7 60.9565  -2
  -1   2   6 27148.7 60.9565   1
  -1   2   7 6136.86 26.6512  -2
  -1   2   7 6136.86 26.6512   1
  -1   2   8 128115. 117.331  -2
  -1   2   8 128115. 117.331   1
  -1  -2   9 90748.4 102.258  -2
  -1  -2   9 90748.4 102.258   1
  -1  -2  10 12552.2 40.7231  -2
  -1  -2  10 12552.2 40.7231   1
  -1   2  11 4459.66 27.0455  -2
  -1   2  11 4459.66 27.0455   1
   1  -2  12 13063.0 38.2145  -2
   1  -2  12 13063.0 38.2145   1
   1  -2  13 16644.9 43.4204  -2
   1  -2  13 16644.9 43.4204   1
  -1  -2  14 1096.60 17.4975  -2
  -1  -2  14 1096.60 17.4975   1
  -1   2  15 168.478 8.54185  -2
  -1   2  15 168.478 8.54185   1
  -1   2  16 15117.7 27.4047  -2
  -1   2  16 15117.7 27.4047   1
  -1   2  17 3799.01 16.1769  -2
  -1   2  17 3799.01 16.1769   1
  -1   2  18 963.403 12.6362  -2
  -1   2  18 963.403 12.6362   1
  -1  -2  19 1270.23 14.0553  -2
  -1  -2  19 1270.23 14.0553   1
  -1  -2  20 2197.77 16.6639  -2
  -1  -2  20 2197.77 16.6639   1
  -1   2  21 967.119 9.56817   1
  -1  -2  21 1957.48 11.4252  -2
  -1  -2  21 1957.48 11.4252   1
   1   2  22 1051.25 8.85075   1
   1   2 -22 1950.92 11.3896  -2
   1   2 -22 1950.92 11.3896   1
  -1  -2  23 40.0264 5.78220   1
  -1  -2  23 126.512 10.7821  -2
  -1  -2  23 126.512 10.7821   1
  -1  -2 -24 72.8616 5.91859   1
   1   2 -24 218.464 13.1564  -2
   1   2 -24 218.464 13.1564   1
   1  -2 -25 495.834 6.94109   1
   1   2 -25 927.154 18.1140  -2
   1   2 -25 927.154 18.1140   1
   1  -2  26 48.6158 7.07238   1
   1   2 -26 195.012 14.1028  -2
   1   2 -26 195.012 14.1028   1
  -1   2 -27 12.9147 5.41549   1
  -1  -2  27-10.3274 17.9359  -2
  -1  -2  27-10.3274 17.9359   1
   1  -2 -28 147.502 5.53395   1
  -1  -2  29 790.941 7.49881   1
  -1   2 -30 54.9540 5.27432   1
  -1   2 -31 92.3012 6.19911   1
  -1   3   1 3409.49 11.9085  -2
  -1   3   1 3409.49 11.9085   1
   1  -3   2 92712.0 54.1307  -2
   1  -3   2 92712.0 54.1307   1
  -1   3   3 8587.81 30.9676  -2
  -1   3   3 8587.81 30.9676   1
  -1   3   4 10799.2 49.6044  -2
  -1   3   4 10799.2 49.6044   1
  -1   3   5 2142.50 28.7645  -2
  -1   3   5 2142.50 28.7645   1
  -1   3   6 7803.14 49.7037  -2
  -1   3   6 7803.14 49.7037   1
  -1   3   7 9152.08 55.9364  -2
  -1   3   7 9152.08 55.9364   1
  -1   3   8 750.912 18.2915  -2
  -1   3   8 750.912 18.2915   1
  -1   3   9 453.210 17.3837  -2
  -1   3   9 453.210 17.3837   1
   1   3  10 21802.1 67.6219  -2
   1   3  10 21802.1 67.6219   1
  -1  -3  11 44560.0 78.1955  -2
  -1  -3  11 44560.0 78.1955   1
  -1   3  12 41925.6 78.1862  -2
  -1   3  12 41925.6 78.1862   1
   1  -3  13 5255.05 27.4577  -2
   1  -3  13 5255.05 27.4577   1
  -1   3  14 4010.56 25.1781  -2
  -1   3  14 4010.56 25.1781   1
  -1   3  15 2584.27 13.4745  -2
  -1   3  15 2584.27 13.4745   1
  -1  -3  16 27056.6 37.9786  -2
  -1  -3  16 27056.6 37.9786   1
   1  -3  17 23.6387 9.56041  -2
   1  -3  17 23.6387 9.56041   1
  -1   3  18 9649.59 25.8407  -2
  -1   3  18 9649.59 25.8407   1
  -1   3  19-66.5045 10.7955  -2
  -1   3  19-66.5045 10.7955   1
  -1   3  20 9270.87 20.3945  -2
  -1   3  20 9270.87 20.3945   1
  -1   3  21 15.7451 8.05136   1
   1   3  21 27.1704 10.8905  -2
   1   3  21 27.1704 10.8905   1
  -1  -3 -22 308.984 10.8997   1
  -1   3  22 721.238 12.2235  -2
  -1   3  22 721.238 12.2235   1
  -1   3  23 313.717 8.73973   1
   1  -3  23 764.439 17.8571  -2
   1  -3  23 764.439 17.8571   1
   1  -3 -24 5015.54 15.2809   1
   1  -3  24 9181.30 31.2825  -2
   1  -3  24 9181.30 31.2825   1
  -1   3 -25 3132.98 11.1113   1
   1   3 -25 5513.05 20.4558  -2
   1   3 -25 5513.05 20.4558   1
  -1  -3  26 51.2869 5.68503   1
   1  -3  26 36.1180 18.5790  -2
   1  -3  26 36.1180 18.5790   1
   1  -3  27 425.045 5.89657   1
  -1  -3  27 820.663 20.2197  -2
  -1  -3  27 820.663 20.2197   1
  -1  -3 -28 2278.54 8.14611   1
   1  -3  29 183.140 5.12351   1
  -1   3 -30 30.2686 5.96150   1
  -1  -3  31 39.4069 5.49700   1
   1   4   1 125026. 76.2532  -2
   1   4   1 125026. 76.2532   1
  -1   4   2 183946. 84.8502  -2
  -1   4   2 183946. 84.8502   1
  -1   4   3 102737. 115.543  -2
  -1   4   3 102737. 115.543   1
  -1   4   4 28007.7 90.8437  -2
  -1   4   4 28007.7 90.8437   1
  -1   4   5 3506.41 37.4368  -2
  -1   4   5 3506.41 37.4368   1
  -1   4   6 3130.37 36.0791  -2
  -1   4   6 3130.37 36.0791   1
  -1   4   7 11174.2 63.6048  -2
  -1   4   7 11174.2 63.6048   1
  -1   4   8 328.208 22.5149  -2
  -1   4   8 328.208 22.5149   1
  -1   4   9 1440.80 33.7425  -2
  -1   4   9 1440.80 33.7425   1
  -1   4  10 71.5187 23.8906  -2
  -1   4  10 71.5187 23.8906   1
  -1   4  11 793.281 29.7505  -2
  -1   4  11 793.281 29.7505   1
  -1   4  12 121.591 24.0091  -2
  -1   4  12 121.591 24.0091   1
  -1   4  13 281.905 18.9706  -2
  -1   4  13 281.905 18.9706   1
  -1  -4  14 31400.9 42.2884  -2
  -1  -4  14 31400.9 42.2884   1
  -1   4  15-32.0977 8.61241  -2
  -1   4  15-32.0977 8.61241   1
  -1  -4  16 119.565 9.80810  -2
  -1  -4  16 119.565 9.80810   1
  -1   4  17 204.563 10.8267  -2
  -1   4  17 204.563 10.8267   1
  -1   4  18 5717.67 21.8085  -2
  -1   4  18 5717.67 21.8085   1
  -1   4  19 632.812 13.2586  -2
  -1   4  19 632.812 13.2586   1
  -1   4  20 439.343 13.7902   1
  -1  -4  20 799.189 9.49365  -2
  -1  -4  20 799.189 9.49365   1
  -1   4  21 979.956 16.1900   1
  -1  -4  21 1816.14 13.1991  -2
  -1  -4  21 1816.14 13.1991   1
  -1   4  22 2117.88 15.4957   1
   1   4 -22 3972.42 13.6305  -2
   1   4 -22 3972.42 13.6305   1
  -1   4  23 13.8086 10.1052   1
  -1   4 -23 63.3959 11.1765  -2
  -1   4 -23 63.3959 11.1765   1
  -1   4  24 75.8161 10.3327   1
  -1  -4  24 160.471 10.7004  -2
  -1  -4  24 160.471 10.7004   1
  -1  -4 -25 573.746 7.21119   1
   1  -4  25 1054.97 15.9763  -2
   1  -4  25 1054.97 15.9763   1
  -1   4 -26 772.360 8.36670   1
  -1  -4  26 1374.17 15.7082  -2
  -1  -4  26 1374.17 15.7082   1
  -1  -4  27 85.3876 6.16389   1
  -1  -4  27 143.421 17.8525  -2
  -1  -4  27 143.421 17.8525   1
  -1  -4  28-8.14726 5.02398   1
   1  -4  29 52.9662 4.59997   1
  -1  -4  30-5.29494 3.98587   1
   1  -5   1 1348.21 7.97354  -2
   1  -5   1 1348.21 7.97354   1
  -1   5   2 1933.88 13.0182  -2
  -1   5   2 1933.88 13.0182   1
  -1   5   3 9544.05 25.7158  -2
  -1   5   3 9544.05 25.7158   1
  -1   5   4 8685.90 58.2380  -2
  -1   5   4 8685.90 58.2380   1
  -1   5   5 21619.0 89.8029  -2
  -1   5   5 21619.0 89.8029   1
  -1   5   6 44616.4 128.977  -2
  -1   5   6 44616.4 128.977   1
  -1   5   7 32900.0 117.031  -2
  -1   5   7 32900.0 117.031   1
  -1   5   8 5783.63 54.2284  -2
  -1   5   8 5783.63 54.2284   1
  -1   5   9 47.2545 22.0403  -2
  -1   5   9 47.2545 22.0403   1
  -1   5  10 21027.9 98.7026  -2
  -1   5  10 21027.9 98.7026   1
  -1   5  11-0.01835 22.5076  -2
  -1   5  11-0.01835 22.5076   1
  -1   5  12 13827.9 81.9406  -2
  -1   5  12 13827.9 81.9406   1
  -1   5  13 524.962 29.1461  -2
  -1   5  13 524.962 29.1461   1
  -1   5  14 1745.56 28.0829  -2
  -1   5  14 1745.56 28.0829   1
  -1  -5  15 625.749 23.3579  -2
  -1  -5  15 625.749 23.3579   1
  -1   5  16 9043.91 43.6897  -2
  -1   5  16 9043.91 43.6897   1
   1  -5  17 330.935 20.5748  -2
   1  -5  17 330.935 20.5748   1
  -1  -5  18 17132.1 60.3524  -2
  -1  -5  18 17132.1 60.3524   1
   1   5  19 8673.47 18.8136  -2
   1   5  19 8673.47 18.8136   1
  -1  -5  20 1030.89 10.6928  -2
  -1  -5  20 1030.89 10.6928   1
   1  -5  21 4512.42 17.2244  -2
   1  -5  21 4512.42 17.2244   1
  -1   5 -22 359.605 13.4268  -2
  -1   5 -22 359.605 13.4268   1
   1  -5  23 151.156 12.5864  -2
   1  -5  23 151.156 12.5864   1
  -1   5 -24 6079.80 22.2339  -2
  -1   5 -24 6079.80 22.2339   1
   1  -5 -25 696.172 12.1050   1
   1  -5  25 1260.85 22.2245  -2
   1  -5  25 1260.85 22.2245   1
  -1   5 -26 21.7586 6.94613   1
  -1  -5  26 67.0592 12.6333  -2
  -1  -5  26 67.0592 12.6333   1
  -1  -5  27 192.026 7.00270   1
   1  -5  27 161.891 11.9639  -2
   1  -5  27 161.891 11.9639   1
  -1   5 -28 1472.10 7.93357   1
  -1  -5  28 2440.72 21.3766  -2
  -1  -5  28 2440.72 21.3766   1
  -1   5 -29 592.148 5.77454   1
  -1  -5  29 979.795 15.8602  -2
  -1  -5  29 979.795 15.8602   1
  -1  -5  30-11.6389 4.22824   1
   1  -6   1 1918.35 8.62138  -2
   1  -6   1 1918.35 8.62138   1
   1  -6  -2 908.392 8.73412  -2
   1  -6  -2 908.392 8.73412   1
   1   6  -3 3387.82 18.2653  -2
   1   6  -3 3387.82 18.2653   1
  -1   6   4 75.6687 13.8413  -2
  -1   6   4 75.6687 13.8413   1
  -1   6   5 850.530 27.2158  -2
  -1   6   5 850.530 27.2158   1
  -1   6   6 2248.91 37.3577  -2
  -1   6   6 2248.91 37.3577   1
  -1   6   7 988.534 28.3707  -2
  -1   6   7 988.534 28.3707   1
  -1   6   8 17058.2 92.3857  -2
  -1   6   8 17058.2 92.3857   1
  -1   6   9 2985.33 44.1120  -2
  -1   6   9 2985.33 44.1120   1
  -1   6  10 4335.08 52.4530  -2
  -1   6  10 4335.08 52.4530   1
  -1   6  11 5109.57 56.9421  -2
  -1   6  11 5109.57 56.9421   1
  -1   6  12 724.969 33.2268  -2
  -1   6  12 724.969 33.2268   1
  -1   6  13 144.302 28.0070  -2
  -1   6  13 144.302 28.0070   1
  -1   6  14 1619.48 39.2043  -2
  -1   6  14 1619.48 39.2043   1
  -1   6  15 36.8061 21.6365  -2
  -1   6  15 36.8061 21.6365   1
  -1   6  16 1430.75 25.1123  -2
  -1   6  16 1430.75 25.1123   1
  -1  -6  17 1825.10 27.2834  -2
  -1  -6  17 1825.10 27.2834   1
  -1   6 -18 574.928 12.9619  -2
  -1   6 -18 574.928 12.9619   1
   1   6  19 18.8270 10.1922  -2
   1   6  19 18.8270 10.1922   1
  -1   6  20 7.62860 10.1140  -2
  -1   6  20 7.62860 10.1140   1
  -1  -6  21 158.617 12.8739  -2
  -1  -6  21 158.617 12.8739   1
  -1  -6  22 4063.37 20.4610  -2
  -1  -6  22 4063.37 20.4610   1
   1  -6  23 26.6008 10.8506  -2
   1  -6  23 26.6008 10.8506   1
  -1  -6  24 5.42640 14.6759   1
  -1   6 -24-36.1958 11.9802  -2
  -1   6 -24-36.1958 11.9802   1
   1  -6 -25 292.316 10.6670   1
   1  -6  25 461.380 19.4410  -2
   1  -6  25 461.380 19.4410   1
  -1   6 -26 103.531 6.78446   1
   1  -6  26 114.809 16.9132  -2
   1  -6  26 114.809 16.9132   1
  -1  -6  27 43.3303 6.29781   1
   1  -6  27 17.9800 15.5307  -2
   1  -6  27 17.9800 15.5307   1
  -1   6 -28 173.129 5.97587   1
   1  -6  28 261.419 14.7092  -2
   1  -6  28 261.419 14.7092   1
  -1  -6  29 105.034 5.59742   1
  -1  -6  29 166.473 12.7472  -2
  -1  -6  29 166.473 12.7472   1
   1   7  -1 12567.5 30.5570  -2
   1   7  -1 12567.5 30.5570   1
   1  -7  -2 5125.07 20.0486  -2
   1  -7  -2 5125.07 20.0486   1
   1  -7  -3 49.1068 7.27546  -2
   1  -7  -3 49.1068 7.27546   1
  -1   7   4 19572.9 72.5821  -2
  -1   7   4 19572.9 72.5821   1
  -1   7   5 21780.7 78.5485  -2
  -1   7   5 21780.7 78.5485   1
   1   7  -6 43724.0 110.230  -2
   1   7  -6 43724.0 110.230   1
  -1   7   7 1624.64 37.0847  -2
  -1   7   7 1624.64 37.0847   1
  -1   7   8 1088.83 33.1505  -2
  -1   7   8 1088.83 33.1505   1
  -1   7   9 24223.9 116.786  -2
  -1   7   9 24223.9 116.786   1
  -1   7  10 34050.1 136.312  -2
  -1   7  10 34050.1 136.312   1
  -1   7  11-16.8234 24.0592  -2
  -1   7  11-16.8234 24.0592   1
  -1   7  12 10713.1 80.4356  -2
  -1   7  12 10713.1 80.4356   1
  -1   7  13 8175.38 72.9374  -2
  -1   7  13 8175.38 72.9374   1
  -1   7  14 13040.4 89.2629  -2
  -1   7  14 13040.4 89.2629   1
  -1   7  15 686.218 25.8825  -2
  -1   7  15 686.218 25.8825   1
  -1  -7  16 2424.04 34.9288  -2
  -1  -7  16 2424.04 34.9288   1
  -1   7 -17 2459.03 12.4718  -2
  -1   7 -17 2459.03 12.4718   1
  -1  -7  18 3884.30 14.5625  -2
  -1  -7  18 3884.30 14.5625   1
  -1   7 -19 4491.30 15.5416  -2
  -1   7 -19 4491.30 15.5416   1
   1  -7  20 4030.32 17.3355  -2
   1  -7  20 4030.32 17.3355   1
  -1  -7  21 375.868 13.5690  -2
  -1  -7  21 375.868 13.5690   1
  -1   7 -22 1894.65 16.6160  -2
  -1   7 -22 1894.65 16.6160   1
  -1   7 -23-32.2594 12.3290  -2
  -1   7 -23-32.2594 12.3290   1
  -1  -7  24 4279.44 19.4645  -2
  -1  -7  24 4279.44 19.4645   1
   1  -7 -25 617.335 18.4240   1
  -1  -7  25 880.229 13.1581  -2
  -1  -7  25 880.229 13.1581   1
   1  -7 -26-16.1279 8.36549   1
  -1  -7  26-19.7337 16.2366  -2
  -1  -7  26-19.7337 16.2366   1
  -1  -7  27 258.859 7.10623   1
   1  -7  27 265.039 15.2982  -2
   1  -7  27 265.039 15.2982   1
  -1  -7  28 261.600 6.33491   1
  -1  -7  29 6.02003 4.70964   1
   1   8   1 10086.7 29.4198  -2
   1   8   1 10086.7 29.4198   1
   1   8   2 6340.19 24.0858  -2
   1   8   2 6340.19 24.0858   1
  -1   8  -3 6082.69 28.2715  -2
  -1   8  -3 6082.69 28.2715   1
   1   8  -4 2939.75 25.3036  -2
   1   8  -4 2939.75 25.3036   1
  -1   8  -5 3814.78 37.1529  -2
  -1   8  -5 3814.78 37.1529   1
  -1   8   6 22398.3 86.0113  -2
  -1   8   6 22398.3 86.0113   1
   1   8  -7 1565.26 28.3916  -2
   1   8  -7 1565.26 28.3916   1
  -1   8   8 3022.37 36.5661  -2
  -1   8   8 3022.37 36.5661   1
  -1   8   9 1059.42 26.2840  -2
  -1   8   9 1059.42 26.2840   1
  -1   8  10 1168.86 36.9766  -2
  -1   8  10 1168.86 36.9766   1
  -1   8  11 5561.64 63.6831  -2
  -1   8  11 5561.64 63.6831   1
  -1   8  12 965.522 37.1647  -2
  -1   8  12 965.522 37.1647   1
  -1   8  13 116.574 31.0589  -2
  -1   8  13 116.574 31.0589   1
  -1   8  14 471.956 33.7541  -2
  -1   8  14 471.956 33.7541   1
  -1   8  15 1186.20 40.2321  -2
  -1   8  15 1186.20 40.2321   1
  -1   8 -16-12.4425 8.32593  -2
  -1   8 -16-12.4425 8.32593   1
   1  -8  17 522.853 9.63555  -2
   1  -8  17 522.853 9.63555   1
  -1  -8  18 7797.77 18.7253  -2
  -1  -8  18 7797.77 18.7253   1
   1  -8  19 1582.54 13.5944  -2
   1  -8  19 1582.54 13.5944   1
  -1   8 -20 962.831 12.4397  -2
  -1   8 -20 962.831 12.4397   1
  -1   8 -21 37.5869 10.5552  -2
  -1   8 -21 37.5869 10.5552   1
  -1  -8  22 789.708 11.8733  -2
  -1  -8  22 789.708 11.8733   1
  -1   8 -23 286.328 10.5684  -2
  -1   8 -23 286.328 10.5684   1
  -1   8 -24 18.3805 11.1658   1
  -1  -8  24 23.8358 12.3527  -2
  -1  -8  24 23.8358 12.3527   1
  -1   8 -25 108.424 11.2030   1
  -1  -8  25 171.566 17.1982  -2
  -1  -8  25 171.566 17.1982   1
  -1   8 -26 5.53553 9.58861   1
  -1  -8  26 14.9455 15.2276  -2
  -1  -8  26 14.9455 15.2276   1
  -1   8 -27 101.525 5.81357   1
  -1  -8  27 145.182 14.0319  -2
  -1  -8  27 145.182 14.0319   1
  -1  -8  28 84.0891 5.03955   1
  -1  -8  28 89.1716 12.0044  -2
  -1  -8  28 89.1716 12.0044   1
   1   9  -1 2451.16 13.8856  -2
   1   9  -1 2451.16 13.8856   1
   1   9   2 10289.4 22.0636  -2
   1   9   2 10289.4 22.0636   1
   1   9   3 9682.16 21.6241  -2
   1   9   3 9682.16 21.6241   1
  -1   9  -4 645.696 9.45981  -2
  -1   9  -4 645.696 9.45981   1
   1   9  -5 7502.30 20.3853  -2
   1   9  -5 7502.30 20.3853   1
   1   9  -6 24105.7 34.0792  -2
   1   9  -6 24105.7 34.0792   1
  -1   9  -7 393.221 8.64521  -2
  -1   9  -7 393.221 8.64521   1
   1   9  -8 12185.0 23.4148  -2
   1   9  -8 12185.0 23.4148   1
   1   9  -9 42794.3 43.9326  -2
   1   9  -9 42794.3 43.9326   1
   1   9  10 27118.2 46.2617  -2
   1   9  10 27118.2 46.2617   1
  -1   9  11 1473.18 11.3371  -2
  -1   9  11 1473.18 11.3371   1
   1   9 -12 7443.66 56.5650  -2
   1   9 -12 7443.66 56.5650   1
  -1   9  13 8840.67 60.2874  -2
  -1   9  13 8840.67 60.2874   1
   1   9  14 6436.03 18.3219  -2
   1   9  14 6436.03 18.3219   1
   1   9 -15 559.507 9.86248  -2
   1   9 -15 559.507 9.86248   1
   1  -9  16 517.275 9.68794  -2
   1  -9  16 517.275 9.68794   1
   1   9  17 1992.22 11.7940  -2
   1   9  17 1992.22 11.7940   1
  -1  -9  18 575.560 11.5726  -2
  -1  -9  18 575.560 11.5726   1
  -1   9 -19-16.1772 10.1761  -2
  -1   9 -19-16.1772 10.1761   1
   1  -9  20 4132.58 17.0688  -2
   1  -9  20 4132.58 17.0688   1
  -1   9 -21 598.407 11.5437  -2
  -1   9 -21 598.407 11.5437   1
   1  -9  22 1337.61 12.2773  -2
   1  -9  22 1337.61 12.2773   1
   1  -9  23 327.141 9.85626  -2
   1  -9  23 327.141 9.85626   1
  -1  -9  24 2020.19 11.9076  -2
  -1  -9  24 2020.19 11.9076   1
  -1   9 -25 1211.42 13.1791   1
  -1  -9  25 2216.34 21.1876  -2
  -1  -9  25 2216.34 21.1876   1
  -1   9 -26 43.0195 8.45851   1
  -1  -9  26 81.5768 13.8141  -2
  -1  -9  26 81.5768 13.8141   1
  -1   9 -27 273.327 6.31436   1
   1  10   1 35.1379 9.19089  -2
   1  10   1 35.1379 9.19089   1
  -1  10  -2 7903.06 26.6174  -2
  -1  10  -2 7903.06 26.6174   1
  -1  10  -3 917.681 10.8679  -2
  -1  10  -3 917.681 10.8679   1
   1  10  -4 2977.96 15.2939  -2
   1  10  -4 2977.96 15.2939   1
  -1  10  -5 1846.05 12.9193  -2
  -1  10  -5 1846.05 12.9193   1
  -1  10  -6 1265.81 11.5521  -2
  -1  10  -6 1265.81 11.5521   1
  -1  10  -7 3407.01 15.6121  -2
  -1  10  -7 3407.01 15.6121   1
   1  10   8 375.798 9.87961  -2
   1  10   8 375.798 9.87961   1
   1  10  -9 2956.73 14.9865  -2
   1  10  -9 2956.73 14.9865   1
   1  10 -10 4252.08 12.6487  -2
   1  10 -10 4252.08 12.6487   1
  -1  10 -11 14981.4 28.0117  -2
  -1  10 -11 14981.4 28.0117   1
  -1  10 -12 229.643 9.07526  -2
  -1  10 -12 229.643 9.07526   1
   1  10  13 1998.65 11.9116  -2
   1  10  13 1998.65 11.9116   1
  -1  10  14 2026.74 11.9904  -2
  -1  10  14 2026.74 11.9904   1
   1  10  15 9.29609 8.09291  -2
   1  10  15 9.29609 8.09291   1
  -1 -10  16 99.5709 9.75028  -2
  -1 -10  16 99.5709 9.75028   1
  -1 -10  17 1394.23 12.6721  -2
  -1 -10  17 1394.23 12.6721   1
   1 -10  18 480.362 10.9450  -2
   1 -10  18 480.362 10.9450   1
  -1 -10  19 350.815 10.7454  -2
  -1 -10  19 350.815 10.7454   1
  -1  10 -20 986.998 11.5668  -2
  -1  10 -20 986.998 11.5668   1
  -1  10 -21-4.11388 9.30675  -2
  -1  10 -21-4.11388 9.30675   1
   1 -10  22 168.835 9.30590  -2
   1 -10  22 168.835 9.30590   1
  -1 -10  23 24.1039 9.94693  -2
  -1 -10  23 24.1039 9.94693   1
  -1 -10  24 228.304 9.51390  -2
  -1 -10  24 228.304 9.51390   1
  -1  10 -25 72.6563 8.54051   1
  -1  10 -26 253.101 8.13354   1
   1  11  -1 1230.46 13.5585  -2
   1  11  -1 1230.46 13.5585   1
   1  11  -2 6547.54 31.0444  -2
   1  11  -2 6547.54 31.0444   1
   1  11   3 4318.42 19.4910  -2
   1  11   3 4318.42 19.4910   1
   1  11  -4 195.024 10.2273  -2
   1  11  -4 195.024 10.2273   1
   1  11  -5 6749.61 21.8673  -2
   1  11  -5 6749.61 21.8673   1
   1  11  -6 2661.50 15.4529  -2
   1  11  -6 2661.50 15.4529   1
   1  11   7 994.125 11.9647  -2
   1  11   7 994.125 11.9647   1
  -1  11  -8 350.102 7.29434  -2
  -1  11  -8 350.102 7.29434   1
  -1  11  -9 31061.1 27.1933  -2
  -1  11  -9 31061.1 27.1933   1
   1  11  10 16329.0 19.8050  -2
   1  11  10 16329.0 19.8050   1
  -1  11 -11 969.605 9.30418  -2
  -1  11 -11 969.605 9.30418   1
   1  11 -12 1029.88 9.84702  -2
   1  11 -12 1029.88 9.84702   1
   1  11 -13 3107.55 16.9268  -2
   1  11 -13 3107.55 16.9268   1
  -1 -11  14 20.9853 10.9837  -2
  -1 -11  14 20.9853 10.9837   1
  -1  11 -15 2453.09 16.8564  -2
  -1  11 -15 2453.09 16.8564   1
  -1 -11  16 1607.03 15.2394  -2
  -1 -11  16 1607.03 15.2394   1
  -1 -11  17 5463.34 21.6856  -2
  -1 -11  17 5463.34 21.6856   1
  -1 -11  18 27.6226 11.2088  -2
  -1 -11  18 27.6226 11.2088   1
  -1  11 -19-3.34313 10.8028  -2
  -1  11 -19-3.34313 10.8028   1
  -1  11 -20 1469.17 13.6526  -2
  -1  11 -20 1469.17 13.6526   1
  -1 -11  21 2320.60 14.4305  -2
  -1 -11  21 2320.60 14.4305   1
  -1  11 -22 154.225 13.1374  -2
  -1  11 -22 154.225 13.1374   1
  -1  11 -23 287.221 12.2831  -2
  -1  11 -23 287.221 12.2831   1
  -1  11 -24 539.530 11.9665  -2
  -1  11 -24 539.530 11.9665   1
  -1  11 -25 232.936 7.82636   1
   1  12  -1 120.028 7.63516  -2
   1  12  -1 120.028 7.63516   1
   1  12  -2 2637.09 13.4356  -2
   1  12  -2 2637.09 13.4356   1
   1  12  -3 45.2935 6.55657  -2
   1  12  -3 45.2935 6.55657   1
  -1  12  -4 1138.35 8.27997  -2
  -1  12  -4 1138.35 8.27997   1
   1  12  -5 1208.76 8.39443  -2
   1  12  -5 1208.76 8.39443   1
   1  12   6 745.512 8.03777  -2
   1  12   6 745.512 8.03777   1
   1  12  -7 4280.94 12.8350  -2
   1  12  -7 4280.94 12.8350   1
   1  12  -8 2097.22 10.1900  -2
   1  12  -8 2097.22 10.1900   1
  -1  12  -9 528.053 7.59077  -2
  -1  12  -9 528.053 7.59077   1
   1  12  10 1659.20 8.97658  -2
   1  12  10 1659.20 8.97658   1
   1  12  11 370.280 8.69635  -2
   1  12  11 370.280 8.69635   1
  -1  12 -12 156.407 10.5176  -2
  -1  12 -12 156.407 10.5176   1
  -1  12 -13 281.145 16.8575  -2
  -1  12 -13 281.145 16.8575   1
  -1  12 -14 1254.37 20.4220  -2
  -1  12 -14 1254.37 20.4220   1
  -1  12 -15 2576.70 23.6629  -2
  -1  12 -15 2576.70 23.6629   1
  -1  12 -16 1570.64 20.5759  -2
  -1  12 -16 1570.64 20.5759   1
  -1  12 -17 1390.38 19.4324  -2
  -1  12 -17 1390.38 19.4324   1
  -1  12 -18 273.643 15.6855  -2
  -1  12 -18 273.643 15.6855   1
  -1  12 -19 686.523 16.3057  -2
  -1  12 -19 686.523 16.3057   1
  -1  12 -20-1.87114 13.1975  -2
  -1  12 -20-1.87114 13.1975   1
  -1  12 -21-18.3076 12.1603  -2
  -1  12 -21-18.3076 12.1603   1
  -1  12 -22 6.72042 11.4293  -2
  -1  12 -22 6.72042 11.4293   1
  -1  12 -23 120.233 10.4783  -2
  -1  12 -23 120.233 10.4783   1
   1  13   1 10585.6 18.2994  -2
   1  13   1 10585.6 18.2994   1
  -1  13  -2 3576.42 11.5385  -2
  -1  13  -2 3576.42 11.5385   1
   1  13   3 3233.99 9.82249  -2
   1  13   3 3233.99 9.82249   1
   1  13   4 269.978 7.08469  -2
   1  13   4 269.978 7.08469   1
  -1  13  -5 6774.43 15.4021  -2
  -1  13  -5 6774.43 15.4021   1
  -1  13  -6 1406.60 9.63851  -2
  -1  13  -6 1406.60 9.63851   1
   1  13   7 676.180 8.22309  -2
   1  13   7 676.180 8.22309   1
  -1  13  -8 247.810 7.33188  -2
  -1  13  -8 247.810 7.33188   1
  -1  13  -9 2041.33 9.91465  -2
  -1  13  -9 2041.33 9.91465   1
   1  13  10 1363.57 8.66828  -2
   1  13  10 1363.57 8.66828   1
   1  13  11 41.0342 8.04102  -2
   1  13  11 41.0342 8.04102   1
  -1  13  12 129.689 10.4286  -2
  -1  13  12 129.689 10.4286   1
  -1  13 -13 3472.95 26.6343  -2
  -1  13 -13 3472.95 26.6343   1
  -1  13 -14 79.4646 15.5810  -2
  -1  13 -14 79.4646 15.5810   1
  -1  13 -15 542.665 17.2635  -2
  -1  13 -15 542.665 17.2635   1
  -1  13 -16 2907.46 22.8122  -2
  -1  13 -16 2907.46 22.8122   1
  -1  13 -17 2933.20 22.1286  -2
  -1  13 -17 2933.20 22.1286   1
  -1  13 -18-43.3855 13.5905  -2
  -1  13 -18-43.3855 13.5905   1
  -1  13 -19 42.0572 13.2386  -2
  -1  13 -19 42.0572 13.2386   1
  -1  13 -20 224.622 12.7716  -2
  -1  13 -20 224.622 12.7716   1
  -1  13 -21 1408.51 14.4693  -2
  -1  13 -21 1408.51 14.4693   1
  -1  13 -22-22.3689 9.60177  -2
  -1  13 -22-22.3689 9.60177   1
   1  14  -1 733.515 8.03464  -2
   1  14  -1 733.515 8.03464   1
   1  14   2 33.4317 7.76151  -2
   1  14   2 33.4317 7.76151   1
  -1  14  -3 67.8592 7.01429  -2
  -1  14  -3 67.8592 7.01429   1
  -1  14   4 1046.35 7.91200  -2
  -1  14   4 1046.35 7.91200   1
  -1  14  -5 23.0537 6.61974  -2
  -1  14  -5 23.0537 6.61974   1
   1  14   6 25.2644 6.43392  -2
   1  14   6 25.2644 6.43392   1
   1  14   7 116.335 6.86426  -2
   1  14   7 116.335 6.86426   1
   1  14   8 2298.82 10.2933  -2
   1  14   8 2298.82 10.2933   1
   1  14   9 219.265 8.87388  -2
   1  14   9 219.265 8.87388   1
   1  14  10 172.405 8.26457  -2
   1  14  10 172.405 8.26457   1
  -1  14  11 433.861 11.3375  -2
  -1  14  11 433.861 11.3375   1
  -1  14 -12 1984.81 22.8057  -2
  -1  14 -12 1984.81 22.8057   1
  -1  14 -13 106.876 15.3933  -2
  -1  14 -13 106.876 15.3933   1
  -1  14 -14 329.465 16.1964  -2
  -1  14 -14 329.465 16.1964   1
  -1  14 -15 903.904 17.2766  -2
  -1  14 -15 903.904 17.2766   1
  -1  14 -16 28.0215 13.8645  -2
  -1  14 -16 28.0215 13.8645   1
  -1  14 -17 612.551 14.9946  -2
  -1  14 -17 612.551 14.9946   1
  -1  14 -18 54.3972 12.5313  -2
  -1  14 -18 54.3972 12.5313   1
  -1  14 -19 92.6586 11.7925  -2
  -1  14 -19 92.6586 11.7925   1
  -1  14 -20 21.1832 10.1999  -2
  -1  14 -20 21.1832 10.1999   1
   1  15   1 4843.63 11.8716  -2
   1  15   1 4843.63 11.8716   1
  -1  15  -2 683.842 7.74684  -2
  -1  15  -2 683.842 7.74684   1
  -1  15  -3 1049.22 7.32255  -2
  -1  15  -3 1049.22 7.32255   1
   1  15   4 173.505 6.72805  -2
   1  15   4 173.505 6.72805   1
   1  15  -5 1488.33 8.41181  -2
   1  15  -5 1488.33 8.41181   1
   1  15   6 180.648 6.91081  -2
   1  15   6 180.648 6.91081   1
   1  15   7 782.978 8.89126  -2
   1  15   7 782.978 8.89126   1
  -1  15   8 1.24573 6.67665  -2
  -1  15   8 1.24573 6.67665   1
  -1  15   9 90.2917 6.98180  -2
  -1  15   9 90.2917 6.98180   1
  -1  15 -10-0.38653 6.72235  -2
  -1  15 -10-0.38653 6.72235   1
   1  15 -11-44.9540 10.6554  -2
   1  15 -11-44.9540 10.6554   1
  -1  15 -12 446.658 12.8774  -2
  -1  15 -12 446.658 12.8774   1
  -1  15 -13 1570.55 14.7359  -2
  -1  15 -13 1570.55 14.7359   1
  -1  15 -14 126.379 10.9403  -2
  -1  15 -14 126.379 10.9403   1
  -1  15 -15 43.6142 10.1473  -2
  -1  15 -15 43.6142 10.1473   1
  -1  15 -16 201.442 10.4258  -2
  -1  15 -16 201.442 10.4258   1
   1  15 -17 2675.94 13.5468  -2
   1  15 -17 2675.94 13.5468   1
  -1  15 -18 35.8172 8.27970  -2
  -1  15 -18 35.8172 8.27970   1
  -1  16  -1 1047.83 8.29038  -2
  -1  16  -1 1047.83 8.29038   1
   1  16  -2 231.868 7.32857  -2
   1  16  -2 231.868 7.32857   1
  -1  16  -3 460.114 7.91744  -2
  -1  16  -3 460.114 7.91744   1
   1  16   4 45.1915 7.18968  -2
   1  16   4 45.1915 7.18968   1
  -1  16  -5 565.508 7.78966  -2
  -1  16  -5 565.508 7.78966   1
  -1  16  -6 794.562 8.08918  -2
  -1  16  -6 794.562 8.08918   1
   1  16  -7 436.702 7.83880  -2
   1  16  -7 436.702 7.83880   1
  -1  16   8 21.2502 6.69106  -2
  -1  16   8 21.2502 6.69106   1
  -1  16  -9 72.7807 10.7192  -2
  -1  16  -9 72.7807 10.7192   1
  -1  16 -10-29.4972 10.2141  -2
  -1  16 -10-29.4972 10.2141   1
   1  16 -11 107.796 11.1944  -2
   1  16 -11 107.796 11.1944   1
  -1  16 -12 354.707 13.2147  -2
  -1  16 -12 354.707 13.2147   1
  -1  16 -13 778.220 13.0979  -2
  -1  16 -13 778.220 13.0979   1
   1  16 -14 122.756 17.3841  -2
   1  16 -14 122.756 17.3841   1
   1  16 -15 90.7576 11.9552  -2
   1  16 -15 90.7576 11.9552   1
   1  17   1 1724.38 12.4944  -2
   1  17   1 1724.38 12.4944   1
   1  17  -2 61.9833 7.94497  -2
   1  17  -2 61.9833 7.94497   1
  -1  17   3 1073.49 7.83488  -2
  -1  17   3 1073.49 7.83488   1
  -1  17  -4 66.1482 6.31803  -2
  -1  17  -4 66.1482 6.31803   1
   1  17   5 717.231 9.61413  -2
   1  17   5 717.231 9.61413   1
   1  17   6 75.5303 8.97750  -2
   1  17   6 75.5303 8.97750   1
  -1  17  -7 606.563 9.38254  -2
  -1  17  -7 606.563 9.38254   1
   1  17  -8 72.9654 8.59272  -2
   1  17  -8 72.9654 8.59272   1
   1  17  -9 333.685 8.69142  -2
   1  17  -9 333.685 8.69142   1
   1  17 -10 3.96410 9.72677  -2
   1  17 -10 3.96410 9.72677   1
   1  17 -11 24.1956 9.21185  -2
   1  17 -11 24.1956 9.21185   1
   1  18   1 150.710 11.5488  -2
   1  18   1 150.710 11.5488   1
   1  18   2 67.8757 11.1447  -2
   1  18   2 67.8757 11.1447   1
   1  18  -3 130.829 10.7907  -2
   1  18  -3 130.829 10.7907   1
   1  18  -4 174.582 15.4586  -2
   1  18  -4 174.582 15.4586   1
   1  18  -5 405.419 15.9774  -2
   1  18  -5 405.419 15.9774   1
  -1  18  -6 243.243 9.29496  -2
  -1  18  -6 243.243 9.29496   1
   2   0   0 9656.82 27.8256  -2
   2   0   0 9656.82 27.8256   1
   2   0  -2 26236.3 40.5081  -2
   2   0  -2 26236.3 40.5081   1
  -2   0   4 1469.57 17.7146  -2
  -2   0   4 1469.57 17.7146   1
  -2   0   6 15595.2 56.1013  -2
  -2   0   6 15595.2 56.1013   1
   2   0   8 13798.0 44.1668  -2
   2   0   8 13798.0 44.1668   1
   2   0  10 14039.9 17.5530   1
  -2   0  10 27253.1 68.5488  -2
  -2   0  10 27253.1 68.5488   1
  -2   0  12 94992.2 139.335  -2
  -2   0  12 94992.2 139.335   1
  -2   0  14 11077.2 72.8972  -2
  -2   0  14 11077.2 72.8972   1
  -2   0  16 64895.9 177.192  -2
  -2   0  16 64895.9 177.192   1
  -2   0  18 31690.9 135.379  -2
  -2   0  18 31690.9 135.379   1
  -2   0  20 12883.8 23.3666  -2
  -2   0  20 12883.8 23.3666   1
   2   0  22 8465.83 17.6309   1
  -2   0  22 15493.7 33.2556  -2
  -2   0  22 15493.7 33.2556   1
  -2   0 -24 8754.17 16.7621   1
  -2   0  24 15178.8 50.2045  -2
  -2   0  24 15178.8 50.2045   1
   2   0  26 1682.55 8.82116   1
   2   0 -28 30.4872 5.79225   1
   2   0 -30 1365.53 10.3890   1
   2  -1   0 67.8527 5.52176  -2
   2  -1   0 67.8527 5.52176   1
   2   1   1 10382.0 14.9573  -2
   2   1   1 10382.0 14.9573   1
   2   1   2 18583.8 13.0670  -2
   2   1   2 18583.8 13.0670   1
  -2   1   3 27531.3 26.2161  -2
  -2   1   3 27531.3 26.2161   1
  -2  -1   4 10981.5 22.0056  -2
  -2  -1   4 10981.5 22.0056   1
  -2  -1   5 222552. 139.696  -2
  -2  -1   5 222552. 139.696   1
   2   1   6 23666.6 41.5688  -2
   2   1   6 23666.6 41.5688   1
   2   1  -7 5627.05 21.6999  -2
   2   1  -7 5627.05 21.6999   1
   2   1  -8 997.707 13.2836   1
  -2  -1   8 3592.88 24.2359  -2
  -2  -1   8 3592.88 24.2359   1
   2   1   9 2259.69 21.7258   1
   2   1   9 8142.36 30.2442  -2
   2   1   9 8142.36 30.2442   1
  -2   1  10 3371.84 22.2474  -2
  -2   1  10 3371.84 22.2474   1
  -2  -1  11 5582.60 28.5009  -2
  -2  -1  11 5582.60 28.5009   1
  -2  -1  12 2063.76 21.5453  -2
  -2  -1  12 2063.76 21.5453   1
  -2   1  13 5019.09 30.3272  -2
  -2   1  13 5019.09 30.3272   1
   2   1  14 2266.15 24.4311  -2
   2   1  14 2266.15 24.4311   1
   2   1  15 278.549 6.76061  -2
   2   1  15 278.549 6.76061   1
   2   1  16 10584.3 17.4307  -2
   2   1  16 10584.3 17.4307   1
  -2   1  17 716.981 7.97131  -2
  -2   1  17 716.981 7.97131   1
   2   1  18 8225.81 16.9433  -2
   2   1  18 8225.81 16.9433   1
   2   1  19 992.606 9.90954  -2
   2   1  19 992.606 9.90954   1
   2   1  20 15034.5 26.4361  -2
   2   1  20 15034.5 26.4361   1
  -2  -1  21 409.017 6.67081   1
  -2   1 -21 751.008 7.57942  -2
  -2   1 -21 751.008 7.57942   1
   2  -1  22 44.5718 5.40983   1
   2  -1  22 229.255 8.10895  -2
   2  -1  22 229.255 8.10895   1
   2  -1  23 160.082 5.05320   1
   2  -1 -23 200.744 12.4898  -2
   2  -1 -23 200.744 12.4898   1
   2   1  24 4095.85 9.56981   1
   2   1 -24 7463.65 25.0605  -2
   2   1 -24 7463.65 25.0605   1
   2  -1  25 15.1295 4.64500   1
   2   1 -25 23.9912 21.0118  -2
   2   1 -25 23.9912 21.0118   1
   2  -1  26 731.724 8.82236   1
  -2  -1  26 905.997 12.8734  -2
  -2  -1  26 905.997 12.8734   1
  -2   1  27-2.27125 4.40562   1
  -2   1  28 36.8898 4.06397   1
   2  -1 -29 534.944 5.26082   1
   2   1 -30 377.471 5.11377   1
   2  -1 -31 97.9739 4.54149   1
   2   2   0 433144. 179.107  -2
   2   2   0 433144. 179.107   1
   2   2  -1 19760.5 16.2473  -2
   2   2  -1 19760.5 16.2473   1
   2   2  -2 1329.66 8.39601  -2
   2   2  -2 1329.66 8.39601   1
   2   2  -3 90907.2 50.4941  -2
   2   2  -3 90907.2 50.4941   1
   2   2   4 314557. 95.7442  -2
   2   2   4 314557. 95.7442   1
  -2   2   5 84.3041 6.77241  -2
  -2   2   5 84.3041 6.77241   1
   2   2  -6 4107.32 13.3612  -2
   2   2  -6 4107.32 13.3612   1
   2   2   7 57794.5 41.7434  -2
   2   2   7 57794.5 41.7434   1
   2   2   8 92048.4 82.8847  -2
   2   2   8 92048.4 82.8847   1
  -2   2   9 2022.11 16.0920  -2
  -2   2   9 2022.11 16.0920   1
  -2   2  10 8363.30 28.4638  -2
  -2   2  10 8363.30 28.4638   1
   2   2  11 15066.8 38.2069  -2
   2   2  11 15066.8 38.2069   1
   2   2  12 33729.7 57.8987  -2
   2   2  12 33729.7 57.8987   1
  -2  -2  13 1419.99 16.9587  -2
  -2  -2  13 1419.99 16.9587   1
  -2  -2  14 10315.5 35.3480  -2
  -2  -2  14 10315.5 35.3480   1
   2   2  15 5703.05 16.0243  -2
   2   2  15 5703.05 16.0243   1
   2   2  16 3987.58 17.4657  -2
   2   2  16 3987.58 17.4657   1
  -2   2  17 10909.8 19.1157  -2
  -2   2  17 10909.8 19.1157   1
   2   2  18 16395.6 23.6922  -2
   2   2  18 16395.6 23.6922   1
   2   2  19 148.633 8.38734  -2
   2   2  19 148.633 8.38734   1
  -2  -2  20 176.732 8.89478  -2
  -2  -2  20 176.732 8.89478   1
   2   2  21 927.179 14.6560   1
   2   2 -21 1915.68 10.2885  -2
   2   2 -21 1915.68 10.2885   1
  -2   2 -22 3364.03 13.8181   1
  -2   2  22 5788.23 17.7722  -2
  -2   2  22 5788.23 17.7722   1
   2  -2  23 141.386 5.42899   1
  -2   2  23 230.154 12.1496  -2
  -2   2  23 230.154 12.1496   1
  -2  -2  24 112.517 5.06907   1
   2   2 -24-2.59737 19.4683  -2
   2   2 -24-2.59737 19.4683   1
  -2   2  25 73.7132 4.84087   1
   2  -2 -25 239.271 14.7978  -2
   2  -2 -25 239.271 14.7978   1
   2  -2  26 1960.93 7.44045   1
  -2  -2  26 3434.09 19.3297  -2
  -2  -2  26 3434.09 19.3297   1
   2  -2  27 66.3978 4.34760   1
   2   2 -27 0.39158 26.6341  -2
   2   2 -27 0.39158 26.6341   1
   2  -2  28 450.067 7.20659   1
  -2  -2  28 517.883 18.1472  -2
  -2  -2  28 517.883 18.1472   1
   2   2 -29 77.4176 4.37653   1
   2  -2  30 1271.99 7.10682   1
   2   2 -31 16.5074 3.61595   1
   2  -3   0 3022.37 29.2316  -2
   2  -3   0 3022.37 29.2316   1
   2   3   1 41324.2 44.1527  -2
   2   3   1 41324.2 44.1527   1
   2   3  -2 168.408 7.56539  -2
   2   3  -2 168.408 7.56539   1
  -2   3   3 71349.9 49.7358  -2
  -2   3   3 71349.9 49.7358   1
  -2   3   4 92052.3 67.3941  -2
  -2   3   4 92052.3 67.3941   1
  -2   3   5 1058.34 10.5120  -2
  -2   3   5 1058.34 10.5120   1
  -2   3   6 2574.37 22.5797  -2
  -2   3   6 2574.37 22.5797   1
   2   3   7 6590.54 27.0266  -2
   2   3   7 6590.54 27.0266   1
   2   3   8 26027.4 54.3023  -2
   2   3   8 26027.4 54.3023   1
   2   3   9 12088.0 39.0626  -2
   2   3   9 12088.0 39.0626   1
  -2   3  10 1671.08 16.6573  -2
  -2   3  10 1671.08 16.6573   1
  -2   3  11 96353.2 96.3447  -2
  -2   3  11 96353.2 96.3447   1
   2   3  12 3947.03 23.2313  -2
   2   3  12 3947.03 23.2313   1
   2   3  13 14062.6 40.2076  -2
   2   3  13 14062.6 40.2076   1
  -2   3  14 4424.60 25.6725  -2
  -2   3  14 4424.60 25.6725   1
  -2   3  15 329.810 7.19107  -2
  -2   3  15 329.810 7.19107   1
   2   3  16 111.348 7.08602  -2
   2   3  16 111.348 7.08602   1
   2   3  17 43.0906 7.58953  -2
   2   3  17 43.0906 7.58953   1
   2  -3  18-55.6485 7.45260  -2
   2  -3  18-55.6485 7.45260   1
   2   3  19 303.819 8.96873  -2
   2   3  19 303.819 8.96873   1
   2  -3  20 209.485 14.8446   1
  -2  -3  20 148.474 8.23254  -2
  -2  -3  20 148.474 8.23254   1
   2   3  21 249.431 11.8531   1
  -2   3  21 413.321 9.35965  -2
  -2   3  21 413.321 9.35965   1
   2   3  22 178.947 8.36895   1
  -2  -3  22 493.240 11.3009  -2
  -2  -3  22 493.240 11.3009   1
  -2   3  23-9.93836 8.64381   1
   2  -3  23 26.1755 15.3619  -2
   2  -3  23 26.1755 15.3619   1
  -2   3  24 28.9193 5.25106   1
   2  -3  24 3.79541 15.3363  -2
   2  -3  24 3.79541 15.3363   1
   2  -3  25 236.990 5.25062   1
   2   3 -25 335.729 29.2663  -2
   2   3 -25 335.729 29.2663   1
   2   3 -26 137.727 4.86199   1
  -2  -3  26 162.997 16.3363  -2
  -2  -3  26 162.997 16.3363   1
   2  -3  27 128.707 4.56590   1
  -2  -3  27 193.329 18.6026  -2
  -2  -3  27 193.329 18.6026   1
   2  -3 -28 684.298 4.84905   1
  -2   3 -29 87.1307 4.23423   1
  -2   3 -30-17.6649 3.54737   1
   2   4   0 33055.1 67.8308  -2
   2   4   0 33055.1 67.8308   1
   2  -4  -1 2954.48 12.0428  -2
   2  -4  -1 2954.48 12.0428   1
  -2   4   2 5463.90 20.3362  -2
  -2   4   2 5463.90 20.3362   1
   2   4   3 22985.0 44.7292  -2
   2   4   3 22985.0 44.7292   1
   2   4   4 23910.7 54.6079  -2
   2   4   4 23910.7 54.6079   1
  -2   4   5 1575.92 18.7389  -2
  -2   4   5 1575.92 18.7389   1
   2   4   6 26048.1 63.1084  -2
   2   4   6 26048.1 63.1084   1
   2   4   7 5505.58 32.3240  -2
   2   4   7 5505.58 32.3240   1
  -2   4   8 48829.2 90.0372  -2
  -2   4   8 48829.2 90.0372   1
   2   4   9 29523.9 73.7342  -2
   2   4   9 29523.9 73.7342   1
   2   4  10 70029.0 118.244  -2
   2   4  10 70029.0 118.244   1
  -2  -4  11 346.725 15.0157  -2
  -2  -4  11 346.725 15.0157   1
   2   4  12 614.388 16.7355  -2
   2   4  12 614.388 16.7355   1
  -2   4  13 13651.7 46.4764  -2
  -2   4  13 13651.7 46.4764   1
  -2   4  14 52277.1 39.6021  -2
  -2   4  14 52277.1 39.6021   1
  -2  -4  15 893.365 8.48547  -2
  -2  -4  15 893.365 8.48547   1
   2  -4  16 10584.5 19.4647  -2
   2  -4  16 10584.5 19.4647   1
   2   4  17 2227.15 11.5294  -2
   2   4  17 2227.15 11.5294   1
   2   4  18 19631.3 27.2355  -2
   2   4  18 19631.3 27.2355   1
   2  -4  19 181.723 7.90408  -2
   2  -4  19 181.723 7.90408   1
  -2   4  20 7067.80 21.2103  -2
  -2   4  20 7067.80 21.2103   1
  -2   4 -21 683.935 8.55159  -2
  -2   4 -21 683.935 8.55159   1
  -2   4  22 1582.48 19.0783   1
  -2  -4  22 2710.53 11.9954  -2
  -2  -4  22 2710.53 11.9954   1
  -2   4  23 271.234 14.5478   1
  -2  -4  23 541.724 9.62494  -2
  -2  -4  23 541.724 9.62494   1
  -2   4  24 53.4811 9.01389   1
   2  -4  24 103.650 10.7411  -2
   2  -4  24 103.650 10.7411   1
   2   4 -25 39.5351 5.12229   1
   2  -4  25 35.1923 18.2008  -2
   2  -4  25 35.1923 18.2008   1
  -2   4  26 1457.01 7.02038   1
  -2  -4  26 2577.12 17.6062  -2
  -2  -4  26 2577.12 17.6062   1
  -2  -4  27 816.821 6.48413   1
   2  -4  27 1341.94 14.4130  -2
   2  -4  27 1341.94 14.4130   1
   2  -4  28 20.1657 4.63312   1
   2  -4  28 105.310 10.9126  -2
   2  -4  28 105.310 10.9126   1
   2  -4 -29 3.62394 3.72396   1
  -2  -4  29 17.5865 14.2916  -2
  -2  -4  29 17.5865 14.2916   1
  -2  -4  30 396.301 3.98484   1
   2  -5   0 446.775 10.0836  -2
   2  -5   0 446.775 10.0836   1
   2  -5  -1 4673.55 15.8833  -2
   2  -5  -1 4673.55 15.8833   1
   2   5   2 147.306 6.39713  -2
   2   5   2 147.306 6.39713   1
   2   5   3 8688.01 28.4682  -2
   2   5   3 8688.01 28.4682   1
  -2   5   4 17857.7 55.3019  -2
  -2   5   4 17857.7 55.3019   1
   2   5   5 30897.2 72.0094  -2
   2   5   5 30897.2 72.0094   1
  -2   5   6 802.082 17.7117  -2
  -2   5   6 802.082 17.7117   1
   2   5   7 24807.2 67.2889  -2
   2   5   7 24807.2 67.2889   1
  -2   5   8 9613.42 47.0125  -2
  -2   5   8 9613.42 47.0125   1
   2   5   9 804.017 20.7126  -2
   2   5   9 804.017 20.7126   1
   2   5  10 191.614 16.5182  -2
   2   5  10 191.614 16.5182   1
   2   5  11 319.060 17.9081  -2
   2   5  11 319.060 17.9081   1
  -2   5  12 7935.78 44.9456  -2
  -2   5  12 7935.78 44.9456   1
   2   5  13 178.879 15.9043  -2
   2   5  13 178.879 15.9043   1
   2   5  14 3486.19 27.6886  -2
   2   5  14 3486.19 27.6886   1
  -2  -5  15 873.366 19.7313  -2
  -2  -5  15 873.366 19.7313   1
   2  -5  16 12786.2 43.1965  -2
   2  -5  16 12786.2 43.1965   1
   2  -5  17 2075.80 23.0426  -2
   2  -5  17 2075.80 23.0426   1
   2  -5  18 210.785 17.5200  -2
   2  -5  18 210.785 17.5200   1
  -2   5 -19 3516.82 11.1574  -2
  -2   5 -19 3516.82 11.1574   1
  -2   5 -20 3044.58 10.9201  -2
  -2   5 -20 3044.58 10.9201   1
  -2   5  21 187.778 8.04089  -2
  -2   5  21 187.778 8.04089   1
  -2   5  22 307.352 13.6041   1
  -2   5 -22 588.068 9.65559  -2
  -2   5 -22 588.068 9.65559   1
  -2   5  23 25.9752 12.4981   1
  -2   5 -23 38.6001 9.72876  -2
  -2   5 -23 38.6001 9.72876   1
  -2   5  24 151.070 12.8266   1
  -2   5 -24 266.747 10.0746  -2
  -2   5 -24 266.747 10.0746   1
   2   5 -25 5.91516 6.91079   1
   2  -5  25-47.2662 17.2235  -2
   2  -5  25-47.2662 17.2235   1
   2  -5 -26 341.433 5.72099   1
   2  -5  26 523.872 18.2760  -2
   2  -5  26 523.872 18.2760   1
   2  -5  27 17.1692 4.76918   1
   2  -5  27 41.2124 15.8015  -2
   2  -5  27 41.2124 15.8015   1
   2  -5 -28 707.581 5.08934   1
   2   5 -29 21.7113 3.84422   1
   2  -5  29 40.7503 8.52027  -2
   2  -5  29 40.7503 8.52027   1
   2  -5 -30 0.26926 3.24422   1
  -2  -5  30 22.0457 10.7444  -2
  -2  -5  30 22.0457 10.7444   1
  -2   6   0 21296.9 45.1744  -2
  -2   6   0 21296.9 45.1744   1
   2  -6   1 5547.33 17.2383  -2
   2  -6   1 5547.33 17.2383   1
   2   6  -2 1213.87 10.5758  -2
   2   6  -2 1213.87 10.5758   1
   2   6   3 89.3841 15.2896  -2
   2   6   3 89.3841 15.2896   1
  -2   6   4 39626.8 74.8070  -2
  -2   6   4 39626.8 74.8070   1
   2   6   5 4903.49 29.4134  -2
   2   6   5 4903.49 29.4134   1
  -2   6   6 7745.22 42.2516  -2
  -2   6   6 7745.22 42.2516   1
  -2   6   7 12781.3 53.7460  -2
  -2   6   7 12781.3 53.7460   1
   2   6   8 31565.2 83.3345  -2
   2   6   8 31565.2 83.3345   1
  -2   6   9 51.2467 16.3450  -2
  -2   6   9 51.2467 16.3450   1
   2   6  10 6015.32 40.5931  -2
   2   6  10 6015.32 40.5931   1
  -2   6  11 9090.80 49.5161  -2
  -2   6  11 9090.80 49.5161   1
   2   6  12 2196.08 29.2822  -2
   2   6  12 2196.08 29.2822   1
   2   6  13 4184.04 37.9176  -2
   2   6  13 4184.04 37.9176   1
   2   6  14 12.2735 16.4190  -2
   2   6  14 12.2735 16.4190   1
  -2   6  15 11938.1 48.7664  -2
  -2   6  15 11938.1 48.7664   1
  -2   6  16 7652.24 41.5478  -2
  -2   6  16 7652.24 41.5478   1
  -2   6  17 1661.91 22.9517  -2
  -2   6  17 1661.91 22.9517   1
   2   6 -18 266.045 8.59366  -2
   2   6 -18 266.045 8.59366   1
  -2  -6  19 7940.93 17.7011  -2
  -2  -6  19 7940.93 17.7011   1
   2   6  20 31.8502 8.62821  -2
   2   6  20 31.8502 8.62821   1
   2  -6  21 896.907 10.2434  -2
   2  -6  21 896.907 10.2434   1
   2   6 -22 6862.72 16.9739  -2
   2   6 -22 6862.72 16.9739   1
  -2   6 -23 601.682 15.2340   1
   2   6 -23 1087.55 12.5329  -2
   2   6 -23 1087.55 12.5329   1
  -2   6 -24-7.06386 12.2823   1
   2  -6  24 16.5289 10.1503  -2
   2  -6  24 16.5289 10.1503   1
   2   6 -25 314.530 9.03010   1
   2  -6  25 437.832 13.7797  -2
   2  -6  25 437.832 13.7797   1
   2  -6  26 4330.77 10.3296   1
  -2  -6  26 7281.76 23.1300  -2
  -2  -6  26 7281.76 23.1300   1
  -2  -6  27 938.058 5.61449   1
   2  -6  27 1639.21 18.8344  -2
   2  -6  27 1639.21 18.8344   1
   2  -6 -28 25.5843 4.01361   1
   2  -6 -29 55.7456 3.57013   1
   2  -6  29 110.536 11.1363  -2
   2  -6  29 110.536 11.1363   1
  -2   7   0 26115.0 54.9863  -2
  -2   7   0 26115.0 54.9863   1
  -2   7  -1 10002.0 24.6608  -2
  -2   7  -1 10002.0 24.6608   1
   2   7   2 20411.4 37.2101  -2
   2   7   2 20411.4 37.2101   1
   2  -7  -3 25980.6 64.9507  -2
   2  -7  -3 25980.6 64.9507   1
   2   7  -4 1.30223 20.7047  -2
   2   7  -4 1.30223 20.7047   1
  -2   7   5 5626.11 33.5981  -2
  -2   7   5 5626.11 33.5981   1
   2   7   6 15603.9 53.9534  -2
   2   7   6 15603.9 53.9534   1
   2   7   7 730.973 17.7395  -2
   2   7   7 730.973 17.7395   1
  -2   7   8 394.120 16.4523  -2
  -2   7   8 394.120 16.4523   1
  -2   7   9 4649.72 37.8364  -2
  -2   7   9 4649.72 37.8364   1
  -2   7  10 2434.60 30.1580  -2
  -2   7  10 2434.60 30.1580   1
   2   7  11 1535.03 26.0772  -2
   2   7  11 1535.03 26.0772   1
  -2   7  12 9.25001 17.5747  -2
  -2   7  12 9.25001 17.5747   1
   2   7  13 5574.97 42.5348  -2
   2   7  13 5574.97 42.5348   1
   2   7  14-50.0970 16.2829  -2
   2   7  14-50.0970 16.2829   1
   2   7  15 1514.92 23.9306  -2
   2   7  15 1514.92 23.9306   1
  -2  -7  16 2952.82 29.1093  -2
  -2  -7  16 2952.82 29.1093   1
  -2   7 -17 466.612 8.92202  -2
  -2   7 -17 466.612 8.92202   1
   2  -7  18 157.795 7.81377  -2
   2  -7  18 157.795 7.81377   1
   2   7  19 832.763 9.91484  -2
   2   7  19 832.763 9.91484   1
   2   7 -20 227.909 10.1675  -2
   2   7 -20 227.909 10.1675   1
  -2   7 -21 350.988 10.5718  -2
  -2   7 -21 350.988 10.5718   1
  -2   7 -22 137.058 10.1399  -2
  -2   7 -22 137.058 10.1399   1
   2   7 -23 170.696 9.97190  -2
   2   7 -23 170.696 9.97190   1
  -2   7 -24 11.7815 8.14691   1
   2  -7  24 23.1958 12.8378  -2
   2  -7  24 23.1958 12.8378   1
   2   7 -25 332.090 8.80413   1
   2  -7  25 607.111 13.5814  -2
   2  -7  25 607.111 13.5814   1
  -2   7 -26 270.885 4.99598   1
   2  -7  26 507.951 12.3450  -2
   2  -7  26 507.951 12.3450   1
   2  -7 -27 103.334 4.29182   1
  -2  -7  27 141.407 15.1830  -2
  -2  -7  27 141.407 15.1830   1
   2  -7  28 148.069 3.88685   1
  -2  -7  28 238.017 13.8548  -2
  -2  -7  28 238.017 13.8548   1
   2  -8   0 9123.96 35.3653  -2
   2  -8   0 9123.96 35.3653   1
  -2   8  -1 5921.16 22.3572  -2
  -2   8  -1 5921.16 22.3572   1
   2   8   2 47.7088 9.40122  -2
   2   8   2 47.7088 9.40122   1
   2  -8  -3 39349.6 70.6730  -2
   2  -8  -3 39349.6 70.6730   1
   2   8  -4 28984.2 71.4803  -2
   2   8  -4 28984.2 71.4803   1
   2  -8  -5 32880.4 100.612  -2
   2  -8  -5 32880.4 100.612   1
   2   8  -6 21357.8 128.211  -2
   2   8  -6 21357.8 128.211   1
   2   8  -7 9546.07 46.3903  -2
   2   8  -7 9546.07 46.3903   1
   2   8   8 44025.0 96.9335  -2
   2   8   8 44025.0 96.9335   1
   2   8  -9 220.119 9.46896  -2
   2   8  -9 220.119 9.46896   1
   2   8 -10 16684.3 32.2363  -2
   2   8 -10 16684.3 32.2363   1
   2   8  11 14820.0 57.3953  -2
   2   8  11 14820.0 57.3953   1
  -2   8  12 13083.4 63.6368  -2
  -2   8  12 13083.4 63.6368   1
  -2   8  13-30.3279 19.7240  -2
  -2   8  13-30.3279 19.7240   1
  -2   8  14 6132.83 46.1882  -2
  -2   8  14 6132.83 46.1882   1
   2   8 -15 585.923 8.90092  -2
   2   8 -15 585.923 8.90092   1
  -2   8 -16 2729.93 11.4280  -2
  -2   8 -16 2729.93 11.4280   1
  -2   8  17 1391.98 9.96321  -2
  -2   8  17 1391.98 9.96321   1
  -2  -8  18 5631.02 14.4124  -2
  -2  -8  18 5631.02 14.4124   1
  -2  -8  19-16.8722 8.59831  -2
  -2  -8  19-16.8722 8.59831   1
  -2   8 -20 650.148 9.86961  -2
  -2   8 -20 650.148 9.86961   1
  -2   8 -21 460.599 9.45287  -2
  -2   8 -21 460.599 9.45287   1
   2   8 -22 3600.73 14.9683  -2
   2   8 -22 3600.73 14.9683   1
  -2   8 -23-2.00611 9.19820  -2
  -2   8 -23-2.00611 9.19820   1
  -2   8 -24 259.835 12.3003   1
  -2  -8  24 483.939 12.1578  -2
  -2  -8  24 483.939 12.1578   1
   2   8 -25 431.851 8.60584   1
  -2  -8  25 617.776 18.3810  -2
  -2  -8  25 617.776 18.3810   1
   2  -8 -26 514.962 6.98092   1
  -2  -8  26 854.722 17.7425  -2
  -2  -8  26 854.722 17.7425   1
   2  -8 -27 16.5140 3.62658   1
  -2  -8  27-13.9618 13.4356  -2
  -2  -8  27-13.9618 13.4356   1
  -2  -8  28 12.0275 3.29233   1
   2  -8  28 94.0422 8.21234  -2
   2  -8  28 94.0422 8.21234   1
   2   9   0 1586.65 15.8728  -2
   2   9   0 1586.65 15.8728   1
   2   9   1 93.7464 8.78331  -2
   2   9   1 93.7464 8.78331   1
   2   9   2 570.007 10.3117  -2
   2   9   2 570.007 10.3117   1
  -2   9  -3 892.476 9.21136  -2
  -2   9  -3 892.476 9.21136   1
   2   9  -4 3309.63 14.2163  -2
   2   9  -4 3309.63 14.2163   1
   2   9  -5 3380.26 13.8102  -2
   2   9  -5 3380.26 13.8102   1
   2  -9  -6 86.7790 7.29905  -2
   2  -9  -6 86.7790 7.29905   1
   2  -9  -7 3684.48 14.8281  -2
   2  -9  -7 3684.48 14.8281   1
   2   9   8-8.31465 8.00509  -2
   2   9   8-8.31465 8.00509   1
   2   9  -9 3586.36 14.2433  -2
   2   9  -9 3586.36 14.2433   1
   2   9  10 28595.5 44.9746  -2
   2   9  10 28595.5 44.9746   1
   2   9 -11 97.8326 10.0691  -2
   2   9 -11 97.8326 10.0691   1
  -2   9  12 154.466 18.2553  -2
  -2   9  12 154.466 18.2553   1
   2   9 -13 105.346 18.3653  -2
   2   9 -13 105.346 18.3653   1
  -2   9 -14 1343.72 9.82908  -2
  -2   9 -14 1343.72 9.82908   1
   2   9 -15 2546.61 11.4278  -2
   2   9 -15 2546.61 11.4278   1
   2  -9  16 237.639 8.35336  -2
   2  -9  16 237.639 8.35336   1
  -2   9 -17 1370.66 10.2590  -2
  -2   9 -17 1370.66 10.2590   1
  -2   9 -18 25.4316 8.73931  -2
  -2   9 -18 25.4316 8.73931   1
  -2   9 -19 3.81537 8.64254  -2
  -2   9 -19 3.81537 8.64254   1
   2   9 -20-26.9005 8.60657  -2
   2   9 -20-26.9005 8.60657   1
   2   9 -21 56.7331 8.52398  -2
   2   9 -21 56.7331 8.52398   1
  -2  -9  22 276.842 8.41060  -2
  -2  -9  22 276.842 8.41060   1
   2   9 -23 24.4524 8.56210  -2
   2   9 -23 24.4524 8.56210   1
  -2   9 -24 697.881 9.12939  -2
  -2   9 -24 697.881 9.12939   1
  -2   9 -25 52.2739 5.81841   1
  -2  -9  25 114.445 15.1668  -2
  -2  -9  25 114.445 15.1668   1
   2   9 -26 397.987 6.63725   1
  -2  -9  26 674.682 15.4730  -2
  -2  -9  26 674.682 15.4730   1
  -2  -9  27 373.677 3.97171   1
  -2  -9  27 635.766 13.2354  -2
  -2  -9  27 635.766 13.2354   1
   2  10   0 11446.0 36.7863  -2
   2  10   0 11446.0 36.7863   1
   2  10   1 401.608 12.3448  -2
   2  10   1 401.608 12.3448   1
   2  10   2 46.2241 9.50823  -2
   2  10   2 46.2241 9.50823   1
   2  10   3 540.970 10.3521  -2
   2  10   3 540.970 10.3521   1
   2  10  -4 7860.03 21.5478  -2
   2  10  -4 7860.03 21.5478   1
  -2  10  -5 5652.66 18.8214  -2
  -2  10  -5 5652.66 18.8214   1
   2  10   6 318.756 9.05418  -2
   2  10   6 318.756 9.05418   1
  -2  10  -7 5401.47 18.4998  -2
  -2  10  -7 5401.47 18.4998   1
  -2  10  -8 14758.5 28.1685  -2
  -2  10  -8 14758.5 28.1685   1
   2  10  -9 110.716 8.95069  -2
   2  10  -9 110.716 8.95069   1
   2  10  10 2767.97 14.5287  -2
   2  10  10 2767.97 14.5287   1
   2  10 -11 11948.3 24.8857  -2
   2  10 -11 11948.3 24.8857   1
   2  10 -12 3346.67 15.4912  -2
   2  10 -12 3346.67 15.4912   1
  -2  10 -13 824.774 10.0444  -2
  -2  10 -13 824.774 10.0444   1
   2  10  14 381.013 7.99234  -2
   2  10  14 381.013 7.99234   1
  -2  10 -15 2759.54 11.6288  -2
  -2  10 -15 2759.54 11.6288   1
  -2  10 -16 928.509 9.84681  -2
  -2  10 -16 928.509 9.84681   1
   2 -10  17-5.85468 8.08715  -2
   2 -10  17-5.85468 8.08715   1
   2 -10  18 2740.18 12.2661  -2
   2 -10  18 2740.18 12.2661   1
  -2  10 -19 4321.94 15.5419  -2
  -2  10 -19 4321.94 15.5419   1
  -2 -10  20 29.2379 8.96848  -2
  -2 -10  20 29.2379 8.96848   1
   2  10 -21 71.2768 8.61247  -2
   2  10 -21 71.2768 8.61247   1
  -2  10 -22 1435.09 10.3549  -2
  -2  10 -22 1435.09 10.3549   1
  -2 -10  23 5157.46 13.8636  -2
  -2 -10  23 5157.46 13.8636   1
  -2  10 -24 106.721 7.13831  -2
  -2  10 -24 106.721 7.13831   1
  -2  10 -25 150.090 6.01988   1
  -2 -10  25 221.963 13.3318  -2
  -2 -10  25 221.963 13.3318   1
  -2  10 -26 595.080 5.21915   1
   2  11   0 5059.73 27.9419  -2
   2  11   0 5059.73 27.9419   1
   2  11  -1 1005.56 15.3501  -2
   2  11  -1 1005.56 15.3501   1
   2  11  -2 41.0382 11.2806  -2
   2  11  -2 41.0382 11.2806   1
   2  11   3 924.195 12.4534  -2
   2  11   3 924.195 12.4534   1
   2  11   4 4012.40 18.7868  -2
   2  11   4 4012.40 18.7868   1
   2  11  -5 319.673 10.6824  -2
   2  11  -5 319.673 10.6824   1
   2  11  -6 22.2835 9.80119  -2
   2  11  -6 22.2835 9.80119   1
   2  11  -7 133.328 9.57835  -2
   2  11  -7 133.328 9.57835   1
   2  11   8 2896.07 11.5714  -2
   2  11   8 2896.07 11.5714   1
   2  11  -9 831.800 8.45827  -2
   2  11  -9 831.800 8.45827   1
  -2  11 -10 38.8518 6.13635  -2
  -2  11 -10 38.8518 6.13635   1
   2  11 -11 1122.52 9.93763  -2
   2  11 -11 1122.52 9.93763   1
  -2  11 -12 119.688 7.67451  -2
  -2  11 -12 119.688 7.67451   1
   2  11 -13 126.609 10.0265  -2
   2  11 -13 126.609 10.0265   1
  -2  11 -14 1315.31 13.8275  -2
  -2  11 -14 1315.31 13.8275   1
   2  11 -15 218.027 9.47307  -2
   2  11 -15 218.027 9.47307   1
  -2 -11  16 1376.13 11.6248  -2
  -2 -11  16 1376.13 11.6248   1
   2  11 -17 360.327 9.71745  -2
   2  11 -17 360.327 9.71745   1
  -2 -11  18 1733.76 11.7937  -2
  -2 -11  18 1733.76 11.7937   1
   2  11 -19 94.1715 8.63046  -2
   2  11 -19 94.1715 8.63046   1
   2  11 -20-27.6572 8.04846  -2
   2  11 -20-27.6572 8.04846   1
  -2  11 -21-11.4089 7.70967  -2
  -2  11 -21-11.4089 7.70967   1
  -2  11 -22 57.9307 7.39878  -2
  -2  11 -22 57.9307 7.39878   1
   2  11 -23 48.5363 8.17643  -2
   2  11 -23 48.5363 8.17643   1
  -2  11 -24 107.790 8.36571   1
   2  11 -24 165.643 10.5276  -2
   2  11 -24 165.643 10.5276   1
  -2  11 -25 32.6623 4.92942   1
   2  12   0 634.314 14.5572  -2
   2  12   0 634.314 14.5572   1
   2  12  -1 23502.2 29.4514  -2
   2  12  -1 23502.2 29.4514   1
  -2  12  -2 691.329 9.45190  -2
  -2  12  -2 691.329 9.45190   1
   2  12  -3 9644.37 17.0576  -2
   2  12  -3 9644.37 17.0576   1
  -2  12   4 570.430 8.07289  -2
  -2  12   4 570.430 8.07289   1
   2  12   5 3479.30 12.7051  -2
   2  12   5 3479.30 12.7051   1
   2  12   6 149.174 7.44230  -2
   2  12   6 149.174 7.44230   1
   2  12  -7 17434.1 25.0674  -2
   2  12  -7 17434.1 25.0674   1
   2  12   8 652.145 7.43215  -2
   2  12   8 652.145 7.43215   1
  -2  12  -9 2990.29 10.1751  -2
  -2  12  -9 2990.29 10.1751   1
   2  12  10 1279.81 9.74159  -2
   2  12  10 1279.81 9.74159   1
   2  12 -11 4108.96 14.8910  -2
   2  12 -11 4108.96 14.8910   1
  -2  12 -12 5691.96 16.1131  -2
  -2  12 -12 5691.96 16.1131   1
  -2  12 -13 71.8268 11.1175  -2
  -2  12 -13 71.8268 11.1175   1
  -2  12 -14 1439.29 14.5411  -2
  -2  12 -14 1439.29 14.5411   1
   2  12 -15 3555.30 17.9796  -2
   2  12 -15 3555.30 17.9796   1
   2  12 -16 2608.35 15.9038  -2
   2  12 -16 2608.35 15.9038   1
   2  12 -17 87.7488 10.5488  -2
   2  12 -17 87.7488 10.5488   1
   2  12 -18 773.082 11.6034  -2
   2  12 -18 773.082 11.6034   1
  -2  12 -19 1208.09 12.1788  -2
  -2  12 -19 1208.09 12.1788   1
   2  12 -20 898.864 10.9840  -2
   2  12 -20 898.864 10.9840   1
  -2  12 -21 1309.40 10.7753  -2
  -2  12 -21 1309.40 10.7753   1
   2  12 -22 161.795 7.99406  -2
   2  12 -22 161.795 7.99406   1
  -2  12 -23 56.8731 7.12914  -2
  -2  12 -23 56.8731 7.12914   1
  -2  13   0 9749.75 26.4771  -2
  -2  13   0 9749.75 26.4771   1
  -2  13  -1 360.567 9.93294  -2
  -2  13  -1 360.567 9.93294   1
  -2  13  -2 7.45258 7.19880  -2
  -2  13  -2 7.45258 7.19880   1
   2  13  -3 71.6501 6.95756  -2
   2  13  -3 71.6501 6.95756   1
   2  13  -4 257.323 6.50500  -2
   2  13  -4 257.323 6.50500   1
  -2  13  -5 36.5631 6.24191  -2
  -2  13  -5 36.5631 6.24191   1
   2  13   6 31.7776 6.15100  -2
   2  13   6 31.7776 6.15100   1
   2  13   7 631.751 7.56272  -2
   2  13   7 631.751 7.56272   1
   2  13   8 38.1527 6.33481  -2
   2  13   8 38.1527 6.33481   1
   2  13   9 61.6198 7.84841  -2
   2  13   9 61.6198 7.84841   1
  -2  13  10 2823.10 12.0089  -2
  -2  13  10 2823.10 12.0089   1
  -2  13 -11 1010.65 8.98176  -2
  -2  13 -11 1010.65 8.98176   1
  -2  13 -12 325.436 9.25285  -2
  -2  13 -12 325.436 9.25285   1
  -2  13 -13 251.248 11.8301  -2
  -2  13 -13 251.248 11.8301   1
  -2  13 -14 2887.68 16.9397  -2
  -2  13 -14 2887.68 16.9397   1
  -2  13 -15 84.2220 10.9778  -2
  -2  13 -15 84.2220 10.9778   1
   2  13 -16 231.963 11.0164  -2
   2  13 -16 231.963 11.0164   1
   2  13 -17 289.563 10.7398  -2
   2  13 -17 289.563 10.7398   1
  -2  13 -18 310.005 10.3599  -2
  -2  13 -18 310.005 10.3599   1
  -2  13 -19-30.3326 8.78283  -2
  -2  13 -19-30.3326 8.78283   1
   2  13 -20 75.9221 8.40427  -2
   2  13 -20 75.9221 8.40427   1
  -2  13 -21-38.8837 7.35483  -2
  -2  13 -21-38.8837 7.35483   1
  -2  13 -22 77.3126 5.51272  -2
  -2  13 -22 77.3126 5.51272   1
   2  14   0 4141.41 16.7185  -2
   2  14   0 4141.41 16.7185   1
   2  14  -1 1066.12 9.75477  -2
   2  14  -1 1066.12 9.75477   1
  -2  14  -2 318.647 8.28422  -2
  -2  14  -2 318.647 8.28422   1
   2  14   3 4511.18 12.6352  -2
   2  14   3 4511.18 12.6352   1
   2  14   4 2417.63 9.34939  -2
   2  14   4 2417.63 9.34939   1
  -2  14  -5 17.9044 6.09759  -2
  -2  14  -5 17.9044 6.09759   1
   2  14  -6 408.868 6.88904  -2
   2  14  -6 408.868 6.88904   1
  -2  14  -7 1551.47 10.0733  -2
  -2  14  -7 1551.47 10.0733   1
  -2  14  -8 67.9677 7.30371  -2
  -2  14  -8 67.9677 7.30371   1
  -2  14  -9-6.89258 6.90278  -2
  -2  14  -9-6.89258 6.90278   1
  -2  14 -10 763.822 8.11730  -2
  -2  14 -10 763.822 8.11730   1
  -2  14  11 1104.89 10.8939  -2
  -2  14  11 1104.89 10.8939   1
  -2  14 -12 33.9310 11.2009  -2
  -2  14 -12 33.9310 11.2009   1
   2  14 -13 1229.82 13.8908  -2
   2  14 -13 1229.82 13.8908   1
  -2  14 -14 3583.70 17.3535  -2
  -2  14 -14 3583.70 17.3535   1
  -2  14 -15 5771.64 19.4221  -2
  -2  14 -15 5771.64 19.4221   1
   2  14 -16 52.0841 9.73736  -2
   2  14 -16 52.0841 9.73736   1
   2  14 -17 13.6369 9.05768  -2
   2  14 -17 13.6369 9.05768   1
   2  14 -18 674.032 9.63881  -2
   2  14 -18 674.032 9.63881   1
  -2  14 -19 2151.10 12.5236  -2
  -2  14 -19 2151.10 12.5236   1
   2 -14  20 237.428 5.41013  -2
   2 -14  20 237.428 5.41013   1
  -2  15   0 977.093 10.7812  -2
  -2  15   0 977.093 10.7812   1
   2  15  -1 154.477 8.52055  -2
   2  15  -1 154.477 8.52055   1
   2  15   2 118.096 8.46274  -2
   2  15   2 118.096 8.46274   1
  -2  15  -3 44.1328 6.76083  -2
  -2  15  -3 44.1328 6.76083   1
   2  15  -4 1566.38 10.4432  -2
   2  15  -4 1566.38 10.4432   1
   2  15   5 146.444 8.14645  -2
   2  15   5 146.444 8.14645   1
  -2  15   6 3.89286 7.53800  -2
  -2  15   6 3.89286 7.53800   1
   2  15  -7 90.9730 7.53417  -2
   2  15  -7 90.9730 7.53417   1
   2  15  -8 234.440 6.87624  -2
   2  15  -8 234.440 6.87624   1
  -2  15   9 1520.88 8.59726  -2
  -2  15   9 1520.88 8.59726   1
  -2  15  10 6.28540 6.35782  -2
  -2  15  10 6.28540 6.35782   1
   2  15 -11 142.856 10.5959  -2
   2  15 -11 142.856 10.5959   1
  -2  15 -12 441.223 10.9681  -2
  -2  15 -12 441.223 10.9681   1
   2  15 -13 185.209 9.88379  -2
   2  15 -13 185.209 9.88379   1
  -2  15 -14 248.818 9.43680  -2
  -2  15 -14 248.818 9.43680   1
   2  15 -15 151.973 8.68712  -2
   2  15 -15 151.973 8.68712   1
   2  15 -16 132.930 8.13385  -2
   2  15 -16 132.930 8.13385   1
  -2  15 -17 182.298 7.60367  -2
  -2  15 -17 182.298 7.60367   1
  -2  16   0 29.2868 10.5215  -2
  -2  16   0 29.2868 10.5215   1
   2  16   1 509.283 10.0986  -2
   2  16   1 509.283 10.0986   1
  -2  16  -2 184.070 10.4270  -2
  -2  16  -2 184.070 10.4270   1
   2  16  -3 1667.80 10.0242  -2
   2  16  -3 1667.80 10.0242   1
  -2  16  -4 80.7858 7.00172  -2
  -2  16  -4 80.7858 7.00172   1
   2  16  -5 1886.56 10.5273  -2
   2  16  -5 1886.56 10.5273   1
  -2  16  -6 77.9235 7.34938  -2
  -2  16  -6 77.9235 7.34938   1
   2  16  -7 51.6699 7.07777  -2
   2  16  -7 51.6699 7.07777   1
  -2  16   8 20.3470 6.27722  -2
  -2  16   8 20.3470 6.27722   1
   2  16  -9 173.658 7.32127  -2
   2  16  -9 173.658 7.32127   1
   2  16 -10 35.1847 12.4213  -2
   2  16 -10 35.1847 12.4213   1
   2  16 -11 1059.82 14.0142  -2
   2  16 -11 1059.82 14.0142   1
   2  16 -12-14.9106 11.4128  -2
   2  16 -12-14.9106 11.4128   1
   2  16 -13 164.915 14.3684  -2
   2  16 -13 164.915 14.3684   1
   2  16 -14-20.4962 10.1481  -2
   2  16 -14-20.4962 10.1481   1
  -2  16 -15 1416.30 11.3981  -2
  -2  16 -15 1416.30 11.3981   1
  -2  17   0 1668.94 15.1616  -2
  -2  17   0 1668.94 15.1616   1
   2  17   1 50.2787 9.46182  -2
   2  17   1 50.2787 9.46182   1
  -2  17  -2 139.128 8.79919  -2
  -2  17  -2 139.128 8.79919   1
   2  17   3 33.3902 6.93475  -2
   2  17   3 33.3902 6.93475   1
   2  17  -4 38.9152 6.73434  -2
   2  17  -4 38.9152 6.73434   1
   2  17   5 446.575 7.39595  -2
   2  17   5 446.575 7.39595   1
   2  17  -6 84.1488 6.36250  -2
   2  17  -6 84.1488 6.36250   1
   2  17  -7 41.6573 9.79905  -2
   2  17  -7 41.6573 9.79905   1
   2  17  -8 378.499 10.6931  -2
   2  17  -8 378.499 10.6931   1
   2  17  -9 113.360 9.81816  -2
   2  17  -9 113.360 9.81816   1
   2  17 -10 69.7636 9.31988  -2
   2  17 -10 69.7636 9.31988   1
   2  17 -11 106.147 8.82424  -2
   2  17 -11 106.147 8.82424   1
   2  18   0 44.6394 13.2437  -2
   2  18   0 44.6394 13.2437   1
   2  18  -1 1182.63 12.3984  -2
   2  18  -1 1182.63 12.3984   1
   2  18   2 182.431 12.0096  -2
   2  18   2 182.431 12.0096   1
   2  18  -3 1477.88 14.0839  -2
   2  18  -3 1477.88 14.0839   1
   2  18  -4 166.821 15.9006  -2
   2  18  -4 166.821 15.9006   1
   2  18  -5 181.025 15.7601  -2
   2  18  -5 181.025 15.7601   1
   3   0   2 25034.2 37.6252  -2
   3   0   2 25034.2 37.6252   1
   3   0  -4 122769. 112.801  -2
   3   0  -4 122769. 112.801   1
  -3   0   6 20535.3 58.6840  -2
  -3   0   6 20535.3 58.6840   1
  -3   0   8 6335.09 30.9337  -2
  -3   0   8 6335.09 30.9337   1
  -3   0  10 6226.06 35.2388  -2
  -3   0  10 6226.06 35.2388   1
   3   0  12 34408.1 83.0444  -2
   3   0  12 34408.1 83.0444   1
   3   0  14 88.3208 19.8740  -2
   3   0  14 88.3208 19.8740   1
  -3   0  16 169.847 23.3613  -2
  -3   0  16 169.847 23.3613   1
   3   0  18 6276.35 22.1912  -2
   3   0  18 6276.35 22.1912   1
  -3   0  20 5179.20 16.7800  -2
  -3   0  20 5179.20 16.7800   1
  -3   0 -22 855.329 8.17501   1
   3   0  22 1527.60 19.8473  -2
   3   0  22 1527.60 19.8473   1
  -3   0  24 106.054 7.94198   1
   3   0 -24 25.5219 16.0947  -2
   3   0 -24 25.5219 16.0947   1
   3   0  26 2950.77 13.2224   1
  -3   0  26 5355.00 32.7177  -2
  -3   0  26 5355.00 32.7177   1
   3   0 -28 782.495 13.3739   1
  -3   0 -30 544.038 9.27632   1
   3   1   1 1221.32 5.72616   1
   3   1   1 2871.26 8.08278  -2
   3   1   1 2871.26 8.08278   1
   3   1   2 42290.3 49.0993   1
   3   1   2 79781.4 39.3263  -2
   3   1   2 79781.4 39.3263   1
   3   1   3 36649.3 22.3175  -2
   3   1   3 36649.3 22.3175   1
   3   1  -4 31969.1 23.8579  -2
   3   1  -4 31969.1 23.8579   1
  -3   1   5 15188.4 24.7082  -2
  -3   1   5 15188.4 24.7082   1
   3   1   6 13332.1 29.5613  -2
   3   1   6 13332.1 29.5613   1
   3   1   7 35.2240 12.5677  -2
   3   1   7 35.2240 12.5677   1
  -3  -1   8 15855.5 46.6566  -2
  -3  -1   8 15855.5 46.6566   1
   3   1  -9 3363.22 19.4673  -2
   3   1  -9 3363.22 19.4673   1
   3   1 -10 13024.9 28.6969   1
  -3  -1  10 28952.2 55.7824  -2
  -3  -1  10 28952.2 55.7824   1
   3   1  11 3244.39 19.5989   1
   3   1  11 6674.18 27.0983  -2
   3   1  11 6674.18 27.0983   1
   3   1  12 29477.2 55.2248  -2
   3   1  12 29477.2 55.2248   1
  -3   1  13 11492.8 37.1019  -2
  -3   1  13 11492.8 37.1019   1
   3   1  14 11385.6 30.1980  -2
   3   1  14 11385.6 30.1980   1
   3   1  15-5.74907 5.87150  -2
   3   1  15-5.74907 5.87150   1
   3  -1  16 7841.15 17.7990  -2
   3  -1  16 7841.15 17.7990   1
  -3  -1  17 3010.64 11.1433  -2
  -3  -1  17 3010.64 11.1433   1
   3   1  18 6077.45 18.2268  -2
   3   1  18 6077.45 18.2268   1
   3   1  19 526.061 8.76896  -2
   3   1  19 526.061 8.76896   1
  -3  -1  20 8724.03 30.0653   1
  -3  -1  20 17011.3 21.3804  -2
  -3  -1  20 17011.3 21.3804   1
  -3   1 -21 1850.36 11.6606   1
   3  -1  21 3736.28 11.8046  -2
   3  -1  21 3736.28 11.8046   1
  -3  -1  22 2258.18 9.39524   1
   3   1  22 4673.60 14.7490  -2
   3   1  22 4673.60 14.7490   1
   3  -1  23 630.879 6.18784   1
  -3   1  23 1112.72 14.1762  -2
  -3   1  23 1112.72 14.1762   1
  -3   1  24 81.9330 4.93541   1
   3  -1 -24 286.201 14.4905  -2
   3  -1 -24 286.201 14.4905   1
   3  -1  25 102.623 4.96305   1
  -3  -1  25 164.060 14.3568  -2
  -3  -1  25 164.060 14.3568   1
   3   1  26 553.642 5.84197   1
  -3  -1  26 1334.57 10.6322  -2
  -3  -1  26 1334.57 10.6322   1
  -3   1 -27 89.5623 5.02273   1
   3   1 -27 131.346 15.5837  -2
   3   1 -27 131.346 15.5837   1
  -3   1 -28 3692.40 8.71511   1
   3   1 -28 6545.42 40.1994  -2
   3   1 -28 6545.42 40.1994   1
   3   1 -29 71.7401 5.09175   1
  -3   1 -30 84.1554 4.45752   1
   3   2  -1 167178. 75.6941  -2
   3   2  -1 167178. 75.6941   1
   3   2  -2 5790.51 19.0644  -2
   3   2  -2 5790.51 19.0644   1
   3   2   3 34610.8 26.7370  -2
   3   2   3 34610.8 26.7370   1
   3  -2  -4 1554.59 8.67822   1
   3   2   4 4690.17 18.8879  -2
   3   2   4 4690.17 18.8879   1
   3  -2  -5 41.6171 5.29480   1
   3   2   5 187.202 6.29790  -2
   3   2   5 187.202 6.29790   1
   3   2   6 1221.46 11.1585  -2
   3   2   6 1221.46 11.1585   1
   3   2   7 15043.7 23.5918  -2
   3   2   7 15043.7 23.5918   1
   3   2   8 27867.1 31.1649  -2
   3   2   8 27867.1 31.1649   1
   3   2   9 67322.2 49.4325  -2
   3   2   9 67322.2 49.4325   1
   3   2 -10 11009.4 29.2189   1
   3   2  10 21412.9 42.2988  -2
   3   2  10 21412.9 42.2988   1
  -3   2  11 8148.37 28.6036  -2
  -3   2  11 8148.37 28.6036   1
   3   2  12 25185.1 48.8638  -2
   3   2  12 25185.1 48.8638   1
  -3  -2  13 2152.64 17.0729  -2
  -3  -2  13 2152.64 17.0729   1
  -3  -2  14 409.657 13.0495  -2
  -3  -2  14 409.657 13.0495   1
  -3  -2  15 165.482 6.27122  -2
  -3  -2  15 165.482 6.27122   1
   3   2  16 13244.0 19.4002  -2
   3   2  16 13244.0 19.4002   1
   3   2  17 902.166 8.42108  -2
   3   2  17 902.166 8.42108   1
  -3   2  18 100.246 7.55220  -2
  -3   2  18 100.246 7.55220   1
   3   2  19 11958.1 20.8336  -2
   3   2  19 11958.1 20.8336   1
  -3   2  20 11401.6 17.1588  -2
  -3   2  20 11401.6 17.1588   1
   3   2  21 108.911 7.98215  -2
   3   2  21 108.911 7.98215   1
   3  -2  22-3.36127 5.27336   1
  -3   2  22 30.0690 9.55814  -2
  -3   2  22 30.0690 9.55814   1
   3  -2  23 34.3721 5.65150   1
   3  -2  23 28.1459 12.6287  -2
   3  -2  23 28.1459 12.6287   1
  -3   2  24-15.5611 4.65724   1
   3  -2  25 103.377 5.94623   1
   3   2 -25 381.185 27.6989  -2
   3   2 -25 381.185 27.6989   1
   3   2 -26 564.846 5.68107   1
   3  -2  26 1032.33 13.4891  -2
   3  -2  26 1032.33 13.4891   1
  -3   2 -27 200.812 5.16805   1
   3  -2  27 388.855 12.9358  -2
   3  -2  27 388.855 12.9358   1
   3  -2 -28-14.9489 4.41708   1
  -3  -2  28 17.2905 16.7562  -2
  -3  -2  28 17.2905 16.7562   1
  -3   2 -29 415.007 4.83764   1
   3  -2 -30 2.07201 4.01478   1
   3   3  -1 22584.5 34.5895  -2
   3   3  -1 22584.5 34.5895   1
  -3   3   2 67060.7 38.4501  -2
  -3   3   2 67060.7 38.4501   1
  -3   3   3 2071.18 10.6869  -2
  -3   3   3 2071.18 10.6869   1
   3   3   4 68.1151 7.30746  -2
   3   3   4 68.1151 7.30746   1
   3   3  -5 9598.05 21.4746  -2
   3   3  -5 9598.05 21.4746   1
  -3   3   6 100996. 71.7907  -2
  -3   3   6 100996. 71.7907   1
   3   3   7 6014.66 17.2452  -2
   3   3   7 6014.66 17.2452   1
   3   3  -8 21720.8 30.1637  -2
   3   3  -8 21720.8 30.1637   1
  -3  -3   9 9997.11 29.3447  -2
  -3  -3   9 9997.11 29.3447   1
  -3   3  10 57075.5 69.4551  -2
  -3   3  10 57075.5 69.4551   1
  -3  -3  11 4044.48 21.9815  -2
  -3  -3  11 4044.48 21.9815   1
  -3  -3  12 2466.27 19.0170  -2
  -3  -3  12 2466.27 19.0170   1
  -3   3  13 1240.08 16.5088  -2
  -3   3  13 1240.08 16.5088   1
   3   3  14 19127.5 22.6078  -2
   3   3  14 19127.5 22.6078   1
  -3   3  15-5.52733 6.25771  -2
  -3   3  15-5.52733 6.25771   1
  -3   3  16 7766.82 16.1274  -2
  -3   3  16 7766.82 16.1274   1
   3   3  17 4313.02 13.4074  -2
   3   3  17 4313.02 13.4074   1
   3   3  18 13952.2 23.0793  -2
   3   3  18 13952.2 23.0793   1
  -3   3  19 1101.18 10.5770  -2
  -3   3  19 1101.18 10.5770   1
   3   3  20 6026.89 13.3442  -2
   3   3  20 6026.89 13.3442   1
  -3  -3  21 51.7598 10.6343   1
   3   3  21 87.6348 9.24705  -2
   3   3  21 87.6348 9.24705   1
  -3  -3  22 40.1253 7.61644   1
   3   3  22 77.3136 15.6831  -2
   3   3  22 77.3136 15.6831   1
  -3   3 -23 1357.39 8.55832   1
   3  -3  23 2417.86 18.4732  -2
   3  -3  23 2417.86 18.4732   1
   3   3 -24 3416.33 10.3228   1
   3  -3  24 5856.82 23.7744  -2
   3  -3  24 5856.82 23.7744   1
   3   3 -25 2.19498 4.84140   1
  -3  -3  25-60.3839 15.9037  -2
  -3  -3  25-60.3839 15.9037   1
   3  -3  26 452.436 5.71930   1
   3  -3  26 944.356 18.5511  -2
   3  -3  26 944.356 18.5511   1
   3  -3  27 35.7303 4.20726   1
   3  -3  27 33.2157 11.1656  -2
   3  -3  27 33.2157 11.1656   1
  -3   3 -28 1210.41 5.96905   1
  -3  -3  29 64.4681 4.34448   1
  -3  -3  29 70.7353 14.7768  -2
  -3  -3  29 70.7353 14.7768   1
  -3  -3  30 309.665 6.55130   1
   3  -4  -1 4350.90 23.9836  -2
   3  -4  -1 4350.90 23.9836   1
  -3   4   2 23151.4 39.5674  -2
  -3   4   2 23151.4 39.5674   1
   3   4  -3 461.926 9.23912  -2
   3   4  -3 461.926 9.23912   1
   3   4   4 108.098 8.56339  -2
   3   4   4 108.098 8.56339   1
   3   4   5 52441.9 53.3929  -2
   3   4   5 52441.9 53.3929   1
  -3   4   6 51522.0 70.8928  -2
  -3   4   6 51522.0 70.8928   1
  -3   4   7 15108.4 47.4387  -2
  -3   4   7 15108.4 47.4387   1
  -3   4   8 5100.80 31.3038  -2
  -3   4   8 5100.80 31.3038   1
   3   4   9 52012.0 73.3985  -2
   3   4   9 52012.0 73.3985   1
  -3  -4  10 4136.12 24.6876  -2
  -3  -4  10 4136.12 24.6876   1
  -3   4  11 558.687 14.9719  -2
  -3   4  11 558.687 14.9719   1
  -3  -4  12 2457.58 22.2634  -2
  -3  -4  12 2457.58 22.2634   1
  -3   4  13 702.376 17.8693  -2
  -3   4  13 702.376 17.8693   1
  -3  -4  14 1067.00 8.53663  -2
  -3  -4  14 1067.00 8.53663   1
   3   4  15 1867.40 10.1255  -2
   3   4  15 1867.40 10.1255   1
   3   4  16 1375.82 9.93573  -2
   3   4  16 1375.82 9.93573   1
  -3   4  17 3056.27 28.7026  -2
  -3   4  17 3056.27 28.7026   1
   3   4  18 586.705 20.8991  -2
   3   4  18 586.705 20.8991   1
  -3  -4  19 854.739 9.24427  -2
  -3  -4  19 854.739 9.24427   1
  -3   4 -20 47.4022 7.17993  -2
  -3   4 -20 47.4022 7.17993   1
  -3  -4  21 704.544 34.6689   1
   3  -4  21 1882.11 9.88000  -2
   3  -4  21 1882.11 9.88000   1
   3  -4  22 1240.43 18.4360   1
   3   4 -22 2233.23 12.2117  -2
   3   4 -22 2233.23 12.2117   1
  -3   4  23 688.466 16.0128   1
   3  -4  23 1307.56 10.7245  -2
   3  -4  23 1307.56 10.7245   1
  -3   4 -24 180.952 5.31839   1
   3  -4  24 160.615 14.0828  -2
   3  -4  24 160.615 14.0828   1
  -3   4  25 591.848 6.14444   1
   3  -4  25 847.259 15.0832  -2
   3  -4  25 847.259 15.0832   1
   3   4 -26 495.198 5.62715   1
   3  -4  26 745.245 18.5103  -2
   3  -4  26 745.245 18.5103   1
   3  -4  27 29.8497 4.18724   1
   3   4 -28 297.415 5.02924   1
   3  -4  28 365.162 13.9163  -2
   3  -4  28 365.162 13.9163   1
   3   4 -29 111.491 3.87247   1
   3  -4 -30-15.6680 6.83821   1
  -3   5   1 1541.35 10.2412   1
   3  -5   1 3530.42 23.7944  -2
   3  -5   1 3530.42 23.7944   1
   3  -5   2 59407.0 85.8749  -2
   3  -5   2 59407.0 85.8749   1
  -3   5   3 1510.00 14.7837  -2
  -3   5   3 1510.00 14.7837   1
   3   5   4 25861.1 62.3328  -2
   3   5   4 25861.1 62.3328   1
   3   5  -5 22093.4 50.0836  -2
   3   5  -5 22093.4 50.0836   1
  -3   5   6 102925. 104.936  -2
  -3   5   6 102925. 104.936   1
   3   5   7 1748.69 19.3724  -2
   3   5   7 1748.69 19.3724   1
   3   5   8 36776.1 81.8245  -2
   3   5   8 36776.1 81.8245   1
   3   5   9 31055.0 75.7818  -2
   3   5   9 31055.0 75.7818   1
   3   5  10 8341.28 43.3642  -2
   3   5  10 8341.28 43.3642   1
  -3  -5  11 160.518 14.1698  -2
  -3  -5  11 160.518 14.1698   1
   3   5  12 13917.2 45.1588  -2
   3   5  12 13917.2 45.1588   1
   3   5  13 7418.53 35.2465  -2
   3   5  13 7418.53 35.2465   1
   3   5  14 3074.64 25.9219  -2
   3   5  14 3074.64 25.9219   1
  -3   5  15 207.593 17.0112  -2
  -3   5  15 207.593 17.0112   1
  -3  -5  16 20101.6 58.7618  -2
  -3  -5  16 20101.6 58.7618   1
  -3  -5  17 5426.78 34.7092  -2
  -3  -5  17 5426.78 34.7092   1
   3  -5  18 179.004 28.8648   1
  -3  -5  18 433.156 9.34510  -2
  -3  -5  18 433.156 9.34510   1
   3  -5  19 465.358 35.4331   1
  -3  -5  19 1164.02 8.87649  -2
  -3  -5  19 1164.02 8.87649   1
   3  -5  20 3289.08 60.8386   1
   3  -5  20 7226.32 14.9176  -2
   3  -5  20 7226.32 14.9176   1
  -3   5 -21 11.3204 8.00995  -2
  -3   5 -21 11.3204 8.00995   1
   3  -5  22 63.4823 8.29360  -2
   3  -5  22 63.4823 8.29360   1
  -3   5  23 44.0713 12.7033   1
   3   5 -23 58.3122 8.95219  -2
   3   5 -23 58.3122 8.95219   1
   3   5 -24 3400.18 13.3393   1
   3  -5  24 5790.31 32.0066  -2
   3  -5  24 5790.31 32.0066   1
  -3   5  25 43.9133 5.02962   1
  -3  -5  25 70.8544 13.4787  -2
  -3  -5  25 70.8544 13.4787   1
  -3   5 -26 200.002 5.47974   1
   3  -5  26 578.173 17.4667  -2
   3  -5  26 578.173 17.4667   1
  -3   5 -27 6.96623 4.58321   1
   3  -5  28 1092.53 5.84886   1
   3  -5  28 1856.18 18.3587  -2
   3  -5  28 1856.18 18.3587   1
  -3  -5  29-21.9532 4.94382   1
   3  -5  29 0.42586 10.5464  -2
   3  -5  29 0.42586 10.5464   1
   3   6  -1 46565.4 43.6632  -2
   3   6  -1 46565.4 43.6632   1
   3  -6   2 47735.1 73.8861  -2
   3  -6   2 47735.1 73.8861   1
   3  -6  -3 11122.3 51.7127  -2
   3  -6  -3 11122.3 51.7127   1
   3   6   4 1486.20 22.1741  -2
   3   6   4 1486.20 22.1741   1
  -3   6   5 92.9706 15.5828  -2
  -3   6   5 92.9706 15.5828   1
   3   6   6 246.176 16.5192  -2
   3   6   6 246.176 16.5192   1
   3   6   7 7980.28 41.6724  -2
   3   6   7 7980.28 41.6724   1
  -3   6   8 771.552 16.9173  -2
  -3   6   8 771.552 16.9173   1
  -3   6   9 3607.04 26.6036  -2
  -3   6   9 3607.04 26.6036   1
  -3   6  10 726.106 20.1441  -2
  -3   6  10 726.106 20.1441   1
   3   6  11 50.0952 16.7444  -2
   3   6  11 50.0952 16.7444   1
  -3  -6  12 78.3493 14.3489  -2
  -3  -6  12 78.3493 14.3489   1
  -3   6  13 25.9234 14.6217  -2
  -3   6  13 25.9234 14.6217   1
   3   6  14 12453.1 46.3983  -2
   3   6  14 12453.1 46.3983   1
  -3   6  15 629.344 19.7335  -2
  -3   6  15 629.344 19.7335   1
  -3   6  16 246.538 18.5101  -2
  -3   6  16 246.538 18.5101   1
   3  -6  17 5304.67 22.5676  -2
   3  -6  17 5304.67 22.5676   1
   3  -6  18 9994.59 16.4617  -2
   3  -6  18 9994.59 16.4617   1
  -3   6 -19 2807.25 12.5243  -2
  -3   6 -19 2807.25 12.5243   1
  -3   6 -20 76.4536 8.05489  -2
  -3   6 -20 76.4536 8.05489   1
   3  -6  21 730.192 9.96482  -2
   3  -6  21 730.192 9.96482   1
   3   6 -22 1117.37 11.7971  -2
   3   6 -22 1117.37 11.7971   1
  -3   6  23 0.66084 8.16751   1
   3  -6  23 7.79083 10.4294  -2
   3  -6  23 7.79083 10.4294   1
  -3   6 -24 75.1555 8.40751   1
  -3  -6  24 86.9177 10.0802  -2
  -3  -6  24 86.9177 10.0802   1
  -3   6 -25 76.4827 8.18296   1
  -3  -6  25 172.801 13.0185  -2
  -3  -6  25 172.801 13.0185   1
   3   6 -26 327.047 5.28876   1
   3  -6  26 591.264 12.8928  -2
   3  -6  26 591.264 12.8928   1
   3  -6 -27 503.879 6.01863   1
  -3  -6  27 791.533 18.3376  -2
  -3  -6  27 791.533 18.3376   1
  -3   6 -28 319.637 4.39936   1
  -3  -6  28 581.752 10.6208  -2
  -3  -6  28 581.752 10.6208   1
   3  -6  29 56.0264 3.44435   1
   3  -6  29 99.3440 10.3689  -2
   3  -6  29 99.3440 10.3689   1
   3  -7   1 1921.80 14.9017  -2
   3  -7   1 1921.80 14.9017   1
   3   7   2 35294.2 68.1230  -2
   3   7   2 35294.2 68.1230   1
   3  -7  -3 1485.97 20.8983  -2
   3  -7  -3 1485.97 20.8983   1
   3   7  -4 274.328 18.2421  -2
   3   7  -4 274.328 18.2421   1
   3   7  -5 1068.41 37.3384  -2
   3   7  -5 1068.41 37.3384   1
   3   7   6 43738.1 101.636  -2
   3   7   6 43738.1 101.636   1
   3   7   7 3235.90 31.4216  -2
   3   7   7 3235.90 31.4216   1
  -3   7   8 1781.04 25.5641  -2
  -3   7   8 1781.04 25.5641   1
  -3   7   9 2509.92 28.6805  -2
  -3   7   9 2509.92 28.6805   1
  -3   7  10 3148.09 31.9540  -2
  -3   7  10 3148.09 31.9540   1
  -3   7  11 2697.16 26.7063  -2
  -3   7  11 2697.16 26.7063   1
  -3   7  12 2363.90 25.4005  -2
  -3   7  12 2363.90 25.4005   1
   3   7  13 1736.04 20.3426  -2
   3   7  13 1736.04 20.3426   1
  -3   7  14 1299.61 19.3907  -2
  -3   7  14 1299.61 19.3907   1
   3   7 -15 2052.84 25.7439  -2
   3   7 -15 2052.84 25.7439   1
  -3   7  16 1597.68 11.7075  -2
  -3   7  16 1597.68 11.7075   1
   3   7  17 644.941 9.35297  -2
   3   7  17 644.941 9.35297   1
  -3   7  18 6.68649 9.01856  -2
  -3   7  18 6.68649 9.01856   1
   3   7 -19 802.775 10.6854  -2
   3   7 -19 802.775 10.6854   1
  -3  -7  20 5294.34 17.0529  -2
  -3  -7  20 5294.34 17.0529   1
   3  -7  21 4187.12 14.1572  -2
   3  -7  21 4187.12 14.1572   1
  -3   7 -22 111.950 8.81769  -2
  -3   7 -22 111.950 8.81769   1
  -3  -7  23 1245.68 10.1716  -2
  -3  -7  23 1245.68 10.1716   1
  -3   7 -24 823.682 10.1610   1
   3  -7  24 1358.71 15.5768  -2
   3  -7  24 1358.71 15.5768   1
   3   7 -25 982.133 10.1580   1
  -3  -7  25 1855.76 23.3102  -2
  -3  -7  25 1855.76 23.3102   1
   3   7 -26 138.533 4.58615   1
  -3  -7  26 378.277 17.5719  -2
  -3  -7  26 378.277 17.5719   1
   3   7 -27 483.712 4.74119   1
  -3  -7  27 767.964 16.7766  -2
  -3  -7  27 767.964 16.7766   1
   3  -7 -28 1723.98 8.58580   1
  -3  -7  28 2877.04 13.4472  -2
  -3  -7  28 2877.04 13.4472   1
   3  -8  -1 14658.1 47.3803  -2
   3  -8  -1 14658.1 47.3803   1
  -3   8  -2 8782.87 33.0176  -2
  -3   8  -2 8782.87 33.0176   1
   3   8   3 5798.94 28.5327  -2
   3   8   3 5798.94 28.5327   1
   3   8  -4 2711.54 34.3477  -2
   3   8  -4 2711.54 34.3477   1
   3   8  -5 4670.37 20.8238  -2
   3   8  -5 4670.37 20.8238   1
   3  -8  -6 1733.67 11.0179  -2
   3  -8  -6 1733.67 11.0179   1
   3   8   7 3310.01 13.3509  -2
   3   8   7 3310.01 13.3509   1
   3   8   8 719.337 8.46124  -2
   3   8   8 719.337 8.46124   1
  -3   8   9 366.859 19.5429  -2
  -3   8   9 366.859 19.5429   1
  -3   8  10 1728.99 27.4358  -2
  -3   8  10 1728.99 27.4358   1
  -3   8  11 9412.29 52.8432  -2
  -3   8  11 9412.29 52.8432   1
   3   8  12 1041.03 24.9285  -2
   3   8  12 1041.03 24.9285   1
  -3   8  13 5951.94 44.2731  -2
  -3   8  13 5951.94 44.2731   1
   3   8  14 697.334 21.0293  -2
   3   8  14 697.334 21.0293   1
  -3   8  15 1006.48 8.84087  -2
  -3   8  15 1006.48 8.84087   1
  -3   8 -16 191.507 7.77400  -2
  -3   8 -16 191.507 7.77400   1
   3  -8  17 1755.50 10.2116  -2
   3  -8  17 1755.50 10.2116   1
   3   8 -18 1568.02 9.87821  -2
   3   8 -18 1568.02 9.87821   1
   3   8 -19 102.747 9.64045  -2
   3   8 -19 102.747 9.64045   1
  -3  -8  20 262.408 10.1787  -2
  -3  -8  20 262.408 10.1787   1
  -3  -8  21-28.0278 9.53888  -2
  -3  -8  21-28.0278 9.53888   1
  -3  -8  22 707.385 10.6305  -2
  -3  -8  22 707.385 10.6305   1
  -3   8 -23 589.622 10.0642  -2
  -3   8 -23 589.622 10.0642   1
   3   8 -24 1238.61 10.5967   1
  -3  -8  24 2194.28 23.7399  -2
  -3  -8  24 2194.28 23.7399   1
  -3   8 -25 0.37727 6.79330   1
  -3  -8  25 19.7627 16.2994  -2
  -3  -8  25 19.7627 16.2994   1
   3  -8 -26 522.980 4.75672   1
  -3  -8  26 901.168 17.1281  -2
  -3  -8  26 901.168 17.1281   1
   3  -8  27 24.7419 3.44904   1
  -3  -8  27 79.4793 13.1580  -2
  -3  -8  27 79.4793 13.1580   1
   3   9  -1 16059.9 35.3717  -2
   3   9  -1 16059.9 35.3717   1
   3   9   2 8509.72 26.4779  -2
   3   9   2 8509.72 26.4779   1
   3   9   3 5964.13 17.6845  -2
   3   9   3 5964.13 17.6845   1
   3   9  -4 3752.52 14.2905  -2
   3   9  -4 3752.52 14.2905   1
   3   9  -5 2483.38 12.2671  -2
   3   9  -5 2483.38 12.2671   1
   3   9  -6 3653.67 14.9914  -2
   3   9  -6 3653.67 14.9914   1
   3   9   7 3884.28 15.2721  -2
   3   9   7 3884.28 15.2721   1
   3  -9  -8 391.598 8.90275  -2
   3  -9  -8 391.598 8.90275   1
   3   9  -9 13504.4 118.284  -2
   3   9  -9 13504.4 118.284   1
   3   9 -10 8717.00 59.6338  -2
   3   9 -10 8717.00 59.6338   1
  -3   9  11 1190.59 23.2245  -2
  -3   9  11 1190.59 23.2245   1
   3   9  12 214.764 18.3046  -2
   3   9  12 214.764 18.3046   1
   3  -9  13 6100.09 16.7852  -2
   3  -9  13 6100.09 16.7852   1
   3   9 -14 3198.25 12.0921  -2
   3   9 -14 3198.25 12.0921   1
  -3   9 -15 27.4491 7.72777  -2
  -3   9 -15 27.4491 7.72777   1
  -3   9 -16 638.376 8.89948  -2
  -3   9 -16 638.376 8.89948   1
   3  -9  17 3357.90 13.2760  -2
   3  -9  17 3357.90 13.2760   1
  -3   9 -18 4897.25 15.0361  -2
  -3   9 -18 4897.25 15.0361   1
  -3   9 -19 886.195 9.99631  -2
  -3   9 -19 886.195 9.99631   1
   3   9 -20 2454.60 13.1975  -2
   3   9 -20 2454.60 13.1975   1
   3   9 -21 2770.63 13.1762  -2
   3   9 -21 2770.63 13.1762   1
  -3   9 -22 915.867 10.0446  -2
  -3   9 -22 915.867 10.0446   1
  -3   9 -23 469.141 8.84453  -2
  -3   9 -23 469.141 8.84453   1
  -3   9 -24 1063.83 9.21633   1
  -3  -9  24 1887.88 20.4621  -2
  -3  -9  24 1887.88 20.4621   1
  -3   9 -25 0.89376 5.89022   1
  -3  -9  25 26.2937 13.9076  -2
  -3  -9  25 26.2937 13.9076   1
  -3   9 -26 277.784 3.85295   1
  -3  -9  26 565.368 14.2499  -2
  -3  -9  26 565.368 14.2499   1
   3  10  -1 1815.41 17.0403  -2
   3  10  -1 1815.41 17.0403   1
   3  10   2 3287.35 20.4735  -2
   3  10   2 3287.35 20.4735   1
   3  10  -3 1750.93 13.3097  -2
   3  10  -3 1750.93 13.3097   1
   3  10  -4 152.176 9.02611  -2
   3  10  -4 152.176 9.02611   1
   3  10  -5 100.853 8.89492  -2
   3  10  -5 100.853 8.89492   1
   3  10   6 688.825 10.6542  -2
   3  10   6 688.825 10.6542   1
   3  10  -7 1872.78 13.2567  -2
   3  10  -7 1872.78 13.2567   1
   3  10  -8 5607.57 18.2334  -2
   3  10  -8 5607.57 18.2334   1
  -3  10  -9 73.3981 21.5339  -2
  -3  10  -9 73.3981 21.5339   1
   3  10  10 777.557 24.7432  -2
   3  10  10 777.557 24.7432   1
   3  10  11 620.446 10.4278  -2
   3  10  11 620.446 10.4278   1
   3  10  12 43.0848 9.17137  -2
   3  10  12 43.0848 9.17137   1
  -3  10 -13 2938.15 15.8852  -2
  -3  10 -13 2938.15 15.8852   1
   3  10 -14 1649.15 13.4091  -2
   3  10 -14 1649.15 13.4091   1
  -3 -10  15 6631.35 18.1937  -2
  -3 -10  15 6631.35 18.1937   1
  -3  10 -16 184.596 9.47274  -2
  -3  10 -16 184.596 9.47274   1
  -3  10 -17 716.049 10.3931  -2
  -3  10 -17 716.049 10.3931   1
  -3  10 -18 518.448 9.89203  -2
  -3  10 -18 518.448 9.89203   1
  -3 -10  19-5.14964 8.52179  -2
  -3 -10  19-5.14964 8.52179   1
   3  10 -20 572.495 9.44211  -2
   3  10 -20 572.495 9.44211   1
  -3  10 -21 17.8575 8.11511  -2
  -3  10 -21 17.8575 8.11511   1
  -3  10 -22 12.7995 7.59917  -2
  -3  10 -22 12.7995 7.59917   1
  -3  10 -23 9.02795 9.25691   1
  -3 -10  23 26.0903 9.00782  -2
  -3 -10  23 26.0903 9.00782   1
  -3  10 -24 52.7923 6.02866   1
  -3 -10  24 129.523 13.5327  -2
  -3 -10  24 129.523 13.5327   1
   3  10 -25 67.7030 4.84673   1
  -3 -10  25 113.531 12.0473  -2
  -3 -10  25 113.531 12.0473   1
   3  11  -1 22336.9 49.4708  -2
   3  11  -1 22336.9 49.4708   1
   3  11  -2 7200.20 31.6712  -2
   3  11  -2 7200.20 31.6712   1
   3  11   3 14130.2 31.6109  -2
   3  11   3 14130.2 31.6109   1
   3  11  -4 164.916 10.0979  -2
   3  11  -4 164.916 10.0979   1
   3  11  -5 9059.48 25.5670  -2
   3  11  -5 9059.48 25.5670   1
   3  11   6 8087.60 21.5893  -2
   3  11   6 8087.60 21.5893   1
   3  11   7 4748.29 13.5861  -2
   3  11   7 4748.29 13.5861   1
   3  11   8 11515.1 26.3443  -2
   3  11   8 11515.1 26.3443   1
  -3  11  -9 3419.60 16.4511  -2
  -3  11  -9 3419.60 16.4511   1
   3  11  10 678.652 11.2436  -2
   3  11  10 678.652 11.2436   1
   3  11  11 52.7527 9.68319  -2
   3  11  11 52.7527 9.68319   1
   3  11 -12 153.865 8.23536  -2
   3  11 -12 153.865 8.23536   1
  -3  11 -13 2528.01 16.2738  -2
  -3  11 -13 2528.01 16.2738   1
  -3  11 -14 4098.19 18.5032  -2
  -3  11 -14 4098.19 18.5032   1
  -3  11 -15 2680.04 15.9631  -2
  -3  11 -15 2680.04 15.9631   1
  -3  11 -16 3628.04 14.4881  -2
  -3  11 -16 3628.04 14.4881   1
   3  11 -17 2207.24 12.2901  -2
   3  11 -17 2207.24 12.2901   1
  -3  11 -18 9.67551 8.56986  -2
  -3  11 -18 9.67551 8.56986   1
  -3  11 -19 44.4512 8.29113  -2
  -3  11 -19 44.4512 8.29113   1
  -3  11 -20 86.2137 8.11466  -2
  -3  11 -20 86.2137 8.11466   1
   3  11 -21 1072.11 9.13598  -2
   3  11 -21 1072.11 9.13598   1
  -3  11 -22 23.8322 6.91961  -2
  -3  11 -22 23.8322 6.91961   1
  -3  11 -23 349.967 9.75442   1
   3  11 -23 603.010 12.2649  -2
   3  11 -23 603.010 12.2649   1
  -3  11 -24 277.245 5.96970   1
   3 -11  24 448.541 12.9326  -2
   3 -11  24 448.541 12.9326   1
   3  12  -1 100.985 9.26315  -2
   3  12  -1 100.985 9.26315   1
   3  12  -2 4408.87 15.2532  -2
   3  12  -2 4408.87 15.2532   1
   3  12  -3 329.907 7.81896  -2
   3  12  -3 329.907 7.81896   1
   3  12   4 82.8981 6.93261  -2
   3  12   4 82.8981 6.93261   1
   3  12  -5 6.47247 6.93675  -2
   3  12  -5 6.47247 6.93675   1
   3  12  -6-2.51121 7.13508  -2
   3  12  -6-2.51121 7.13508   1
   3  12   7 38.3034 10.1596  -2
   3  12   7 38.3034 10.1596   1
   3  12  -8 1407.68 13.5683  -2
   3  12  -8 1407.68 13.5683   1
  -3  12  -9 11774.8 27.3572  -2
  -3  12  -9 11774.8 27.3572   1
   3  12 -10 2589.94 11.6692  -2
   3  12 -10 2589.94 11.6692   1
   3  12 -11 1517.44 11.2235  -2
   3  12 -11 1517.44 11.2235   1
  -3  12 -12 527.213 9.08324  -2
  -3  12 -12 527.213 9.08324   1
  -3  12 -13 185.658 11.3525  -2
  -3  12 -13 185.658 11.3525   1
  -3  12 -14 2324.34 15.4363  -2
  -3  12 -14 2324.34 15.4363   1
   3  12 -15 1220.66 13.1586  -2
   3  12 -15 1220.66 13.1586   1
  -3  12 -16 2829.99 15.5359  -2
  -3  12 -16 2829.99 15.5359   1
  -3  12 -17 150.307 10.1217  -2
  -3  12 -17 150.307 10.1217   1
  -3  12 -18 735.650 11.1079  -2
  -3  12 -18 735.650 11.1079   1
  -3  12 -19 399.136 9.90578  -2
  -3  12 -19 399.136 9.90578   1
   3  12 -20 1570.72 11.2105  -2
   3  12 -20 1570.72 11.2105   1
  -3  12 -21 692.595 9.23087  -2
  -3  12 -21 692.595 9.23087   1
   3  12 -22-23.1809 7.17149  -2
   3  12 -22-23.1809 7.17149   1
  -3  12 -23 71.5670 7.37963   1
   3 -12  23 87.8669 7.00687  -2
   3 -12  23 87.8669 7.00687   1
   3  13  -1 1040.35 13.2126  -2
   3  13  -1 1040.35 13.2126   1
   3  13  -2 132.778 10.8317  -2
   3  13  -2 132.778 10.8317   1
   3  13   3 942.956 8.84496  -2
   3  13   3 942.956 8.84496   1
   3  13   4 2245.94 11.1584  -2
   3  13   4 2245.94 11.1584   1
   3  13   5 2660.63 15.8621  -2
   3  13   5 2660.63 15.8621   1
   3  13  -6 495.369 12.2021  -2
   3  13  -6 495.369 12.2021   1
  -3  13  -7 767.938 13.1345  -2
  -3  13  -7 767.938 13.1345   1
  -3  13   8 1855.24 11.2929  -2
  -3  13   8 1855.24 11.2929   1
   3  13   9 1622.34 10.6788  -2
   3  13   9 1622.34 10.6788   1
  -3  13 -10 79.0671 7.53057  -2
  -3  13 -10 79.0671 7.53057   1
   3  13 -11 36.7720 7.13783  -2
   3  13 -11 36.7720 7.13783   1
   3  13 -12 1497.54 11.1866  -2
   3  13 -12 1497.54 11.1866   1
  -3  13 -13 4623.84 19.6368  -2
  -3  13 -13 4623.84 19.6368   1
  -3  13 -14 2011.70 14.7837  -2
  -3  13 -14 2011.70 14.7837   1
  -3  13 -15 19.7587 10.2234  -2
  -3  13 -15 19.7587 10.2234   1
  -3  13 -16 395.122 10.6155  -2
  -3  13 -16 395.122 10.6155   1
   3  13 -17 4876.07 16.9638  -2
   3  13 -17 4876.07 16.9638   1
  -3  13 -18-24.8551 8.95825  -2
  -3  13 -18-24.8551 8.95825   1
   3  13 -19-27.2143 8.26680  -2
   3  13 -19-27.2143 8.26680   1
  -3  13 -20 231.351 6.72911  -2
  -3  13 -20 231.351 6.72911   1
   3  13 -21 979.419 7.08712  -2
   3  13 -21 979.419 7.08712   1
   3  14  -1-18.1275 14.6543  -2
   3  14  -1-18.1275 14.6543   1
   3  14  -2 2848.94 15.7905  -2
   3  14  -2 2848.94 15.7905   1
  -3  14   3 47.6473 9.33792  -2
  -3  14   3 47.6473 9.33792   1
   3  14   4 527.639 10.3912  -2
   3  14   4 527.639 10.3912   1
  -3  14   5 98.0874 8.93210  -2
  -3  14   5 98.0874 8.93210   1
  -3  14   6 2312.43 12.1193  -2
  -3  14   6 2312.43 12.1193   1
  -3  14  -7 771.749 9.36307  -2
  -3  14  -7 771.749 9.36307   1
  -3  14   8 193.953 7.82345  -2
  -3  14   8 193.953 7.82345   1
  -3  14   9 8.68540 7.08149  -2
  -3  14   9 8.68540 7.08149   1
   3  14  10 30.5819 6.88659  -2
   3  14  10 30.5819 6.88659   1
  -3  14 -11 552.895 9.38271  -2
  -3  14 -11 552.895 9.38271   1
   3  14 -12 1823.32 14.5912  -2
   3  14 -12 1823.32 14.5912   1
   3  14 -13 48.7758 10.3827  -2
   3  14 -13 48.7758 10.3827   1
   3  14 -14 139.821 10.1171  -2
   3  14 -14 139.821 10.1171   1
   3  14 -15 378.303 10.2865  -2
   3  14 -15 378.303 10.2865   1
   3  14 -16 1307.98 11.3147  -2
   3  14 -16 1307.98 11.3147   1
  -3  14 -17 78.9936 8.47371  -2
  -3  14 -17 78.9936 8.47371   1
   3  14 -18 328.610 8.21126  -2
   3  14 -18 328.610 8.21126   1
  -3  14 -19 36.4626 7.00277  -2
  -3  14 -19 36.4626 7.00277   1
   3  15  -1 1549.42 13.1102  -2
   3  15  -1 1549.42 13.1102   1
   3  15   2 6.48732 10.4251  -2
   3  15   2 6.48732 10.4251   1
   3  15   3 883.354 10.4543  -2
   3  15   3 883.354 10.4543   1
   3  15   4 98.9714 9.08517  -2
   3  15   4 98.9714 9.08517   1
  -3  15   5 4236.81 15.8381  -2
  -3  15   5 4236.81 15.8381   1
  -3  15   6 111.808 8.87321  -2
  -3  15   6 111.808 8.87321   1
   3  15   7 323.146 9.10201  -2
   3  15   7 323.146 9.10201   1
   3  15  -8 69.5877 8.19365  -2
   3  15  -8 69.5877 8.19365   1
  -3  15  -9 2657.47 10.1152  -2
  -3  15  -9 2657.47 10.1152   1
  -3  15 -10 58.9044 6.30802  -2
  -3  15 -10 58.9044 6.30802   1
   3  15 -11-4.83520 8.92069  -2
   3  15 -11-4.83520 8.92069   1
  -3  15 -12 70.0006 9.35121  -2
  -3  15 -12 70.0006 9.35121   1
   3  15 -13 3192.07 14.7106  -2
   3  15 -13 3192.07 14.7106   1
  -3  15 -14 821.003 9.93719  -2
  -3  15 -14 821.003 9.93719   1
  -3  15 -15 79.6171 7.95506  -2
  -3  15 -15 79.6171 7.95506   1
   3  15 -16 70.2535 7.30287  -2
   3  15 -16 70.2535 7.30287   1
  -3  15 -17 1464.39 11.3556  -2
  -3  15 -17 1464.39 11.3556   1
   3  16   1 154.371 9.20203  -2
   3  16   1 154.371 9.20203   1
  -3  16  -2 324.272 10.8286  -2
  -3  16  -2 324.272 10.8286   1
   3  16  -3 369.553 9.01778  -2
   3  16  -3 369.553 9.01778   1
   3  16  -4 479.288 9.04241  -2
   3  16  -4 479.288 9.04241   1
  -3  16   5 227.929 8.30915  -2
  -3  16   5 227.929 8.30915   1
  -3  16   6 42.9385 7.65088  -2
  -3  16   6 42.9385 7.65088   1
   3  16   7 399.089 8.11756  -2
   3  16   7 399.089 8.11756   1
  -3  16  -8 28.1603 6.91404  -2
  -3  16  -8 28.1603 6.91404   1
  -3  16   9 95.8964 6.90465  -2
  -3  16   9 95.8964 6.90465   1
  -3  16 -10-5.53579 11.3671  -2
  -3  16 -10-5.53579 11.3671   1
   3  16 -11-19.2335 11.0052  -2
   3  16 -11-19.2335 11.0052   1
   3  16 -12 410.633 11.3681  -2
   3  16 -12 410.633 11.3681   1
   3  16 -13-20.2472 9.82963  -2
   3  16 -13-20.2472 9.82963   1
   3  16 -14 28.8573 10.6084  -2
   3  16 -14 28.8573 10.6084   1
   3  17   1 1200.84 11.3956  -2
   3  17   1 1200.84 11.3956   1
   3  17  -2 88.3515 8.18749  -2
   3  17  -2 88.3515 8.18749   1
   3  17  -3 355.137 7.44041  -2
   3  17  -3 355.137 7.44041   1
   3  17   4 149.566 6.79136  -2
   3  17   4 149.566 6.79136   1
   3  17   5 3049.68 11.2397  -2
   3  17   5 3049.68 11.2397   1
  -3  17  -6 131.887 6.35535  -2
  -3  17  -6 131.887 6.35535   1
  -3  17  -7 2.73510 6.05576  -2
  -3  17  -7 2.73510 6.05576   1
   3  17  -8 108.876 13.4605  -2
   3  17  -8 108.876 13.4605   1
   3  17  -9 2998.11 18.9833  -2
   3  17  -9 2998.11 18.9833   1
   3  17 -10 113.682 12.4823  -2
   3  17 -10 113.682 12.4823   1
   3  18  -1 396.198 7.91815  -2
   3  18  -1 396.198 7.91815   1
   3  18   2 242.992 7.42973  -2
   3  18   2 242.992 7.42973   1
   3  18  -3 146.443 11.4413  -2
   3  18  -3 146.443 11.4413   1
   4   0   0 88681.7 121.553  -2
   4   0   0 88681.7 121.553   1
  -4   0   2 131413. 43.9881   1
   4   0  -2 279848. 141.049  -2
   4   0  -2 279848. 141.049   1
   4   0  -4 264960. 178.559  -2
   4   0  -4 264960. 178.559   1
   4   0  -6 59134.5 93.3656  -2
   4   0  -6 59134.5 93.3656   1
   4   0   8 52754.3 130.760  -2
   4   0   8 52754.3 130.760   1
   4   0  10 20941.5 92.0643  -2
   4   0  10 20941.5 92.0643   1
   4   0  12 30158.7 76.2410  -2
   4   0  12 30158.7 76.2410   1
   4   0  14 2569.98 45.2168  -2
   4   0  14 2569.98 45.2168   1
   4   0  16 4723.14 18.3985  -2
   4   0  16 4723.14 18.3985   1
  -4   0  18 13775.1 22.3656  -2
  -4   0  18 13775.1 22.3656   1
   4   0  20 368.618 12.0558   1
   4   0  20 751.441 12.4997  -2
   4   0  20 751.441 12.4997   1
   4   0  22 594.821 9.06517   1
  -4   0  22 743.689 15.2146  -2
  -4   0  22 743.689 15.2146   1
   4   0  24 433.872 8.93289   1
  -4   0  24 276.220 12.9649  -2
  -4   0  24 276.220 12.9649   1
   4   0  26 2166.31 11.0319   1
   4   0 -26 4313.01 37.2028  -2
   4   0 -26 4313.01 37.2028   1
   4   0 -28 1349.90 15.3591   1
   4   0 -30 2979.97 16.1459   1
   4   1   0 90191.5 81.3211  -2
   4   1   0 90191.5 81.3211   1
   4   1   1 4713.69 11.8401   1
   4  -1  -1 8090.46 19.4928  -2
   4  -1  -1 8090.46 19.4928   1
   4   1   2 23997.3 23.4714   1
   4   1  -2 50181.2 52.2843  -2
   4   1  -2 50181.2 52.2843   1
   4   1   3 2148.17 14.2530   1
  -4   1   3 5169.42 20.3396  -2
  -4   1   3 5169.42 20.3396   1
   4   1   4 31596.9 26.6827  -2
   4   1   4 31596.9 26.6827   1
   4  -1  -5 1385.38 9.56111  -2
   4  -1  -5 1385.38 9.56111   1
   4  -1  -6 10363.3 17.2618  -2
   4  -1  -6 10363.3 17.2618   1
   4  -1  -7 40237.4 34.6707  -2
   4  -1  -7 40237.4 34.6707   1
  -4   1   8 7598.58 22.3508  -2
  -4   1   8 7598.58 22.3508   1
  -4  -1   9 1083.54 12.7380  -2
  -4  -1   9 1083.54 12.7380   1
   4   1  10 17776.3 26.5897  -2
   4   1  10 17776.3 26.5897   1
   4   1  11 3226.48 18.2113   1
  -4   1  11 5681.57 21.2446  -2
  -4   1  11 5681.57 21.2446   1
   4   1  12 5173.90 21.3861  -2
   4   1  12 5173.90 21.3861   1
  -4   1  13 3375.13 19.3095  -2
  -4   1  13 3375.13 19.3095   1
  -4   1  14 2624.84 18.7050  -2
  -4   1  14 2624.84 18.7050   1
   4   1  15 267.368 6.33939  -2
   4   1  15 267.368 6.33939   1
  -4   1  16 845.414 8.21548  -2
  -4   1  16 845.414 8.21548   1
   4   1  17 399.177 7.56546  -2
   4   1  17 399.177 7.56546   1
   4   1  18 2800.73 12.0237  -2
   4   1  18 2800.73 12.0237   1
   4   1  19 483.314 12.3985   1
  -4  -1  19 992.100 7.78415  -2
  -4  -1  19 992.100 7.78415   1
  -4  -1  20 618.368 7.20425   1
  -4   1  20 1270.12 12.2063  -2
  -4   1  20 1270.12 12.2063   1
  -4   1  21 1035.59 6.88716   1
   4   1  21 1958.60 19.7103  -2
   4   1  21 1958.60 19.7103   1
   4  -1  22 73.2568 4.94160   1
   4  -1  22 150.924 14.9974  -2
   4  -1  22 150.924 14.9974   1
   4  -1  23 142.420 5.15105   1
  -4   1  23 310.566 20.5085  -2
  -4   1  23 310.566 20.5085   1
   4  -1  24 582.552 6.02550   1
  -4   1  24 1190.96 13.5681  -2
  -4   1  24 1190.96 13.5681   1
   4  -1  25-2.06097 4.91032   1
   4  -1  25 7.18034 13.0413  -2
   4  -1  25 7.18034 13.0413   1
  -4   1 -26-3.27119 5.02479   1
   4  -1  26 37.6382 12.2242  -2
   4  -1  26 37.6382 12.2242   1
  -4  -1  27 14.2321 4.79529   1
  -4   1 -28 265.177 6.82916   1
   4   1 -28 457.094 14.9540  -2
   4   1 -28 457.094 14.9540   1
   4   1 -29 145.850 4.20435   1
  -4   1 -30 312.938 4.19544   1
   4   2   0 1012.34 13.7770  -2
   4   2   0 1012.34 13.7770   1
   4   2  -1 10761.6 22.8642  -2
   4   2  -1 10761.6 22.8642   1
  -4   2   2 569.388 10.1832   1
   4   2  -2 1001.57 11.7299  -2
   4   2  -2 1001.57 11.7299   1
  -4   2   3 15284.0 23.0905  -2
  -4   2   3 15284.0 23.0905   1
  -4   2   4 137.120 8.41766  -2
  -4   2   4 137.120 8.41766   1
   4   2  -5 13794.4 18.7939  -2
   4   2  -5 13794.4 18.7939   1
  -4   2   6 1171.71 11.8626  -2
  -4   2   6 1171.71 11.8626   1
   4   2  -7 1197.73 9.50138  -2
   4   2  -7 1197.73 9.50138   1
   4   2   8 49960.2 36.1727  -2
   4   2   8 49960.2 36.1727   1
   4   2   9 310.610 8.49209  -2
   4   2   9 310.610 8.49209   1
   4   2  10 16172.8 26.1021  -2
   4   2  10 16172.8 26.1021   1
   4   2  11 471.490 10.7395   1
   4   2  11 1220.15 14.5599  -2
   4   2  11 1220.15 14.5599   1
  -4   2  12 25304.9 46.9342  -2
  -4   2  12 25304.9 46.9342   1
  -4   2  13 2651.04 17.8340  -2
  -4   2  13 2651.04 17.8340   1
   4  -2  14 12562.9 33.8840  -2
   4  -2  14 12562.9 33.8840   1
   4  -2  15 2563.86 9.72260  -2
   4  -2  15 2563.86 9.72260   1
   4  -2  16 17383.6 21.7613  -2
   4  -2  16 17383.6 21.7613   1
  -4   2  17 11.2764 6.91162  -2
  -4   2  17 11.2764 6.91162   1
  -4   2  18 13122.7 20.9702  -2
  -4   2  18 13122.7 20.9702   1
   4   2  19 231.750 11.2975   1
   4  -2  19 449.318 8.57381  -2
   4  -2  19 449.318 8.57381   1
   4  -2  20 5787.76 15.4916   1
   4   2  20 10882.8 25.1289  -2
   4   2  20 10882.8 25.1289   1
  -4  -2  21 759.804 6.29472   1
   4  -2  21 1466.74 13.6703  -2
   4  -2  21 1466.74 13.6703   1
  -4   2  22 4229.00 10.8188   1
  -4  -2  22 7624.92 28.4236  -2
  -4  -2  22 7624.92 28.4236   1
   4  -2  23 318.027 6.23480   1
  -4   2  23 278.821 14.6797  -2
  -4   2  23 278.821 14.6797   1
   4   2 -24 594.580 5.79106   1
  -4  -2  24 981.730 23.9162  -2
  -4  -2  24 981.730 23.9162   1
  -4   2 -25 3278.59 8.61976   1
   4  -2  25 6038.04 31.5294  -2
   4  -2  25 6038.04 31.5294   1
  -4   2 -26 695.876 6.35433   1
   4  -2 -26 1206.74 15.3526  -2
   4  -2 -26 1206.74 15.3526   1
  -4   2  27 111.637 4.75779   1
  -4   2 -28 232.159 5.40304   1
  -4  -2  29 12.6650 4.35375   1
  -4  -2 -30 1547.96 7.64336   1
   4  -3   0 202.204 11.6034  -2
   4  -3   0 202.204 11.6034   1
   4   3  -1 508.348 7.81529  -2
   4   3  -1 508.348 7.81529   1
   4  -3   2 295.931 7.84771  -2
   4  -3   2 295.931 7.84771   1
  -4  -3   3 2632.98 8.84345  -2
  -4  -3   3 2632.98 8.84345   1
   4   3  -4 269.857 9.20107  -2
   4   3  -4 269.857 9.20107   1
   4   3  -5 47341.5 38.9772  -2
   4   3  -5 47341.5 38.9772   1
   4   3   6 385.051 8.04071  -2
   4   3   6 385.051 8.04071   1
   4   3  -7 17869.0 24.8020  -2
   4   3  -7 17869.0 24.8020   1
  -4   3   8 22786.6 28.8741  -2
  -4   3   8 22786.6 28.8741   1
   4   3   9 17557.6 28.4269  -2
   4   3   9 17557.6 28.4269   1
  -4   3  10 2.46260 8.02552  -2
  -4   3  10 2.46260 8.02552   1
   4   3  11 1413.66 14.9671  -2
   4   3  11 1413.66 14.9671   1
   4   3  12 154.963 11.8443  -2
   4   3  12 154.963 11.8443   1
  -4   3  13 2329.62 18.9083  -2
  -4   3  13 2329.62 18.9083   1
  -4   3  14 449.968 6.67724  -2
  -4   3  14 449.968 6.67724   1
   4   3  15 3502.77 11.1194  -2
   4   3  15 3502.77 11.1194   1
   4   3  16 4067.53 12.3290  -2
   4   3  16 4067.53 12.3290   1
  -4   3  17 459.253 8.30064  -2
  -4   3  17 459.253 8.30064   1
  -4   3  18 2492.24 11.8097  -2
  -4   3  18 2492.24 11.8097   1
   4   3  19 5817.52 12.3188  -2
   4   3  19 5817.52 12.3188   1
   4   3  20 368.706 8.44872   1
  -4   3  20 534.068 10.6571  -2
  -4   3  20 534.068 10.6571   1
   4  -3  21 247.380 8.59527  -2
   4  -3  21 247.380 8.59527   1
   4   3 -22 531.234 7.53684   1
   4  -3  22 963.127 10.7012  -2
   4  -3  22 963.127 10.7012   1
  -4   3 -23 441.882 6.47573   1
   4  -3  23 850.045 13.2159  -2
   4  -3  23 850.045 13.2159   1
  -4   3 -24 11.4916 4.80057   1
   4   3 -24-22.0429 15.2530  -2
   4   3 -24-22.0429 15.2530   1
  -4   3 -25 828.680 6.61749   1
   4  -3  25 1317.84 13.5507  -2
   4  -3  25 1317.84 13.5507   1
  -4   3 -26 1174.15 5.81751   1
   4  -3  26 2023.01 16.4035  -2
   4  -3  26 2023.01 16.4035   1
   4   3 -27 492.443 5.30905   1
   4  -3  27 803.749 16.5651  -2
   4  -3  27 803.749 16.5651   1
  -4  -3  28 25.5293 4.12173   1
  -4  -3  28 32.9036 15.9357  -2
  -4  -3  28 32.9036 15.9357   1
  -4   3  29-10.3258 6.22607   1
  -4   3 -30 4.32956 4.26016   1
   4   3 -30 27.6631 8.58262  -2
   4   3 -30 27.6631 8.58262   1
   4   4   0 81250.0 98.3744  -2
   4   4   0 81250.0 98.3744   1
   4   4  -1 8481.87 25.9554  -2
   4   4  -1 8481.87 25.9554   1
   4  -4   2 1280.32 15.1344  -2
   4  -4   2 1280.32 15.1344   1
   4   4  -3 50683.1 39.6486  -2
   4   4  -3 50683.1 39.6486   1
  -4   4   4 187050. 98.4360  -2
  -4   4   4 187050. 98.4360   1
   4   4  -5 35.3486 9.41830  -2
   4   4  -5 35.3486 9.41830   1
  -4   4   6 851.570 10.1226  -2
  -4   4   6 851.570 10.1226   1
   4   4   7 48018.0 46.3465  -2
   4   4   7 48018.0 46.3465   1
   4   4   8 57613.3 51.6843  -2
   4   4   8 57613.3 51.6843   1
  -4   4   9 5372.59 22.4172  -2
  -4   4   9 5372.59 22.4172   1
  -4   4  10 6831.60 25.3524  -2
  -4   4  10 6831.60 25.3524   1
  -4   4  11 16095.6 42.6608  -2
  -4   4  11 16095.6 42.6608   1
  -4   4  12 35008.6 63.1468  -2
  -4   4  12 35008.6 63.1468   1
  -4   4  13 995.915 17.3556  -2
  -4   4  13 995.915 17.3556   1
  -4   4  14 3213.08 24.8129  -2
  -4   4  14 3213.08 24.8129   1
  -4   4  15 21994.5 51.1306  -2
  -4   4  15 21994.5 51.1306   1
   4   4  16 6762.12 31.5485  -2
   4   4  16 6762.12 31.5485   1
   4   4  17 295.846 18.9863  -2
   4   4  17 295.846 18.9863   1
  -4   4  18 12371.3 27.2763  -2
  -4   4  18 12371.3 27.2763   1
   4  -4  19 55.9309 7.00965  -2
   4  -4  19 55.9309 7.00965   1
   4   4 -20 47.0387 7.06271  -2
   4   4 -20 47.0387 7.06271   1
   4   4 -21 2734.78 10.3298  -2
   4   4 -21 2734.78 10.3298   1
  -4   4 -22 4539.24 25.5836   1
   4   4 -22 7687.36 18.2395  -2
   4   4 -22 7687.36 18.2395   1
   4   4 -23-7.16479 6.38554   1
  -4  -4  23-32.5074 11.4696  -2
  -4  -4  23-32.5074 11.4696   1
   4   4 -24 16.1383 4.97239   1
   4  -4  24 27.1770 12.2016  -2
   4  -4  24 27.1770 12.2016   1
  -4   4 -25 1291.86 6.65727   1
  -4  -4  25 2200.91 20.0514  -2
  -4  -4  25 2200.91 20.0514   1
  -4   4 -26 1981.94 9.93259   1
   4  -4  26 3054.88 24.7148  -2
   4  -4  26 3054.88 24.7148   1
  -4   4 -27 1.78977 4.15831   1
   4  -4  27 14.6450 14.1264  -2
   4  -4  27 14.6450 14.1264   1
   4  -4  28-13.5624 5.04264   1
   4  -4  28-4.49564 12.4880  -2
   4  -4  28-4.49564 12.4880   1
   4  -4  29 39.0928 3.71966   1
   4   5   0 26886.1 79.5567  -2
   4   5   0 26886.1 79.5567   1
   4  -5  -1 4764.37 29.3273  -2
   4  -5  -1 4764.37 29.3273   1
   4   5  -2 8725.36 32.5077  -2
   4   5  -2 8725.36 32.5077   1
   4  -5  -3 3240.28 19.4165  -2
   4  -5  -3 3240.28 19.4165   1
   4   5  -4 25086.1 41.2191  -2
   4   5  -4 25086.1 41.2191   1
   4   5  -5 1291.10 13.6310  -2
   4   5  -5 1291.10 13.6310   1
   4   5   6 69.3467 13.6301  -2
   4   5   6 69.3467 13.6301   1
  -4   5   7 105.340 13.1092  -2
  -4   5   7 105.340 13.1092   1
  -4   5   8 29620.9 49.4675  -2
  -4   5   8 29620.9 49.4675   1
   4   5  -9 32.0144 10.7351  -2
   4   5  -9 32.0144 10.7351   1
   4   5 -10 1129.09 14.8633  -2
   4   5 -10 1129.09 14.8633   1
  -4  -5  11 1589.61 17.1534  -2
  -4  -5  11 1589.61 17.1534   1
   4   5 -12 279.942 13.5100  -2
   4   5 -12 279.942 13.5100   1
  -4   5  13 2403.12 20.4626  -2
  -4   5  13 2403.12 20.4626   1
  -4   5  14-56.8107 18.2887  -2
  -4   5  14-56.8107 18.2887   1
  -4   5  15 585.592 22.9078  -2
  -4   5  15 585.592 22.9078   1
   4   5  16 545.243 20.0351  -2
   4   5  16 545.243 20.0351   1
   4  -5  17 32.1262 16.1048  -2
   4  -5  17 32.1262 16.1048   1
   4  -5  18 17.1453 6.80890  -2
   4  -5  18 17.1453 6.80890   1
   4  -5  19 51.9027 7.16563  -2
   4  -5  19 51.9027 7.16563   1
   4   5  20 714.308 8.07690  -2
   4   5  20 714.308 8.07690   1
   4  -5  21 354.432 8.38895  -2
   4  -5  21 354.432 8.38895   1
  -4   5 -22-29.6200 8.56370   1
   4  -5  22-63.4987 11.6565  -2
   4  -5  22-63.4987 11.6565   1
  -4   5 -23 69.6576 8.95666   1
   4  -5  23 76.8195 13.7125  -2
   4  -5  23 76.8195 13.7125   1
   4   5 -24 157.920 5.28473   1
   4  -5  24 129.429 13.5175  -2
   4  -5  24 129.429 13.5175   1
   4  -5  25 70.7026 4.88007   1
  -4  -5  25 179.519 19.6773  -2
  -4  -5  25 179.519 19.6773   1
  -4   5 -26 65.4921 4.56535   1
   4  -5  26 113.953 12.2272  -2
   4  -5  26 113.953 12.2272   1
  -4   5 -27 39.5589 4.31705   1
   4  -5  27 44.2594 10.9242  -2
   4  -5  27 44.2594 10.9242   1
  -4   5 -28 40.8482 3.89916   1
   4  -5  28 45.9759 9.55267  -2
   4  -5  28 45.9759 9.55267   1
   4  -5 -29 43.9225 3.65538   1
   4  -5  29 94.3186 10.8261  -2
   4  -5  29 94.3186 10.8261   1
   4  -6   0 13665.6 85.2890  -2
   4  -6   0 13665.6 85.2890   1
   4   6   1 11392.4 45.0868  -2
   4   6   1 11392.4 45.0868   1
   4  -6  -2 521.968 16.4089  -2
   4  -6  -2 521.968 16.4089   1
   4  -6  -3 7368.23 45.0787  -2
   4  -6  -3 7368.23 45.0787   1
   4  -6  -4 55627.2 164.678  -2
   4  -6  -4 55627.2 164.678   1
  -4   6   5 11015.6 50.9628  -2
  -4   6   5 11015.6 50.9628   1
   4   6   6 22835.4 55.9005  -2
   4   6   6 22835.4 55.9005   1
   4   6   7 4256.59 26.7650  -2
   4   6   7 4256.59 26.7650   1
  -4   6   8 13074.7 44.4724  -2
  -4   6   8 13074.7 44.4724   1
  -4   6   9 4307.72 28.3510  -2
  -4   6   9 4307.72 28.3510   1
  -4   6  10 38453.8 75.4685  -2
  -4   6  10 38453.8 75.4685   1
   4   6  11 1141.02 19.3608  -2
   4   6  11 1141.02 19.3608   1
   4   6  12 6420.91 35.1515  -2
   4   6  12 6420.91 35.1515   1
   4   6 -13 4434.28 31.1102  -2
   4   6 -13 4434.28 31.1102   1
  -4   6  14 32565.4 75.5616  -2
  -4   6  14 32565.4 75.5616   1
  -4   6  15 1123.02 21.7304  -2
  -4   6  15 1123.02 21.7304   1
   4   6 -16 2553.16 27.2192  -2
   4   6 -16 2553.16 27.2192   1
   4  -6  17 2787.58 10.2939  -2
   4  -6  17 2787.58 10.2939   1
  -4   6 -18 26646.9 24.8431  -2
  -4   6 -18 26646.9 24.8431   1
   4   6  19 480.925 7.95319  -2
   4   6  19 480.925 7.95319   1
   4  -6  20 62.4127 8.37965  -2
   4  -6  20 62.4127 8.37965   1
   4  -6  21 15.2274 8.42284  -2
   4  -6  21 15.2274 8.42284   1
   4  -6  22 8246.97 17.4652  -2
   4  -6  22 8246.97 17.4652   1
  -4   6  23 1520.67 9.93492   1
   4  -6  23 2601.14 24.9633  -2
   4  -6  23 2601.14 24.9633   1
  -4   6 -24 111.793 6.77584   1
  -4  -6  24 362.848 20.7972  -2
  -4  -6  24 362.848 20.7972   1
  -4   6 -25-2.99182 4.87723   1
  -4  -6  25 4.31083 19.6285  -2
  -4  -6  25 4.31083 19.6285   1
   4   6 -26 1304.03 6.86961   1
   4  -6  26 2217.20 15.8815  -2
   4  -6  26 2217.20 15.8815   1
   4  -6 -27 12.3622 3.98899   1
  -4  -6  27 1.76482 10.2767  -2
  -4  -6  27 1.76482 10.2767   1
   4  -6  28 103.890 4.08314   1
   4  -6  28 292.807 9.65596  -2
   4  -6  28 292.807 9.65596   1
   4  -7   0-13.5828 15.9261  -2
   4  -7   0-13.5828 15.9261   1
   4  -7  -1 583.038 14.5200  -2
   4  -7  -1 583.038 14.5200   1
   4  -7  -2 605.866 14.7730  -2
   4  -7  -2 605.866 14.7730   1
   4   7   3 746.656 21.8575  -2
   4   7   3 746.656 21.8575   1
   4  -7  -4 3295.93 49.2619  -2
   4  -7  -4 3295.93 49.2619   1
   4  -7  -5 696.850 30.9374  -2
   4  -7  -5 696.850 30.9374   1
  -4   7   7 203.927 17.1712  -2
  -4   7   7 203.927 17.1712   1
   4   7   8 30.5735 14.1582  -2
   4   7   8 30.5735 14.1582   1
  -4   7   9 2599.53 25.3275  -2
  -4   7   9 2599.53 25.3275   1
  -4   7  10 4178.68 30.3777  -2
  -4   7  10 4178.68 30.3777   1
   4   7 -11 47.6700 15.7577  -2
   4   7 -11 47.6700 15.7577   1
   4   7  12-20.3794 15.4849  -2
   4   7  12-20.3794 15.4849   1
   4   7 -13 2871.42 28.1296  -2
   4   7 -13 2871.42 28.1296   1
   4   7 -14 56.5697 16.9934  -2
   4   7 -14 56.5697 16.9934   1
  -4   7  15 1726.65 24.3434  -2
  -4   7  15 1726.65 24.3434   1
  -4   7 -16-13.4731 7.58972  -2
  -4   7 -16-13.4731 7.58972   1
   4  -7  17 4794.31 13.1975  -2
   4  -7  17 4794.31 13.1975   1
  -4   7 -18 280.685 7.98239  -2
  -4   7 -18 280.685 7.98239   1
   4  -7  19 2963.32 13.8539  -2
   4  -7  19 2963.32 13.8539   1
   4  -7  20 463.319 10.2548  -2
   4  -7  20 463.319 10.2548   1
   4  -7  21 427.464 9.03939  -2
   4  -7  21 427.464 9.03939   1
   4   7 -22 207.479 9.76572  -2
   4   7 -22 207.479 9.76572   1
  -4   7 -23 45.6814 6.41308   1
  -4  -7  23 103.712 19.8118  -2
  -4  -7  23 103.712 19.8118   1
   4   7 -24 136.140 8.11723   1
  -4  -7  24 345.029 19.4363  -2
  -4  -7  24 345.029 19.4363   1
  -4   7 -25 72.6940 4.77521   1
  -4  -7  25 68.9267 17.6637  -2
  -4  -7  25 68.9267 17.6637   1
  -4  -7  26 10.4444 4.20568   1
   4  -7  26 53.2274 10.8950  -2
   4  -7  26 53.2274 10.8950   1
  -4   7 -27 51.7973 3.63035   1
   4  -7  27 120.209 9.73941  -2
   4  -7  27 120.209 9.73941   1
  -4   7 -28 12.0591 5.73303   1
  -4  -7  28 46.8164 8.24942  -2
  -4  -7  28 46.8164 8.24942   1
   4   8   0 13839.9 32.4566  -2
   4   8   0 13839.9 32.4566   1
   4   8  -1 2094.08 13.6211  -2
   4   8  -1 2094.08 13.6211   1
   4   8  -2 324.237 9.59198  -2
   4   8  -2 324.237 9.59198   1
   4   8   3 1695.70 10.3437  -2
   4   8   3 1695.70 10.3437   1
   4   8  -4 5199.00 15.9727  -2
   4   8  -4 5199.00 15.9727   1
   4   8  -5 843.010 25.6104  -2
   4   8  -5 843.010 25.6104   1
   4  -8  -6 4680.12 62.6902  -2
   4  -8  -6 4680.12 62.6902   1
   4  -8  -7 121.095 29.1340  -2
   4  -8  -7 121.095 29.1340   1
  -4   8   9 468.257 20.1671  -2
  -4   8   9 468.257 20.1671   1
  -4   8  10 352.742 20.5262  -2
  -4   8  10 352.742 20.5262   1
  -4   8  11 6312.46 38.4104  -2
  -4   8  11 6312.46 38.4104   1
   4   8  12 1978.98 25.3069  -2
   4   8  12 1978.98 25.3069   1
   4   8  13 95.8081 17.2599  -2
   4   8  13 95.8081 17.2599   1
   4  -8  14 421.652 7.84233  -2
   4  -8  14 421.652 7.84233   1
   4   8 -15 2194.30 10.3948  -2
   4   8 -15 2194.30 10.3948   1
  -4   8  16 1927.72 11.1433  -2
  -4   8  16 1927.72 11.1433   1
   4   8  17 959.876 9.80429  -2
   4   8  17 959.876 9.80429   1
  -4   8 -18 289.125 9.71789  -2
  -4   8 -18 289.125 9.71789   1
  -4   8 -19 13802.3 24.2669  -2
  -4   8 -19 13802.3 24.2669   1
  -4   8 -20 276.153 10.0529  -2
  -4   8 -20 276.153 10.0529   1
  -4   8 -21 5.99350 9.25374  -2
  -4   8 -21 5.99350 9.25374   1
   4   8 -22 714.587 9.81298   1
  -4  -8  22 1260.33 22.3921  -2
  -4  -8  22 1260.33 22.3921   1
  -4   8 -23 3375.88 14.4052   1
  -4  -8  23 6067.08 32.1821  -2
  -4  -8  23 6067.08 32.1821   1
  -4   8 -24 35.6945 7.04876   1
  -4  -8  24 79.7927 16.9930  -2
  -4  -8  24 79.7927 16.9930   1
  -4   8 -25 69.1341 4.29898   1
  -4  -8  25 81.2451 15.5531  -2
  -4  -8  25 81.2451 15.5531   1
  -4  -8  26 1063.80 7.53473   1
  -4  -8  26 1839.78 18.2416  -2
  -4  -8  26 1839.78 18.2416   1
   4  -8 -27 702.951 5.00902   1
  -4  -8  27 1359.05 15.5187  -2
  -4  -8  27 1359.05 15.5187   1
   4  -9   0 372.196 11.6184  -2
   4  -9   0 372.196 11.6184   1
   4   9  -1 5245.45 21.7947  -2
   4   9  -1 5245.45 21.7947   1
   4   9  -2 8441.96 26.4312  -2
   4   9  -2 8441.96 26.4312   1
   4  -9  -3 3288.78 14.4207  -2
   4  -9  -3 3288.78 14.4207   1
   4   9   4 74.7733 7.76793  -2
   4   9   4 74.7733 7.76793   1
   4   9  -5 538.381 25.2463  -2
   4   9  -5 538.381 25.2463   1
   4   9  -6 2215.97 36.7408  -2
   4   9  -6 2215.97 36.7408   1
   4   9  -7 109.570 22.0818  -2
   4   9  -7 109.570 22.0818   1
   4   9  -8 374.952 25.0382  -2
   4   9  -8 374.952 25.0382   1
   4  -9  -9 816.977 28.6135  -2
   4  -9  -9 816.977 28.6135   1
  -4   9  12 0.24289 9.10477  -2
  -4   9  12 0.24289 9.10477   1
  -4   9 -13 1005.16 9.48455  -2
  -4   9 -13 1005.16 9.48455   1
  -4   9 -14 1219.05 9.90526  -2
  -4   9 -14 1219.05 9.90526   1
  -4   9  15 1666.72 9.64857  -2
  -4   9  15 1666.72 9.64857   1
  -4   9 -16 843.637 9.51211  -2
  -4   9 -16 843.637 9.51211   1
  -4   9 -17 237.971 9.61781  -2
  -4   9 -17 237.971 9.61781   1
  -4   9 -18-0.11621 9.07951  -2
  -4   9 -18-0.11621 9.07951   1
  -4   9 -19 551.526 9.90419  -2
  -4   9 -19 551.526 9.90419   1
  -4   9 -20 1028.21 10.3850  -2
  -4   9 -20 1028.21 10.3850   1
   4   9 -21 2230.33 11.7104  -2
   4   9 -21 2230.33 11.7104   1
  -4   9 -22 1211.28 9.99034  -2
  -4   9 -22 1211.28 9.99034   1
  -4   9 -23 93.4652 6.88312   1
  -4  -9  23 145.770 15.5642  -2
  -4  -9  23 145.770 15.5642   1
  -4   9 -24 46.7382 6.15286   1
  -4  -9  24 80.1480 14.6042  -2
  -4  -9  24 80.1480 14.6042   1
   4  -9  25 614.837 4.71096   1
   4  -9  25 1109.59 11.6399  -2
   4  -9  25 1109.59 11.6399   1
   4  -9  26 210.296 4.03770   1
  -4  -9  26 391.148 9.18089  -2
  -4  -9  26 391.148 9.18089   1
   4  10   0 4191.81 24.1770  -2
   4  10   0 4191.81 24.1770   1
   4  10   1 25884.6 49.9844  -2
   4  10   1 25884.6 49.9844   1
   4  10  -2 771.902 14.6802  -2
   4  10  -2 771.902 14.6802   1
   4  10  -3 12693.1 27.8899  -2
   4  10  -3 12693.1 27.8899   1
   4  10  -4 6509.15 82.9385  -2
   4  10  -4 6509.15 82.9385   1
   4  10  -5 10594.3 106.247  -2
   4  10  -5 10594.3 106.247   1
   4  10  -6 2709.88 62.4428  -2
   4  10  -6 2709.88 62.4428   1
   4  10  -7 14703.7 123.358  -2
   4  10  -7 14703.7 123.358   1
   4  10  -8 970.069 47.7580  -2
   4  10  -8 970.069 47.7580   1
   4  10   9 113.458 22.5102  -2
   4  10   9 113.458 22.5102   1
  -4  10 -10 404.210 8.26355  -2
  -4  10 -10 404.210 8.26355   1
  -4  10  11 252.444 8.07681  -2
  -4  10  11 252.444 8.07681   1
  -4  10 -12 6378.68 16.0844  -2
  -4  10 -12 6378.68 16.0844   1
   4  10 -13 1641.36 11.6563  -2
   4  10 -13 1641.36 11.6563   1
   4  10 -14 1615.39 11.6102  -2
   4  10 -14 1615.39 11.6102   1
  -4  10 -15 7086.82 17.9198  -2
  -4  10 -15 7086.82 17.9198   1
  -4  10 -16 8344.33 22.0444  -2
  -4  10 -16 8344.33 22.0444   1
  -4  10 -17 1843.37 11.7334  -2
  -4  10 -17 1843.37 11.7334   1
  -4  10 -18 1388.12 10.7650  -2
  -4  10 -18 1388.12 10.7650   1
  -4  10 -19 1409.95 10.4257  -2
  -4  10 -19 1409.95 10.4257   1
  -4  10 -20 249.641 8.41989  -2
  -4  10 -20 249.641 8.41989   1
  -4  10 -21 6.85312 7.77243  -2
  -4  10 -21 6.85312 7.77243   1
  -4  10 -22 250.577 10.1300   1
   4  10 -22 421.952 9.90761  -2
   4  10 -22 421.952 9.90761   1
  -4  10 -23-19.0636 6.01988   1
  -4 -10  23-30.4497 12.7474  -2
  -4 -10  23-30.4497 12.7474   1
  -4  10 -24 166.858 6.15394   1
   4 -10  24 371.025 9.54578  -2
   4 -10  24 371.025 9.54578   1
  -4  10 -25 389.287 5.78594   1
  -4 -10  25 508.224 8.73130  -2
  -4 -10  25 508.224 8.73130   1
   4  11   0 13513.0 42.0277  -2
   4  11   0 13513.0 42.0277   1
   4  11  -1 363.446 25.6072  -2
   4  11  -1 363.446 25.6072   1
   4  11  -2-15.4138 30.3173  -2
   4  11  -2-15.4138 30.3173   1
   4  11   3-23.4861 19.9525  -2
   4  11   3-23.4861 19.9525   1
   4  11  -4 2294.27 23.0671  -2
   4  11  -4 2294.27 23.0671   1
   4  11  -5 15.6082 8.82219  -2
   4  11  -5 15.6082 8.82219   1
  -4  11  -6 9471.23 21.9926  -2
  -4  11  -6 9471.23 21.9926   1
   4  11  -7 3360.83 13.3742  -2
   4  11  -7 3360.83 13.3742   1
   4  11  -8 165.534 9.21241  -2
   4  11  -8 165.534 9.21241   1
  -4  11  -9 222.598 9.16365  -2
  -4  11  -9 222.598 9.16365   1
  -4  11 -10 240.839 8.28783  -2
  -4  11 -10 240.839 8.28783   1
  -4  11 -11 2522.65 11.6588  -2
  -4  11 -11 2522.65 11.6588   1
   4  11  12 269.982 9.28529  -2
   4  11  12 269.982 9.28529   1
  -4  11 -13 3045.54 14.3134  -2
  -4  11 -13 3045.54 14.3134   1
  -4  11 -14 3041.66 14.1662  -2
  -4  11 -14 3041.66 14.1662   1
   4  11 -15 636.905 10.4511  -2
   4  11 -15 636.905 10.4511   1
   4  11 -16 625.271 11.6067  -2
   4  11 -16 625.271 11.6067   1
  -4  11 -17-13.9191 9.87783  -2
  -4  11 -17-13.9191 9.87783   1
  -4  11 -18 2096.31 13.4808  -2
  -4  11 -18 2096.31 13.4808   1
  -4  11 -19-11.8441 7.97765  -2
  -4  11 -19-11.8441 7.97765   1
  -4  11 -20 71.3038 7.61245  -2
  -4  11 -20 71.3038 7.61245   1
   4  11 -21 171.813 7.20078  -2
   4  11 -21 171.813 7.20078   1
  -4  11 -22 149.503 9.06385   1
   4 -11  22 233.905 7.21390  -2
   4 -11  22 233.905 7.21390   1
  -4  11 -23 65.6754 5.67421   1
   4 -11  23 53.6819 12.0304  -2
   4 -11  23 53.6819 12.0304   1
  -4  11 -24 45.5666 7.11678   1
   4 -11  24 38.8380 10.8249  -2
   4 -11  24 38.8380 10.8249   1
   4  12   0 7217.06 52.2930  -2
   4  12   0 7217.06 52.2930   1
   4  12  -1 1087.35 27.0497  -2
   4  12  -1 1087.35 27.0497   1
   4  12  -2 0.57823 12.5160  -2
   4  12  -2 0.57823 12.5160   1
  -4  12  -3 1071.07 12.6238  -2
  -4  12  -3 1071.07 12.6238   1
   4  12  -4 1233.12 12.7447  -2
   4  12  -4 1233.12 12.7447   1
   4  12  -5 80.2413 9.33592  -2
   4  12  -5 80.2413 9.33592   1
   4  12  -6 1312.59 12.0361  -2
   4  12  -6 1312.59 12.0361   1
   4  12  -7 1228.64 13.0366  -2
   4  12  -7 1228.64 13.0366   1
   4  12  -8 604.891 11.7264  -2
   4  12  -8 604.891 11.7264   1
   4  12  -9 1017.39 12.9712  -2
   4  12  -9 1017.39 12.9712   1
  -4  12 -10 2104.42 12.8748  -2
  -4  12 -10 2104.42 12.8748   1
  -4  12 -11 3702.52 14.7767  -2
  -4  12 -11 3702.52 14.7767   1
   4  12 -12 297.701 8.39936  -2
   4  12 -12 297.701 8.39936   1
  -4  12 -13 3584.15 14.8449  -2
  -4  12 -13 3584.15 14.8449   1
  -4  12 -14 17.9150 10.6211  -2
  -4  12 -14 17.9150 10.6211   1
   4  12 -15 3743.45 16.5576  -2
   4  12 -15 3743.45 16.5576   1
   4  12 -16 483.178 10.8633  -2
   4  12 -16 483.178 10.8633   1
   4  12 -17 506.040 10.5228  -2
   4  12 -17 506.040 10.5228   1
  -4  12 -18 1762.95 12.1351  -2
  -4  12 -18 1762.95 12.1351   1
  -4  12 -19 3674.00 14.1598  -2
  -4  12 -19 3674.00 14.1598   1
  -4  12 -20 95.4929 7.15160  -2
  -4  12 -20 95.4929 7.15160   1
   4 -12  21-12.1495 6.28665  -2
   4 -12  21-12.1495 6.28665   1
  -4  12 -22 548.017 6.50568   1
   4 -12  22 818.618 13.0295  -2
   4 -12  22 818.618 13.0295   1
   4  13   0 1162.57 34.4865  -2
   4  13   0 1162.57 34.4865   1
   4  13   1 291.617 21.9114  -2
   4  13   1 291.617 21.9114   1
   4  13  -2 1197.65 24.6866  -2
   4  13  -2 1197.65 24.6866   1
   4  13   3 511.212 30.2990  -2
   4  13   3 511.212 30.2990   1
  -4  13  -4 3949.15 18.9655  -2
  -4  13  -4 3949.15 18.9655   1
  -4  13  -5 801.033 12.6169  -2
  -4  13  -5 801.033 12.6169   1
  -4  13  -6 1505.44 14.1379  -2
  -4  13  -6 1505.44 14.1379   1
   4  13  -7 35.0605 10.6423  -2
   4  13  -7 35.0605 10.6423   1
   4  13   8 15.4006 10.5957  -2
   4  13   8 15.4006 10.5957   1
   4 -13  -9 703.525 10.7261  -2
   4 -13  -9 703.525 10.7261   1
   4  13  10 510.694 7.73109  -2
   4  13  10 510.694 7.73109   1
   4 -13 -11 297.555 8.01679  -2
   4 -13 -11 297.555 8.01679   1
  -4  13 -12 790.743 9.65508  -2
  -4  13 -12 790.743 9.65508   1
   4  13 -13 473.880 11.5943  -2
   4  13 -13 473.880 11.5943   1
  -4  13 -14 1211.10 12.6549  -2
  -4  13 -14 1211.10 12.6549   1
  -4  13 -15-12.1920 9.65802  -2
  -4  13 -15-12.1920 9.65802   1
   4 -13  16 82.0420 7.80106  -2
   4 -13  16 82.0420 7.80106   1
   4 -13  17 4.51825 7.26699  -2
   4 -13  17 4.51825 7.26699   1
   4 -13  18 295.472 7.34241  -2
   4 -13  18 295.472 7.34241   1
   4 -13  19-1.11915 6.25087  -2
   4 -13  19-1.11915 6.25087   1
   4 -13  20-15.7626 5.67192  -2
   4 -13  20-15.7626 5.67192   1
  -4  13 -21-8.07368 6.72935   1
   4 -13  21-13.8049 8.94716  -2
   4 -13  21-13.8049 8.94716   1
   4  14   0-38.3773 28.5330  -2
   4  14   0-38.3773 28.5330   1
   4  14   1 1344.00 24.7582  -2
   4  14   1 1344.00 24.7582   1
   4  14   2 598.778 22.6232  -2
   4  14   2 598.778 22.6232   1
   4  14   3 4034.65 30.6810  -2
   4  14   3 4034.65 30.6810   1
   4  14  -4 64.9732 16.9699  -2
   4  14  -4 64.9732 16.9699   1
   4  14  -5 3697.02 30.0702  -2
   4  14  -5 3697.02 30.0702   1
   4  14   6 130.986 10.3381  -2
   4  14   6 130.986 10.3381   1
   4  14  -7 5653.81 15.2734  -2
   4  14  -7 5653.81 15.2734   1
   4  14  -8 575.418 7.73525  -2
   4  14  -8 575.418 7.73525   1
  -4  14  -9 1209.80 8.26169  -2
  -4  14  -9 1209.80 8.26169   1
  -4  14  10 63.2159 6.67374  -2
  -4  14  10 63.2159 6.67374   1
   4  14 -11 4026.98 13.8329  -2
   4  14 -11 4026.98 13.8329   1
   4  14 -12 561.850 10.9673  -2
   4  14 -12 561.850 10.9673   1
  -4  14 -13-7.38618 9.34506  -2
  -4  14 -13-7.38618 9.34506   1
  -4  14 -14 818.225 10.6382  -2
  -4  14 -14 818.225 10.6382   1
   4  14 -15 1627.45 11.4353  -2
   4  14 -15 1627.45 11.4353   1
  -4  14 -16 1118.33 9.93180  -2
  -4  14 -16 1118.33 9.93180   1
  -4  14 -17 303.272 7.91502  -2
  -4  14 -17 303.272 7.91502   1
  -4  14 -18 34.5962 6.70062  -2
  -4  14 -18 34.5962 6.70062   1
  -4  14 -19 676.935 9.67246  -2
  -4  14 -19 676.935 9.67246   1
  -4  15   0 1157.19 15.6966  -2
  -4  15   0 1157.19 15.6966   1
   4  15  -1 378.993 11.3556  -2
   4  15  -1 378.993 11.3556   1
  -4  15  -2 49.1591 9.96186  -2
  -4  15  -2 49.1591 9.96186   1
   4  15  -3 385.179 9.95221  -2
   4  15  -3 385.179 9.95221   1
   4  15   4 1.39789 8.98245  -2
   4  15   4 1.39789 8.98245   1
  -4  15  -5 23.9468 8.45541  -2
  -4  15  -5 23.9468 8.45541   1
  -4  15  -6 141.293 7.83687  -2
  -4  15  -6 141.293 7.83687   1
  -4  15   7 136.851 7.70023  -2
  -4  15   7 136.851 7.70023   1
   4  15   8 16.5227 8.16645  -2
   4  15   8 16.5227 8.16645   1
  -4  15   9 134.162 8.02914  -2
  -4  15   9 134.162 8.02914   1
  -4  15 -10 36.0106 7.72708  -2
  -4  15 -10 36.0106 7.72708   1
   4  15 -11 176.252 25.6530  -2
   4  15 -11 176.252 25.6530   1
   4  15 -12 81.5496 23.6960  -2
   4  15 -12 81.5496 23.6960   1
   4  15 -13 196.927 10.7453  -2
   4  15 -13 196.927 10.7453   1
   4  15 -14-33.7162 14.9887  -2
   4  15 -14-33.7162 14.9887   1
   4  15 -15 28.6219 14.0968  -2
   4  15 -15 28.6219 14.0968   1
   4  15 -16-39.0874 12.6183  -2
   4  15 -16-39.0874 12.6183   1
   4  16   0 96.0253 10.3436  -2
   4  16   0 96.0253 10.3436   1
   4  16   1 865.585 11.7062  -2
   4  16   1 865.585 11.7062   1
   4  16   2 78.9347 9.88465  -2
   4  16   2 78.9347 9.88465   1
   4  16  -3 3821.99 13.8451  -2
   4  16  -3 3821.99 13.8451   1
   4 -16  -4 327.018 7.26096  -2
   4 -16  -4 327.018 7.26096   1
   4 -16  -5 320.206 7.04697  -2
   4 -16  -5 320.206 7.04697   1
   4  16  -6 80.1465 7.45862  -2
   4  16  -6 80.1465 7.45862   1
   4  16   7 5104.90 13.7066  -2
   4  16   7 5104.90 13.7066   1
  -4  16   8 219.432 7.81987  -2
  -4  16   8 219.432 7.81987   1
   4  16  -9 0.65491 8.90123  -2
   4  16  -9 0.65491 8.90123   1
   4  16 -10 13.1613 21.1066  -2
   4  16 -10 13.1613 21.1066   1
   4  16 -11 3894.52 31.6512  -2
   4  16 -11 3894.52 31.6512   1
   4  16 -12 30.7056 19.0781  -2
   4  16 -12 30.7056 19.0781   1
   4  16 -13 5.54201 17.5053  -2
   4  16 -13 5.54201 17.5053   1
   4  17   0 62.4755 9.56980  -2
   4  17   0 62.4755 9.56980   1
   4  17  -1 129.788 9.31832  -2
   4  17  -1 129.788 9.31832   1
   4  17   2 126.915 7.12680  -2
   4  17   2 126.915 7.12680   1
   4  17  -3 126.991 6.68127  -2
   4  17  -3 126.991 6.68127   1
   4  17  -4 62.2134 6.38043  -2
   4  17  -4 62.2134 6.38043   1
   4  17  -5 69.4493 6.14355  -2
   4  17  -5 69.4493 6.14355   1
   4  17  -6 109.975 6.31157  -2
   4  17  -6 109.975 6.31157   1
  -4  17   7 235.467 6.13605  -2
  -4  17   7 235.467 6.13605   1
   4  17  -8 33.7587 12.6549  -2
   4  17  -8 33.7587 12.6549   1
   4  17  -9 48.4197 12.0285  -2
   4  17  -9 48.4197 12.0285   1
   5   0  -2 18650.7 35.7582  -2
   5   0  -2 18650.7 35.7582   1
   5   0  -4 28670.6 27.7780  -2
   5   0  -4 28670.6 27.7780   1
   5   0   6 26007.0 42.7614  -2
   5   0   6 26007.0 42.7614   1
   5   0  -8 9005.92 35.4463  -2
   5   0  -8 9005.92 35.4463   1
   5   0  10 24594.3 61.1955  -2
   5   0  10 24594.3 61.1955   1
   5   0 -12 20309.1 59.1624  -2
   5   0 -12 20309.1 59.1624   1
  -5   0  14 6665.65 32.5224  -2
  -5   0  14 6665.65 32.5224   1
  -5   0  16 7999.14 16.1451  -2
  -5   0  16 7999.14 16.1451   1
  -5   0  18 162.744 6.69713   1
   5   0  18 377.527 19.9530  -2
   5   0  18 377.527 19.9530   1
  -5   0  20 38.5654 6.62134   1
   5   0  20 41.2260 12.2411  -2
   5   0  20 41.2260 12.2411   1
   5   0  22 415.328 8.67620   1
   5   0  22 755.555 18.8406  -2
   5   0  22 755.555 18.8406   1
  -5   0  24 373.611 8.56853   1
   5   0  24 881.652 19.1025  -2
   5   0  24 881.652 19.1025   1
  -5   0 -26 29.2806 11.4130   1
  -5   0 -28 114.671 7.94164   1
  -5   0  30 86.0486 5.29163   1
   5   0 -30 97.8039 8.31358  -2
   5   0 -30 97.8039 8.31358   1
   5   1  -1 192.716 8.29327  -2
   5   1  -1 192.716 8.29327   1
   5   1  -2 4840.73 12.7723  -2
   5   1  -2 4840.73 12.7723   1
  -5   1   3 12259.0 17.2991   1
   5   1  -3 27750.9 44.9036  -2
   5   1  -3 27750.9 44.9036   1
   5   1   4 2414.44 15.7676   1
  -5   1   4 5054.46 17.2869  -2
  -5   1   4 5054.46 17.2869   1
  -5   1   5 30412.2 29.1883  -2
  -5   1   5 30412.2 29.1883   1
   5   1   6 69471.8 46.2647  -2
   5   1   6 69471.8 46.2647   1
   5   1  -7 437.422 8.13719  -2
   5   1  -7 437.422 8.13719   1
  -5   1   8 11803.9 22.5999  -2
  -5   1   8 11803.9 22.5999   1
  -5   1   9 158.292 8.36130  -2
  -5   1   9 158.292 8.36130   1
   5   1  10 26326.9 34.6381  -2
   5   1  10 26326.9 34.6381   1
   5   1  11 1592.38 10.9023  -2
   5   1  11 1592.38 10.9023   1
   5   1  12 73.7680 11.7827   1
   5   1  12 115.765 10.7300  -2
   5   1  12 115.765 10.7300   1
   5   1  13 3113.42 18.5152  -2
   5   1  13 3113.42 18.5152   1
   5   1 -14 3578.55 20.0803  -2
   5   1 -14 3578.55 20.0803   1
   5   1  15 1051.35 7.58485  -2
   5   1  15 1051.35 7.58485   1
  -5   1  16 14132.1 19.5740  -2
  -5   1  16 14132.1 19.5740   1
   5   1  17 1575.84 8.17676   1
   5   1  17 2973.82 14.5384  -2
   5   1  17 2973.82 14.5384   1
  -5  -1  18 60.8555 4.59836   1
  -5   1  18 200.473 13.2103  -2
  -5   1  18 200.473 13.2103   1
  -5   1  19 340.568 5.37980   1
   5   1  19 590.478 11.1005  -2
   5   1  19 590.478 11.1005   1
  -5  -1  20 39.7239 4.90736   1
   5   1  20 58.0442 10.1231  -2
   5   1  20 58.0442 10.1231   1
   5   1  21 70.7017 4.70791   1
   5  -1  21 250.651 9.63337  -2
   5  -1  21 250.651 9.63337   1
  -5   1  22 2602.74 9.65999   1
   5  -1  22 5709.74 19.7912  -2
   5  -1  22 5709.74 19.7912   1
  -5   1  23 4684.01 12.0898   1
   5  -1  23 7575.30 18.8642  -2
   5  -1  23 7575.30 18.8642   1
   5  -1  24 2984.41 11.0928   1
   5   1 -24 5347.47 23.5206  -2
   5   1 -24 5347.47 23.5206   1
  -5   1 -25 172.496 5.70646   1
  -5   1  25 97.3436 12.3165  -2
  -5   1  25 97.3436 12.3165   1
  -5   1 -26-1.47288 4.87631   1
  -5   1  26-19.0817 17.5893  -2
  -5   1  26-19.0817 17.5893   1
  -5   1  27 22.6942 5.37668   1
  -5   1 -28 3457.82 11.9878   1
  -5  -1  29 18.4175 4.44478   1
  -5  -1  30 12.8027 3.80309   1
   5  -1 -30 28.2427 5.65557  -2
   5  -1 -30 28.2427 5.65557   1
   5   2  -1 521.106 11.8036  -2
   5   2  -1 521.106 11.8036   1
   5   2  -2 7378.72 28.7841  -2
   5   2  -2 7378.72 28.7841   1
  -5   2   3 298.477 8.92415   1
   5   2  -3 581.595 14.0251  -2
   5   2  -3 581.595 14.0251   1
   5   2   4 55.9593 8.59529   1
  -5   2   4 70.9190 7.79870  -2
  -5   2   4 70.9190 7.79870   1
   5   2  -5 89.0488 7.59651  -2
   5   2  -5 89.0488 7.59651   1
  -5   2   6 5226.72 17.1459  -2
  -5   2   6 5226.72 17.1459   1
  -5   2   7 22590.3 34.6921  -2
  -5   2   7 22590.3 34.6921   1
  -5   2   8 686.306 10.3154  -2
  -5   2   8 686.306 10.3154   1
   5   2   9 6102.07 16.2100  -2
   5   2   9 6102.07 16.2100   1
  -5  -2  10 2530.06 12.2255  -2
  -5  -2  10 2530.06 12.2255   1
   5   2 -11 617.756 12.4833   1
   5   2  11 1340.32 13.2283  -2
   5   2  11 1340.32 13.2283   1
   5   2  12 1632.32 22.1785   1
   5   2  12 2920.39 16.0170  -2
   5   2  12 2920.39 16.0170   1
   5  -2  13 551.341 11.5621  -2
   5  -2  13 551.341 11.5621   1
   5   2  14 3126.13 12.5692  -2
   5   2  14 3126.13 12.5692   1
   5   2  15 1983.47 8.77237  -2
   5   2  15 1983.47 8.77237   1
   5   2  16 465.458 7.33126  -2
   5   2  16 465.458 7.33126   1
   5   2  17 636.653 7.82160   1
  -5   2  17 1243.91 17.3009  -2
  -5   2  17 1243.91 17.3009   1
  -5   2  18 314.568 7.21896   1
  -5   2  18 593.490 17.8903  -2
  -5   2  18 593.490 17.8903   1
   5  -2  19 74.3311 5.62607   1
   5   2  19 74.4065 9.83903  -2
   5   2  19 74.4065 9.83903   1
   5   2  20 661.053 6.16423   1
  -5   2  20 1087.93 10.5758  -2
  -5   2  20 1087.93 10.5758   1
  -5   2  21 77.3669 4.85879   1
   5  -2  21 156.839 10.0430  -2
   5  -2  21 156.839 10.0430   1
  -5   2 -22 42.3233 6.28923   1
   5  -2  22-11.5294 10.7086  -2
   5  -2  22-11.5294 10.7086   1
   5   2 -23 903.521 7.35000   1
   5  -2  23 1158.89 11.1791  -2
   5  -2  23 1158.89 11.1791   1
  -5   2 -24 387.941 5.76634   1
  -5  -2  24 581.737 12.7557  -2
  -5  -2  24 581.737 12.7557   1
  -5   2 -25 272.425 5.45037   1
  -5  -2  25 451.565 10.9001  -2
  -5  -2  25 451.565 10.9001   1
  -5   2 -26 31.7079 4.65394   1
  -5  -2  26 62.3547 9.65915  -2
  -5  -2  26 62.3547 9.65915   1
   5   2 -27 301.841 4.54928   1
   5  -2 -27 554.871 24.3429  -2
   5  -2 -27 554.871 24.3429   1
  -5  -2 -28 430.886 5.48749   1
  -5  -2  29 26.7046 4.21887   1
   5  -3  -1 7570.28 21.7024  -2
   5  -3  -1 7570.28 21.7024   1
   5  -3   2 108732. 82.3805  -2
   5  -3   2 108732. 82.3805   1
   5   3  -3 136.110 9.42111  -2
   5   3  -3 136.110 9.42111   1
   5   3   4 7775.69 17.2642  -2
   5   3   4 7775.69 17.2642   1
  -5   3   5 39052.9 41.7258  -2
  -5   3   5 39052.9 41.7258   1
   5   3   6 50076.9 48.5542  -2
   5   3   6 50076.9 48.5542   1
   5   3  -7 1742.81 12.9358  -2
   5   3  -7 1742.81 12.9358   1
   5   3   8 37308.1 43.8693  -2
   5   3   8 37308.1 43.8693   1
   5   3  -9 1929.30 12.1842  -2
   5   3  -9 1929.30 12.1842   1
   5   3 -10 10182.7 23.1957  -2
   5   3 -10 10182.7 23.1957   1
   5   3 -11 2399.03 31.0519   1
   5   3  11 4350.79 18.8206  -2
   5   3  11 4350.79 18.8206   1
  -5   3  12 20698.2 44.3839  -2
  -5   3  12 20698.2 44.3839   1
  -5   3  13 1056.68 16.0022  -2
  -5   3  13 1056.68 16.0022   1
  -5   3  14 14117.7 36.9388  -2
  -5   3  14 14117.7 36.9388   1
  -5   3  15 3026.13 13.3728  -2
  -5   3  15 3026.13 13.3728   1
   5   3  16 5185.80 22.3232   1
  -5   3  16 9617.51 36.7333  -2
  -5   3  16 9617.51 36.7333   1
  -5   3  17 5765.07 30.6603  -2
  -5   3  17 5765.07 30.6603   1
  -5   3  18 770.544 14.0370  -2
  -5   3  18 770.544 14.0370   1
   5  -3  19 52.7430 7.48379  -2
   5  -3  19 52.7430 7.48379   1
   5   3  20 2551.06 43.3425   1
   5  -3  20 4001.71 11.4183  -2
   5  -3  20 4001.71 11.4183   1
  -5   3 -21 188.997 5.57205   1
  -5  -3  21 430.731 11.7590  -2
  -5  -3  21 430.731 11.7590   1
  -5   3 -22 129.176 5.75227   1
   5  -3  22 404.846 11.9287  -2
   5  -3  22 404.846 11.9287   1
  -5   3 -23 1464.20 8.18008   1
   5   3 -23 2789.72 16.7148  -2
   5   3 -23 2789.72 16.7148   1
  -5   3 -24 860.180 6.53669   1
   5  -3  24 1504.04 14.3279  -2
   5  -3  24 1504.04 14.3279   1
  -5   3 -25 43.3160 4.61348   1
   5  -3  25 141.016 12.7111  -2
   5  -3  25 141.016 12.7111   1
  -5   3 -26 209.355 4.81640   1
   5  -3  26 520.607 11.4369  -2
   5  -3  26 520.607 11.4369   1
   5  -3  27 84.3646 4.31715   1
  -5  -3  27 43.6579 9.70670  -2
  -5  -3  27 43.6579 9.70670   1
  -5  -3  28 335.621 5.38101   1
  -5   3 -29 44.0502 4.32362   1
   5  -3 -29 189.176 6.41396  -2
   5  -3 -29 189.176 6.41396   1
   5   4  -1 12885.9 34.0205  -2
   5   4  -1 12885.9 34.0205   1
   5   4  -2 1148.17 14.2982  -2
   5   4  -2 1148.17 14.2982   1
   5   4  -3 83.2604 7.96304  -2
   5   4  -3 83.2604 7.96304   1
   5   4   4 14868.8 26.7877  -2
   5   4   4 14868.8 26.7877   1
   5   4   5 4445.66 14.8143  -2
   5   4   5 4445.66 14.8143   1
   5   4  -6 4601.67 18.2516  -2
   5   4  -6 4601.67 18.2516   1
   5   4  -7 2.50930 9.09899  -2
   5   4  -7 2.50930 9.09899   1
  -5   4   8 654.677 11.2658  -2
  -5   4   8 654.677 11.2658   1
   5   4  -9 366.879 10.4299  -2
   5   4  -9 366.879 10.4299   1
   5   4  10 1535.01 18.6522  -2
   5   4  10 1535.01 18.6522   1
  -5   4  11 138.069 14.1934  -2
  -5   4  11 138.069 14.1934   1
   5   4  12 19820.1 51.2163  -2
   5   4  12 19820.1 51.2163   1
  -5   4  13 2061.03 21.7590  -2
  -5   4  13 2061.03 21.7590   1
  -5   4  14 504.325 17.2013  -2
  -5   4  14 504.325 17.2013   1
  -5   4  15 1451.89 19.4569  -2
  -5   4  15 1451.89 19.4569   1
  -5   4  16 1458.47 20.0068  -2
  -5   4  16 1458.47 20.0068   1
  -5   4  17 682.954 17.7434  -2
  -5   4  17 682.954 17.7434   1
  -5   4 -18 1709.18 16.2469   1
   5  -4  18 3006.94 11.3563  -2
   5  -4  18 3006.94 11.3563   1
   5  -4  19 530.902 7.58758  -2
   5  -4  19 530.902 7.58758   1
   5   4 -20 1847.32 16.1138   1
   5  -4  20 3657.04 12.6257  -2
   5  -4  20 3657.04 12.6257   1
  -5   4 -21 182.437 8.59737   1
   5  -4  21 273.220 11.8989  -2
   5  -4  21 273.220 11.8989   1
  -5   4 -22 370.393 6.11845   1
   5  -4  22 719.018 12.7454  -2
   5  -4  22 719.018 12.7454   1
  -5   4 -23 266.954 5.94068   1
  -5  -4  23 412.314 16.4659  -2
  -5  -4  23 412.314 16.4659   1
  -5   4 -24 1306.92 7.09919   1
   5  -4  24 2395.11 15.8182  -2
   5  -4  24 2395.11 15.8182   1
   5   4 -25 628.639 5.75976   1
  -5  -4  25 1133.57 15.3377  -2
  -5  -4  25 1133.57 15.3377   1
   5  -4  26 178.599 4.47953   1
   5  -4  26 301.090 12.5859  -2
   5  -4  26 301.090 12.5859   1
  -5  -4  27 202.816 4.41621   1
  -5  -4  27 329.962 11.3775  -2
  -5  -4  27 329.962 11.3775   1
  -5   4 -28 26.5726 4.30747   1
   5  -4  28 69.9109 5.61433  -2
   5  -4  28 69.9109 5.61433   1
  -5  -4 -29 122.703 4.74474   1
   5  -4 -29 292.036 5.87847  -2
   5  -4 -29 292.036 5.87847   1
   5   5  -1 5911.97 25.8796  -2
   5   5  -1 5911.97 25.8796   1
   5   5  -2 49293.8 76.8628  -2
   5   5  -2 49293.8 76.8628   1
   5   5  -3 16603.5 40.7174  -2
   5   5  -3 16603.5 40.7174   1
   5   5   4 35.8793 12.5591  -2
   5   5   4 35.8793 12.5591   1
  -5   5   5 11831.2 34.0363  -2
  -5   5   5 11831.2 34.0363   1
   5   5  -6 37726.4 50.1476  -2
   5   5  -6 37726.4 50.1476   1
   5   5   7 6683.37 22.9503  -2
   5   5   7 6683.37 22.9503   1
  -5   5   8 3924.62 24.1389  -2
  -5   5   8 3924.62 24.1389   1
  -5   5   9 81.9805 12.6711  -2
  -5   5   9 81.9805 12.6711   1
   5   5  10 6770.78 31.5870  -2
   5   5  10 6770.78 31.5870   1
   5   5 -11 7577.08 34.1852  -2
   5   5 -11 7577.08 34.1852   1
   5   5 -12 3262.95 25.2914  -2
   5   5 -12 3262.95 25.2914   1
  -5   5  13 3984.73 28.1638  -2
  -5   5  13 3984.73 28.1638   1
   5   5 -14 20960.1 58.1224  -2
   5   5 -14 20960.1 58.1224   1
   5   5 -15 1123.99 21.0052  -2
   5   5 -15 1123.99 21.0052   1
   5   5 -16 4522.12 28.6683  -2
   5   5 -16 4522.12 28.6683   1
   5  -5  17 231.310 7.87147  -2
   5  -5  17 231.310 7.87147   1
   5  -5  18 6848.85 15.5301  -2
   5  -5  18 6848.85 15.5301   1
   5  -5  19 260.525 7.20312  -2
   5  -5  19 260.525 7.20312   1
   5  -5  20 4731.63 13.0501  -2
   5  -5  20 4731.63 13.0501   1
  -5   5 -21 669.456 10.2324   1
   5  -5  21 1065.83 13.3823  -2
   5  -5  21 1065.83 13.3823   1
   5   5 -22 691.020 10.2929   1
  -5  -5  22 1506.19 18.9250  -2
  -5  -5  22 1506.19 18.9250   1
  -5  -5  23 1519.68 7.99399   1
  -5  -5  23 2749.35 28.5650  -2
  -5  -5  23 2749.35 28.5650   1
  -5   5  24 1826.96 7.49479   1
  -5  -5  24 3044.05 19.5486  -2
  -5  -5  24 3044.05 19.5486   1
  -5   5 -25 162.254 4.69125   1
   5  -5  25 275.772 17.3416  -2
   5  -5  25 275.772 17.3416   1
  -5   5  26 234.437 4.49565   1
   5  -5  26 601.072 12.8276  -2
   5  -5  26 601.072 12.8276   1
  -5  -5  27 912.780 8.20208   1
   5  -5  27 1644.52 7.73438  -2
   5  -5  27 1644.52 7.73438   1
   5  -5 -28 575.188 9.40649   1
  -5  -5  28 1153.82 7.68470  -2
  -5  -5  28 1153.82 7.68470   1
   5  -6   1 108.169 14.1201  -2
   5  -6   1 108.169 14.1201   1
   5   6  -2 48272.0 81.5962  -2
   5   6  -2 48272.0 81.5962   1
   5  -6  -3 4551.09 27.5847  -2
   5  -6  -3 4551.09 27.5847   1
   5   6  -4 314.420 20.0841  -2
   5   6  -4 314.420 20.0841   1
   5   6  -5 773.203 23.4440  -2
   5   6  -5 773.203 23.4440   1
  -5   6   6 16697.7 60.9913  -2
  -5   6   6 16697.7 60.9913   1
  -5   6   7 187.899 13.4894  -2
  -5   6   7 187.899 13.4894   1
  -5   6   8 205.851 14.2215  -2
  -5   6   8 205.851 14.2215   1
  -5   6   9 633.110 16.5653  -2
  -5   6   9 633.110 16.5653   1
   5   6 -10 8045.44 36.3846  -2
   5   6 -10 8045.44 36.3846   1
  -5   6  11-8.59670 14.6011  -2
  -5   6  11-8.59670 14.6011   1
  -5   6  12 1869.02 22.4516  -2
  -5   6  12 1869.02 22.4516   1
  -5   6  13 340.043 17.1789  -2
  -5   6  13 340.043 17.1789   1
  -5   6  14 517.187 18.2724  -2
  -5   6  14 517.187 18.2724   1
  -5   6  15 335.568 17.7574  -2
  -5   6  15 335.568 17.7574   1
  -5   6  16 244.764 7.89207  -2
  -5   6  16 244.764 7.89207   1
  -5   6  17 798.082 9.11517  -2
  -5   6  17 798.082 9.11517   1
   5  -6  18 125.973 6.92130  -2
   5  -6  18 125.973 6.92130   1
   5  -6  19 57.2322 7.97151  -2
   5  -6  19 57.2322 7.97151   1
  -5   6 -20 146.455 11.9371   1
   5   6 -20 163.408 12.3108  -2
   5   6 -20 163.408 12.3108   1
  -5   6 -21 330.847 9.08786   1
  -5  -6  21 528.164 21.7425  -2
  -5  -6  21 528.164 21.7425   1
  -5   6 -22-0.67582 7.92823   1
  -5  -6  22 8.30105 19.8176  -2
  -5  -6  22 8.30105 19.8176   1
  -5   6 -23 5.49834 7.78056   1
  -5   6 -24 15.8120 4.33531   1
   5  -6  24 11.6119 12.7051  -2
   5  -6  24 11.6119 12.7051   1
  -5   6  25 215.123 4.56072   1
   5  -6  25 349.261 8.18017  -2
   5  -6  25 349.261 8.18017   1
  -5  -6  26 1054.47 5.82741   1
   5  -6  26 1759.02 9.59437  -2
   5  -6  26 1759.02 9.59437   1
  -5   6 -27 143.799 4.86761   1
  -5  -6  27 238.856 10.2774  -2
  -5  -6  27 238.856 10.2774   1
  -5   6 -28 18.7102 5.46702   1
   5  -6  28 20.5918 8.70284  -2
   5  -6  28 20.5918 8.70284   1
   5   7   1 5682.72 37.3647  -2
   5   7   1 5682.72 37.3647   1
   5  -7  -2 7341.57 41.7604  -2
   5  -7  -2 7341.57 41.7604   1
   5  -7  -3 12519.0 94.6593  -2
   5  -7  -3 12519.0 94.6593   1
   5  -7  -4 1145.19 38.0341  -2
   5  -7  -4 1145.19 38.0341   1
   5   7  -5 14182.5 70.8228  -2
   5   7  -5 14182.5 70.8228   1
   5  -7  -6 17357.8 79.0085  -2
   5  -7  -6 17357.8 79.0085   1
   5   7  -7 6728.23 73.8855  -2
   5   7  -7 6728.23 73.8855   1
   5   7  -8 10490.3 54.4317  -2
   5   7  -8 10490.3 54.4317   1
   5   7   9 22195.8 60.0172  -2
   5   7   9 22195.8 60.0172   1
   5   7  10 785.646 19.0348  -2
   5   7  10 785.646 19.0348   1
  -5   7  11 578.573 18.2711  -2
  -5   7  11 578.573 18.2711   1
  -5   7  12 7351.12 38.1601  -2
  -5   7  12 7351.12 38.1601   1
   5   7  13 16440.3 54.8626  -2
   5   7  13 16440.3 54.8626   1
   5   7  14 2530.67 26.5292  -2
   5   7  14 2530.67 26.5292   1
  -5   7 -15 112.455 10.9087   1
   5   7 -15 249.664 10.0948  -2
   5   7 -15 249.664 10.0948   1
   5   7 -16 13377.2 20.6047  -2
   5   7 -16 13377.2 20.6047   1
  -5   7 -17 1812.85 10.2937  -2
  -5   7 -17 1812.85 10.2937   1
  -5   7 -18 1362.06 11.0100  -2
  -5   7 -18 1362.06 11.0100   1
  -5   7 -19 91.5816 11.4689   1
   5   7 -19 213.461 11.9531  -2
   5   7 -19 213.461 11.9531   1
   5   7 -20 5558.60 18.7870  -2
   5   7 -20 5558.60 18.7870   1
  -5   7 -21 1716.76 17.1979   1
   5   7 -21 2996.25 14.3739  -2
   5   7 -21 2996.25 14.3739   1
  -5   7 -22 130.987 8.18985   1
  -5  -7  22 374.853 20.4981  -2
  -5  -7  22 374.853 20.4981   1
  -5   7 -23 14.4207 7.66028   1
  -5  -7  23 28.2010 18.7967  -2
  -5  -7  23 28.2010 18.7967   1
  -5  -7  24 1254.90 6.72514   1
  -5  -7  24 2216.64 23.7986  -2
  -5  -7  24 2216.64 23.7986   1
  -5   7 -25 91.3592 4.26000   1
  -5  -7  25 69.6728 16.7176  -2
  -5  -7  25 69.6728 16.7176   1
  -5  -7  26 244.768 5.72402   1
   5  -7  26 539.109 11.2506  -2
   5  -7  26 539.109 11.2506   1
  -5   7 -27 63.1650 5.83258   1
   5  -7  27 135.755 9.11249  -2
   5  -7  27 135.755 9.11249   1
   5   8  -1 101.440 14.8111  -2
   5   8  -1 101.440 14.8111   1
   5  -8  -2 1058.32 23.2412  -2
   5  -8  -2 1058.32 23.2412   1
   5  -8  -3 9505.28 88.7489  -2
   5  -8  -3 9505.28 88.7489   1
   5  -8  -4 3405.15 59.5513  -2
   5  -8  -4 3405.15 59.5513   1
   5  -8  -5 1712.96 46.1078  -2
   5  -8  -5 1712.96 46.1078   1
   5  -8  -6 1957.11 48.6644  -2
   5  -8  -6 1957.11 48.6644   1
   5  -8  -7 1936.17 49.0111  -2
   5  -8  -7 1936.17 49.0111   1
   5   8  -8 1556.97 32.6101  -2
   5   8  -8 1556.97 32.6101   1
   5   8  -9 68.1521 33.9748  -2
   5   8  -9 68.1521 33.9748   1
   5   8 -10 50.4642 34.8022  -2
   5   8 -10 50.4642 34.8022   1
  -5   8  11 5344.40 45.1207  -2
  -5   8  11 5344.40 45.1207   1
   5   8  12 93.0418 16.9905  -2
   5   8  12 93.0418 16.9905   1
   5  -8 -13 500.607 12.2867  -2
   5  -8 -13 500.607 12.2867   1
   5  -8 -14-26.2031 9.18353  -2
   5  -8 -14-26.2031 9.18353   1
  -5   8 -15 2168.07 11.1009  -2
  -5   8 -15 2168.07 11.1009   1
   5   8  16 40.6722 8.11698  -2
   5   8  16 40.6722 8.11698   1
  -5   8 -17 17.3449 10.0091  -2
  -5   8 -17 17.3449 10.0091   1
  -5   8 -18 1986.87 12.2291  -2
  -5   8 -18 1986.87 12.2291   1
  -5   8 -19 46.7330 9.01745  -2
  -5   8 -19 46.7330 9.01745   1
  -5   8 -20-31.4981 8.70840  -2
  -5   8 -20-31.4981 8.70840   1
  -5   8 -21-6.40080 7.38636   1
  -5  -8  21 27.5252 18.1198  -2
  -5  -8  21 27.5252 18.1198   1
   5   8 -22 1296.01 10.3530   1
  -5  -8  22 2600.01 24.6759  -2
  -5  -8  22 2600.01 24.6759   1
  -5   8 -23 203.958 7.27647   1
  -5  -8  23 381.135 18.1912  -2
  -5  -8  23 381.135 18.1912   1
  -5   8 -24-7.27263 3.96945   1
   5  -8  24-23.4411 10.6839  -2
   5  -8  24-23.4411 10.6839   1
  -5   8 -25 6.10677 4.99593   1
  -5  -8  25 12.7176 14.2825  -2
  -5  -8  25 12.7176 14.2825   1
  -5   8 -26 87.0448 7.46121   1
  -5  -8  26 193.514 13.1807  -2
  -5  -8  26 193.514 13.1807   1
   5   9  -1 3261.36 34.7307  -2
   5   9  -1 3261.36 34.7307   1
   5   9  -2 21108.3 75.9724  -2
   5   9  -2 21108.3 75.9724   1
   5  -9  -3 6622.87 57.8376  -2
   5  -9  -3 6622.87 57.8376   1
   5  -9  -4 4711.77 49.3913  -2
   5  -9  -4 4711.77 49.3913   1
   5  -9  -5 1199.34 31.3790  -2
   5  -9  -5 1199.34 31.3790   1
   5   9  -6 10989.3 74.6145  -2
   5   9  -6 10989.3 74.6145   1
   5  -9  -7 67.1614 29.5206  -2
   5  -9  -7 67.1614 29.5206   1
   5  -9  -8 2884.50 57.0179  -2
   5  -9  -8 2884.50 57.0179   1
   5  -9  -9 201.526 31.7314  -2
   5  -9  -9 201.526 31.7314   1
   5  -9 -10 325.764 34.3593  -2
   5  -9 -10 325.764 34.3593   1
   5   9 -11 1711.22 11.2238  -2
   5   9 -11 1711.22 11.2238   1
   5   9 -12 1415.51 11.6522  -2
   5   9 -12 1415.51 11.6522   1
  -5   9 -13 80.1080 8.43452  -2
  -5   9 -13 80.1080 8.43452   1
  -5   9 -14 223.166 8.64688  -2
  -5   9 -14 223.166 8.64688   1
  -5   9 -15 84.2723 8.78502  -2
  -5   9 -15 84.2723 8.78502   1
  -5   9 -16 631.723 9.71876  -2
  -5   9 -16 631.723 9.71876   1
  -5   9 -17 3541.61 13.6420  -2
  -5   9 -17 3541.61 13.6420   1
  -5   9 -18 57.7607 8.56543  -2
  -5   9 -18 57.7607 8.56543   1
  -5   9 -19 205.638 8.56833  -2
  -5   9 -19 205.638 8.56833   1
  -5   9 -20 1450.15 10.2735  -2
  -5   9 -20 1450.15 10.2735   1
  -5   9 -21 1798.99 15.1783   1
   5   9 -21 3240.86 15.3588  -2
   5   9 -21 3240.86 15.3588   1
   5   9 -22 398.838 7.57108   1
  -5  -9  22 647.552 17.3667  -2
  -5  -9  22 647.552 17.3667   1
  -5   9 -23 91.9595 6.32998   1
  -5  -9  23 164.185 10.5888  -2
  -5  -9  23 164.185 10.5888   1
  -5   9 -24 104.208 5.21203   1
   5  -9  24 160.344 9.83189  -2
   5  -9  24 160.344 9.83189   1
  -5   9 -25 775.057 9.41868   1
  -5  -9  25 1236.94 10.8932  -2
  -5  -9  25 1236.94 10.8932   1
   5  10  -1 90.9160 18.3989  -2
   5  10  -1 90.9160 18.3989   1
   5  10  -2 4204.88 48.7306  -2
   5  10  -2 4204.88 48.7306   1
   5  10  -3 49.0985 21.7789  -2
   5  10  -3 49.0985 21.7789   1
   5  10  -4 74.7996 22.3028  -2
   5  10  -4 74.7996 22.3028   1
   5 -10  -5 307.029 24.7717  -2
   5 -10  -5 307.029 24.7717   1
   5  10  -6 159.816 23.5004  -2
   5  10  -6 159.816 23.5004   1
   5 -10  -7 243.658 17.3882  -2
   5 -10  -7 243.658 17.3882   1
   5  10  -8 7.96639 16.0739  -2
   5  10  -8 7.96639 16.0739   1
   5 -10  -9 4712.22 19.8072  -2
   5 -10  -9 4712.22 19.8072   1
  -5  10 -10 237.511 8.00469  -2
  -5  10 -10 237.511 8.00469   1
  -5  10  11 6060.18 14.6709  -2
  -5  10  11 6060.18 14.6709   1
  -5  10 -12 775.599 9.39269  -2
  -5  10 -12 775.599 9.39269   1
  -5  10 -13 1945.96 12.0462  -2
  -5  10 -13 1945.96 12.0462   1
  -5  10 -14 157.336 9.13969  -2
  -5  10 -14 157.336 9.13969   1
  -5  10 -15 3542.74 13.9307  -2
  -5  10 -15 3542.74 13.9307   1
  -5  10 -16 75.4698 9.96887  -2
  -5  10 -16 75.4698 9.96887   1
  -5  10 -17 348.431 10.3882  -2
  -5  10 -17 348.431 10.3882   1
  -5  10 -18 595.541 9.23422  -2
  -5  10 -18 595.541 9.23422   1
  -5  10 -19 606.470 9.01491  -2
  -5  10 -19 606.470 9.01491   1
   5  10 -20 443.132 11.5601   1
  -5  10 -20 860.559 11.2427  -2
  -5  10 -20 860.559 11.2427   1
  -5  10 -21 529.245 7.83098   1
   5 -10  21 857.648 12.2990  -2
   5 -10  21 857.648 12.2990   1
  -5  10 -22 34.7764 6.00874   1
   5 -10  22 23.3118 9.60138  -2
   5 -10  22 23.3118 9.60138   1
  -5  10 -23 678.759 9.87429   1
   5 -10  23 1093.91 10.9610  -2
   5 -10  23 1093.91 10.9610   1
  -5  10 -24 656.902 9.00250   1
  -5 -10  24 1041.03 9.81535  -2
  -5 -10  24 1041.03 9.81535   1
   5  11  -1 779.465 14.7328  -2
   5  11  -1 779.465 14.7328   1
   5  11  -2 426.860 12.9887  -2
   5  11  -2 426.860 12.9887   1
  -5  11  -3 9.57743 8.90627  -2
  -5  11  -3 9.57743 8.90627   1
  -5  11  -4 45.8473 8.94184  -2
  -5  11  -4 45.8473 8.94184   1
   5  11  -5 3692.50 14.3464  -2
   5  11  -5 3692.50 14.3464   1
   5  11  -6 35.2779 8.68753  -2
   5  11  -6 35.2779 8.68753   1
   5  11  -7 39.9814 9.22095  -2
   5  11  -7 39.9814 9.22095   1
  -5  11  -8-23.3030 8.73472  -2
  -5  11  -8-23.3030 8.73472   1
  -5  11  -9-34.2958 8.53743  -2
  -5  11  -9-34.2958 8.53743   1
  -5  11  10 288.720 8.64964  -2
  -5  11  10 288.720 8.64964   1
  -5  11 -11 5304.98 14.7130  -2
  -5  11 -11 5304.98 14.7130   1
   5  11 -12 111.062 9.38340  -2
   5  11 -12 111.062 9.38340   1
  -5  11 -13 8346.39 19.3524  -2
  -5  11 -13 8346.39 19.3524   1
   5  11 -14 2402.57 12.7085  -2
   5  11 -14 2402.57 12.7085   1
  -5  11 -15 897.715 10.3537  -2
  -5  11 -15 897.715 10.3537   1
  -5  11 -16 205.268 10.1116  -2
  -5  11 -16 205.268 10.1116   1
  -5  11 -17 4080.82 15.7807  -2
  -5  11 -17 4080.82 15.7807   1
  -5  11 -18 3978.98 15.0411  -2
  -5  11 -18 3978.98 15.0411   1
   5  11 -19 137.895 7.81982  -2
   5  11 -19 137.895 7.81982   1
  -5  11 -20 1480.44 9.14731  -2
  -5  11 -20 1480.44 9.14731   1
  -5  11 -21 1387.15 12.4484   1
   5 -11  21 2594.37 20.8426  -2
   5 -11  21 2594.37 20.8426   1
  -5  11 -22 321.337 8.75048   1
   5 -11  22 623.922 14.2754  -2
   5 -11  22 623.922 14.2754   1
  -5  11 -23 23.4492 6.74123   1
   5 -11  23 40.1449 11.0929  -2
   5 -11  23 40.1449 11.0929   1
   5  12  -1 309.803 19.0641  -2
   5  12  -1 309.803 19.0641   1
   5  12  -2 5371.42 26.8429  -2
   5  12  -2 5371.42 26.8429   1
   5  12  -3 627.835 20.3156  -2
   5  12  -3 627.835 20.3156   1
  -5  12  -4 4151.93 15.4215  -2
  -5  12  -4 4151.93 15.4215   1
  -5  12  -5 41.7626 8.88882  -2
  -5  12  -5 41.7626 8.88882   1
   5  12  -6 786.623 10.5311  -2
   5  12  -6 786.623 10.5311   1
   5  12  -7 1058.56 11.3532  -2
   5  12  -7 1058.56 11.3532   1
  -5  12  -8 11.4898 9.48185  -2
  -5  12  -8 11.4898 9.48185   1
  -5  12  -9 40.4985 8.80720  -2
  -5  12  -9 40.4985 8.80720   1
   5  12 -10 2548.55 12.3802  -2
   5  12 -10 2548.55 12.3802   1
   5  12 -11 18.7408 9.10572  -2
   5  12 -11 18.7408 9.10572   1
  -5  12 -12 1160.04 11.5722  -2
  -5  12 -12 1160.04 11.5722   1
  -5  12 -13 84.5286 9.51313  -2
  -5  12 -13 84.5286 9.51313   1
   5 -12  14 421.090 8.45970  -2
   5 -12  14 421.090 8.45970   1
  -5  12 -15 364.542 8.95642  -2
  -5  12 -15 364.542 8.95642   1
   5 -12  16 139.699 8.36364  -2
   5 -12  16 139.699 8.36364   1
   5 -12  17 103.335 7.84246  -2
   5 -12  17 103.335 7.84246   1
   5 -12  18 132.464 7.45177  -2
   5 -12  18 132.464 7.45177   1
   5 -12  19-20.4818 8.34042  -2
   5 -12  19-20.4818 8.34042   1
   5 -12  20 180.348 8.16674  -2
   5 -12  20 180.348 8.16674   1
  -5  12 -21 163.199 7.93257   1
   5 -12  21 294.033 11.9006  -2
   5 -12  21 294.033 11.9006   1
  -5  12 -22 8.49732 5.93534   1
   5 -12  22 2.31161 9.73690  -2
   5 -12  22 2.31161 9.73690   1
   5  13   1 5645.46 36.1765  -2
   5  13   1 5645.46 36.1765   1
   5  13  -2 1006.37 24.6772  -2
   5  13  -2 1006.37 24.6772   1
   5  13   3 3402.01 23.4537  -2
   5  13   3 3402.01 23.4537   1
  -5  13   4 496.435 13.1114  -2
  -5  13   4 496.435 13.1114   1
   5  13   5 8020.86 29.4142  -2
   5  13   5 8020.86 29.4142   1
  -5  13  -6 173.733 9.92268  -2
  -5  13  -6 173.733 9.92268   1
   5  13  -7 2168.45 13.1603  -2
   5  13  -7 2168.45 13.1603   1
  -5  13  -8 192.690 8.91561  -2
  -5  13  -8 192.690 8.91561   1
  -5  13  -9 7979.23 17.3810  -2
  -5  13  -9 7979.23 17.3810   1
  -5  13 -10 1905.36 11.9556  -2
  -5  13 -10 1905.36 11.9556   1
   5  13 -11 130.291 7.91623  -2
   5  13 -11 130.291 7.91623   1
   5  13 -12 22.4177 9.02421  -2
   5  13 -12 22.4177 9.02421   1
   5  13 -13 3516.86 13.6221  -2
   5  13 -13 3516.86 13.6221   1
  -5  13 -14 288.423 8.80398  -2
  -5  13 -14 288.423 8.80398   1
  -5  13 -15 3050.92 13.7793  -2
  -5  13 -15 3050.92 13.7793   1
   5  13 -16 289.364 8.97378  -2
   5  13 -16 289.364 8.97378   1
   5 -13  17 921.398 9.69719  -2
   5 -13  17 921.398 9.69719   1
   5 -13  18 905.339 9.10989  -2
   5 -13  18 905.339 9.10989   1
  -5  13 -19 875.821 9.21479  -2
  -5  13 -19 875.821 9.21479   1
  -5  13 -20 118.920 6.49758   1
   5 -13  20 168.553 9.17143  -2
   5 -13  20 168.553 9.17143   1
  -5  14   1 97.7791 14.9205  -2
  -5  14   1 97.7791 14.9205   1
   5  14   2 91.7030 16.3378  -2
   5  14   2 91.7030 16.3378   1
   5  14   3 665.062 21.0496  -2
   5  14   3 665.062 21.0496   1
   5  14   4 366.408 28.8929  -2
   5  14   4 366.408 28.8929   1
   5  14   5 15.9566 24.0266  -2
   5  14   5 15.9566 24.0266   1
   5  14   6 66.5020 21.0369  -2
   5  14   6 66.5020 21.0369   1
   5  14   7 140.641 14.8006  -2
   5  14   7 140.641 14.8006   1
  -5  14  -8 566.535 9.28708  -2
  -5  14  -8 566.535 9.28708   1
   5  14  -9 543.998 7.84284  -2
   5  14  -9 543.998 7.84284   1
   5  14 -10 106.940 6.40907  -2
   5  14 -10 106.940 6.40907   1
  -5  14 -11 75.1690 8.44196  -2
  -5  14 -11 75.1690 8.44196   1
  -5  14 -12 92.8328 8.05734  -2
  -5  14 -12 92.8328 8.05734   1
  -5  14 -13 442.657 9.41324  -2
  -5  14 -13 442.657 9.41324   1
   5  14 -14 157.331 8.32953  -2
   5  14 -14 157.331 8.32953   1
  -5  14 -15 88.7254 10.6215  -2
  -5  14 -15 88.7254 10.6215   1
  -5  14 -16 184.002 10.1684  -2
  -5  14 -16 184.002 10.1684   1
   5  14 -18-86.8867 16.7739  -2
   5  14 -18-86.8867 16.7739   1
   5  15   1 1135.55 16.9687  -2
   5  15   1 1135.55 16.9687   1
  -5  15  -2 685.030 15.5240  -2
  -5  15  -2 685.030 15.5240   1
   5  15   3 1490.32 13.6949  -2
   5  15   3 1490.32 13.6949   1
  -5  15   4 85.4577 10.2089  -2
  -5  15   4 85.4577 10.2089   1
   5  15   5 3156.65 15.8438  -2
   5  15   5 3156.65 15.8438   1
   5 -15  -6 248.203 8.76530  -2
   5 -15  -6 248.203 8.76530   1
   5 -15  -7 571.717 8.91782  -2
   5 -15  -7 571.717 8.91782   1
  -5  15   8 1064.79 8.71196  -2
  -5  15   8 1064.79 8.71196   1
   5 -15  -9 5099.42 13.1729  -2
   5 -15  -9 5099.42 13.1729   1
   5 -15 -10 156.669 8.19593  -2
   5 -15 -10 156.669 8.19593   1
   5  15 -11-23.7348 23.3853  -2
   5  15 -11-23.7348 23.3853   1
   5  15 -12 198.701 22.9975  -2
   5  15 -12 198.701 22.9975   1
   5  15 -13 3428.27 30.1766  -2
   5  15 -13 3428.27 30.1766   1
   5  15 -14 9.00034 17.3096  -2
   5  15 -14 9.00034 17.3096   1
   5  15 -15-14.6227 17.8128  -2
   5  15 -15-14.6227 17.8128   1
   5  16   1 512.981 11.8898  -2
   5  16   1 512.981 11.8898   1
   5  16   2 128.453 10.6320  -2
   5  16   2 128.453 10.6320   1
   5  16   3 12.1258 8.39342  -2
   5  16   3 12.1258 8.39342   1
   5  16   4 51.3351 7.22185  -2
   5  16   4 51.3351 7.22185   1
   5  16   5 402.939 7.66673  -2
   5  16   5 402.939 7.66673   1
   5 -16  -6 238.739 7.01194  -2
   5 -16  -6 238.739 7.01194   1
   5  16   7 21.2710 6.36200  -2
   5  16   7 21.2710 6.36200   1
  -5  16   8 22.9003 7.25035  -2
  -5  16   8 22.9003 7.25035   1
  -5  16  -9 430.060 10.1044  -2
  -5  16  -9 430.060 10.1044   1
   5  16 -10 191.077 20.4396  -2
   5  16 -10 191.077 20.4396   1
   5  16 -11 130.144 18.8156  -2
   5  16 -11 130.144 18.8156   1
   5  16 -12 100.728 17.4017  -2
   5  16 -12 100.728 17.4017   1
   5  17  -1 529.839 7.91745  -2
   5  17  -1 529.839 7.91745   1
   5  17   2 26.2135 6.73008  -2
   5  17   2 26.2135 6.73008   1
  -5  17   3 489.939 6.22092  -2
  -5  17   3 489.939 6.22092   1
  -5  17   4 50.5844 5.29768  -2
  -5  17   4 50.5844 5.29768   1
  -5  17  -5 1031.65 8.16074  -2
  -5  17  -5 1031.65 8.16074   1
  -5  17   6 98.7437 6.37973  -2
  -5  17   6 98.7437 6.37973   1
   6   0   0 48726.6 115.473  -2
   6   0   0 48726.6 115.473   1
   6   0  -2 10249.7 39.0873  -2
   6   0  -2 10249.7 39.0873   1
   6   0  -4 1786.91 25.1975  -2
   6   0  -4 1786.91 25.1975   1
   6   0   6 272.411 9.56342   1
   6   0   6 61.0124 11.6431  -2
   6   0   6 61.0124 11.6431   1
   6   0  -8 42875.7 45.8134  -2
   6   0  -8 42875.7 45.8134   1
   6   0  10 26285.3 40.8981  -2
   6   0  10 26285.3 40.8981   1
   6   0  12 86.6065 13.0815  -2
   6   0  12 86.6065 13.0815   1
   6   0  14 19704.7 50.8664  -2
   6   0  14 19704.7 50.8664   1
   6   0  16 240.446 9.12155   1
   6   0  16 486.787 22.8328  -2
   6   0  16 486.787 22.8328   1
   6   0  18 12.2468 8.02336   1
   6   0  18-9.55682 14.3414  -2
   6   0  18-9.55682 14.3414   1
   6   0  20 3671.23 21.1504   1
   6   0  20 6036.66 29.6372  -2
   6   0  20 6036.66 29.6372   1
   6   0  22 4912.72 24.2808   1
   6   0  22 7833.40 36.3875  -2
   6   0  22 7833.40 36.3875   1
   6   0  24 1271.39 15.9770  -2
   6   0  24 1271.39 15.9770   1
  -6   0 -26 884.180 14.3265   1
   6   0 -28 881.420 19.9104   1
   6   0 -28 1166.15 13.5864  -2
   6   0 -28 1166.15 13.5864   1
   6  -1   0-5.29129 13.6135  -2
   6  -1   0-5.29129 13.6135   1
   6  -1  -1 120.340 8.93576  -2
   6  -1  -1 120.340 8.93576   1
   6   1  -2 154.298 10.3691  -2
   6   1  -2 154.298 10.3691   1
   6   1  -3 17217.9 26.4198  -2
   6   1  -3 17217.9 26.4198   1
   6   1  -4 1092.13 11.8743  -2
   6   1  -4 1092.13 11.8743   1
   6  -1   5 192.129 5.27715   1
   6  -1  -5 637.333 10.5274  -2
   6  -1  -5 637.333 10.5274   1
   6   1   6 247.464 9.63744   1
   6   1  -6 414.297 10.6825  -2
   6   1  -6 414.297 10.6825   1
   6   1   7 8433.41 20.5406  -2
   6   1   7 8433.41 20.5406   1
   6   1  -8 6287.59 20.0581  -2
   6   1  -8 6287.59 20.0581   1
   6   1  -9 8861.95 22.5555  -2
   6   1  -9 8861.95 22.5555   1
   6   1 -10 2167.50 14.0952  -2
   6   1 -10 2167.50 14.0952   1
   6   1  11 1304.54 12.9150  -2
   6   1  11 1304.54 12.9150   1
   6   1  12 7232.05 45.1630   1
   6   1  12 13474.7 31.0925  -2
   6   1  12 13474.7 31.0925   1
   6   1 -13 26.7689 10.4869  -2
   6   1 -13 26.7689 10.4869   1
   6   1  14 450.479 12.7438  -2
   6   1  14 450.479 12.7438   1
   6   1  15 5375.72 21.6993  -2
   6   1  15 5375.72 21.6993   1
   6   1  16 1177.67 8.80977   1
   6  -1  16 2267.01 21.4286  -2
   6  -1  16 2267.01 21.4286   1
   6   1  17 2415.98 11.6315   1
   6   1  17 4701.68 27.8604  -2
   6   1  17 4701.68 27.8604   1
   6   1  18 37.5405 6.04878   1
   6   1  18 102.769 10.5451  -2
   6   1  18 102.769 10.5451   1
   6   1  19 189.987 7.04339   1
   6   1  19 178.281 10.9645  -2
   6   1  19 178.281 10.9645   1
   6  -1  20 29.9653 6.79459   1
   6   1  20 38.9883 10.8989  -2
   6   1  20 38.9883 10.8989   1
   6  -1  21 691.878 9.16602   1
   6   1  21 1150.65 12.6923  -2
   6   1  21 1150.65 12.6923   1
   6  -1  22 2677.51 19.1579   1
   6   1  22 4690.44 15.5594  -2
   6   1  22 4690.44 15.5594   1
   6   1 -23 196.601 7.88921   1
  -6  -1  23 352.216 9.78029  -2
  -6  -1  23 352.216 9.78029   1
   6   1 -24 62.3061 6.73323   1
   6  -1  24 26.8917 11.1734  -2
   6  -1  24 26.8917 11.1734   1
  -6   1 -25 116.684 5.06814   1
   6  -1  25 184.923 15.6982  -2
   6  -1  25 184.923 15.6982   1
  -6   1 -26 177.843 9.33127   1
  -6   1  26 334.940 13.0569  -2
  -6   1  26 334.940 13.0569   1
  -6   1  27 16.9172 10.0033   1
  -6  -1  27 41.1036 16.4140  -2
  -6  -1  27 41.1036 16.4140   1
  -6  -1  28 51.8476 7.16552   1
   6  -1 -28 50.9703 9.90557  -2
   6  -1 -28 50.9703 9.90557   1
  -6   1  29 13.1060 9.29327   1
   6  -1 -29 6.24722 5.92143  -2
   6  -1 -29 6.24722 5.92143   1
   6   2   0 43478.0 63.5205  -2
   6   2   0 43478.0 63.5205   1
   6   2  -1 7911.74 29.5760  -2
   6   2  -1 7911.74 29.5760   1
   6   2  -2 1.62556 12.1246  -2
   6   2  -2 1.62556 12.1246   1
   6  -2  -3 14066.4 37.4016  -2
   6  -2  -3 14066.4 37.4016   1
   6   2  -4 49812.3 79.6907  -2
   6   2  -4 49812.3 79.6907   1
   6   2   5 1848.91 15.5000   1
   6   2  -5 3376.90 38.8499  -2
   6   2  -5 3376.90 38.8499   1
   6   2   6-2.25237 8.67493   1
   6   2   6 101.478 11.6133  -2
   6   2   6 101.478 11.6133   1
   6   2   7 2733.21 22.9918   1
   6   2  -7 5846.82 29.2095  -2
   6   2  -7 5846.82 29.2095   1
  -6   2   8 48691.1 51.0005  -2
  -6   2   8 48691.1 51.0005   1
  -6   2   9 1322.08 10.8634  -2
  -6   2   9 1322.08 10.8634   1
  -6   2  10 7535.22 19.9170  -2
  -6   2  10 7535.22 19.9170   1
   6   2 -11-0.58443 15.0980   1
  -6   2  11 5.32956 9.24666  -2
  -6   2  11 5.32956 9.24666   1
   6   2  12 7523.07 46.4260   1
  -6   2  12 15343.5 34.3528  -2
  -6   2  12 15343.5 34.3528   1
  -6   2  13 4924.83 22.1002  -2
  -6   2  13 4924.83 22.1002   1
  -6   2  14 4289.82 21.5458  -2
  -6   2  14 4289.82 21.5458   1
   6   2  15 164.714 8.37245   1
   6   2  15 284.744 13.3059  -2
   6   2  15 284.744 13.3059   1
   6   2  16 529.614 10.8185   1
   6   2  16 1192.34 22.4985  -2
   6   2  16 1192.34 22.4985   1
   6  -2  17 258.060 6.83819   1
   6   2  17 430.930 20.0361  -2
   6   2  17 430.930 20.0361   1
   6  -2 -18 2093.44 11.5474   1
   6  -2  18 3540.30 40.2655  -2
   6  -2  18 3540.30 40.2655   1
   6  -2  19 1246.13 14.2246   1
   6  -2  19 1987.91 17.0819  -2
   6  -2  19 1987.91 17.0819   1
   6   2 -20 296.842 7.87595   1
   6  -2  20 891.608 15.0841  -2
   6  -2  20 891.608 15.0841   1
   6   2 -21 1207.48 10.3488   1
   6  -2  21 2280.25 15.2712  -2
   6  -2  21 2280.25 15.2712   1
   6   2 -22 1227.98 10.5231   1
   6  -2  22 1946.15 15.1180  -2
   6  -2  22 1946.15 15.1180   1
   6   2 -23 49.2940 7.26273   1
  -6  -2  23 172.948 11.8498  -2
  -6  -2  23 172.948 11.8498   1
   6   2 -24 371.817 8.02370   1
   6  -2  24 269.296 10.1078  -2
   6  -2  24 269.296 10.1078   1
  -6   2 -25 696.523 6.78475   1
   6  -2  25 1122.66 11.9484  -2
   6  -2  25 1122.66 11.9484   1
  -6   2  26 1103.19 13.7053   1
   6  -2  26 2011.88 15.1895  -2
   6  -2  26 2011.88 15.1895   1
  -6  -2  27 23.6114 7.65789   1
   6   2 -27 176.028 11.3074  -2
   6   2 -27 176.028 11.3074   1
  -6  -2  28 38.0618 7.84353   1
   6  -2 -28 280.626 7.27937  -2
   6  -2 -28 280.626 7.27937   1
  -6   2  29 13.6132 9.07889   1
   6  -2 -29 14.0860 5.76097  -2
   6  -2 -29 14.0860 5.76097   1
   6   3   0 27556.3 102.257  -2
   6   3   0 27556.3 102.257   1
   6   3  -1 11658.4 70.4339  -2
   6   3  -1 11658.4 70.4339   1
   6   3  -2 5460.64 29.5688  -2
   6   3  -2 5460.64 29.5688   1
   6   3  -3 16973.7 47.2954  -2
   6   3  -3 16973.7 47.2954   1
   6   3  -4 3423.84 24.9665  -2
   6   3  -4 3423.84 24.9665   1
   6   3   5 1225.24 14.1781  -2
   6   3   5 1225.24 14.1781   1
   6   3   6 3662.18 17.7756  -2
   6   3   6 3662.18 17.7756   1
  -6   3   7 2443.17 13.3076  -2
  -6   3   7 2443.17 13.3076   1
   6   3   8 6346.56 19.7809  -2
   6   3   8 6346.56 19.7809   1
   6   3   9 16033.0 30.3932  -2
   6   3   9 16033.0 30.3932   1
   6   3 -10 5343.84 19.8815  -2
   6   3 -10 5343.84 19.8815   1
   6   3 -11 62.6281 11.3550   1
  -6   3  11 43.3430 12.7281  -2
  -6   3  11 43.3430 12.7281   1
   6   3  12 917.206 21.4595   1
  -6   3  12 1747.55 18.7030  -2
  -6   3  12 1747.55 18.7030   1
  -6   3  13 164.231 12.8508  -2
  -6   3  13 164.231 12.8508   1
  -6   3  14 8804.80 32.4015  -2
  -6   3  14 8804.80 32.4015   1
   6   3  15 2079.04 23.9075  -2
   6   3  15 2079.04 23.9075   1
   6   3  16-20.9777 16.3274  -2
   6   3  16-20.9777 16.3274   1
   6   3 -17 1221.19 18.0685  -2
   6   3 -17 1221.19 18.0685   1
   6   3  18 372.792 24.2807   1
   6   3 -18 103.963 19.5115  -2
   6   3 -18 103.963 19.5115   1
   6  -3  19 281.837 10.1842   1
  -6  -3  19 498.320 14.0742  -2
  -6  -3  19 498.320 14.0742   1
   6   3 -20 515.636 8.51499   1
   6  -3  20 627.016 12.5019  -2
   6  -3  20 627.016 12.5019   1
   6   3 -21 27.9836 7.16454   1
  -6  -3  21 65.5235 11.6539  -2
  -6  -3  21 65.5235 11.6539   1
   6   3 -22 360.734 8.35386   1
   6  -3  22 668.656 12.9811  -2
   6  -3  22 668.656 12.9811   1
   6  -3  23 104.308 7.28254   1
   6  -3  23 123.897 11.8642  -2
   6  -3  23 123.897 11.8642   1
  -6   3 -24 152.854 6.07595   1
   6  -3  24 106.552 9.62557  -2
   6  -3  24 106.552 9.62557   1
   6   3 -25 499.976 8.44930   1
   6  -3  25 962.626 14.5868  -2
   6  -3  25 962.626 14.5868   1
  -6   3  26 203.744 10.3624   1
  -6  -3  26 416.032 10.8284  -2
  -6  -3  26 416.032 10.8284   1
  -6   3  27 71.3913 11.2066   1
   6  -3  27 131.068 5.78415  -2
   6  -3  27 131.068 5.78415   1
  -6  -3  28 134.453 6.60011   1
   6  -3 -28 403.730 7.11976  -2
   6  -3 -28 403.730 7.11976   1
  -6   3  29 247.142 7.28914   1
   6  -3 -29 698.611 7.09873  -2
   6  -3 -29 698.611 7.09873   1
   6   4   0 36110.5 73.8769  -2
   6   4   0 36110.5 73.8769   1
   6   4  -1 149.434 11.4844  -2
   6   4  -1 149.434 11.4844   1
   6   4  -2 27.8418 12.1698  -2
   6   4  -2 27.8418 12.1698   1
   6  -4  -3 6223.77 20.5317  -2
   6  -4  -3 6223.77 20.5317   1
   6   4   4 28399.0 43.1727  -2
   6   4   4 28399.0 43.1727   1
   6   4   5 311.911 10.8832  -2
   6   4   5 311.911 10.8832   1
   6   4  -6 8369.46 19.4820  -2
   6   4  -6 8369.46 19.4820   1
   6   4  -7 101.034 8.84472  -2
   6   4  -7 101.034 8.84472   1
   6   4  -8 123.668 9.40389  -2
   6   4  -8 123.668 9.40389   1
   6   4  -9 905.331 11.7625  -2
   6   4  -9 905.331 11.7625   1
   6   4 -10 3951.24 18.3711  -2
   6   4 -10 3951.24 18.3711   1
  -6   4  11 123.891 13.1425  -2
  -6   4  11 123.891 13.1425   1
   6   4  12 30026.7 60.6546  -2
   6   4  12 30026.7 60.6546   1
   6   4 -13 749.449 17.4934  -2
   6   4 -13 749.449 17.4934   1
  -6   4  14 15268.6 47.9926  -2
  -6   4  14 15268.6 47.9926   1
   6   4  15-9.25379 16.2825  -2
   6   4  15-9.25379 16.2825   1
   6   4 -16 4094.32 31.4499  -2
   6   4 -16 4094.32 31.4499   1
   6   4  17 723.682 27.1981   1
  -6  -4  17 1979.83 15.7111  -2
  -6  -4  17 1979.83 15.7111   1
  -6  -4  18 12199.5 28.8955  -2
  -6  -4  18 12199.5 28.8955   1
   6   4 -19 84.4185 10.7099   1
  -6  -4  19 176.430 13.9176  -2
  -6  -4  19 176.430 13.9176   1
   6   4 -20 1892.76 17.2927   1
  -6  -4  20 3720.18 22.1924  -2
  -6  -4  20 3720.18 22.1924   1
   6   4 -21 9.47587 7.11978   1
   6  -4  21 4.05014 11.7337  -2
   6  -4  21 4.05014 11.7337   1
   6   4 -22 2302.12 12.5507   1
   6  -4  22 3858.23 18.2143  -2
   6  -4  22 3858.23 18.2143   1
   6  -4  23 243.855 7.53202   1
   6  -4  23 536.432 12.6395  -2
   6  -4  23 536.432 12.6395   1
   6  -4  24 343.123 5.90801   1
   6  -4  24 690.604 14.4867  -2
   6  -4  24 690.604 14.4867   1
  -6   4  25 137.798 7.87787   1
  -6  -4  25 205.985 12.9137  -2
  -6  -4  25 205.985 12.9137   1
  -6   4  26 1106.39 12.1171   1
   6  -4  26 2233.60 9.30049  -2
   6  -4  26 2233.60 9.30049   1
  -6   4  27-1.67874 8.02272   1
  -6  -4  27-3.65242 5.31400  -2
  -6  -4  27-3.65242 5.31400   1
  -6   4  28 130.219 7.36417   1
  -6  -4  28 218.530 5.10748  -2
  -6  -4  28 218.530 5.10748   1
   6   5   0 38.8362 14.2720  -2
   6   5   0 38.8362 14.2720   1
   6  -5   1 850.663 14.5620  -2
   6  -5   1 850.663 14.5620   1
   6   5  -2 40.1165 12.3752  -2
   6   5  -2 40.1165 12.3752   1
   6  -5  -3 4666.69 23.9760  -2
   6  -5  -3 4666.69 23.9760   1
   6   5  -4 127.310 12.5719  -2
   6   5  -4 127.310 12.5719   1
   6   5  -5 7235.40 32.0418  -2
   6   5  -5 7235.40 32.0418   1
   6   5  -6 392.103 16.1194  -2
   6   5  -6 392.103 16.1194   1
  -6   5   7 35.1301 11.3024  -2
  -6   5   7 35.1301 11.3024   1
   6   5  -8 686.860 11.7700  -2
   6   5  -8 686.860 11.7700   1
   6   5   9 198.102 6.38739  -2
   6   5   9 198.102 6.38739   1
   6   5  10 285.616 6.47261  -2
   6   5  10 285.616 6.47261   1
  -6   5  11 514.110 15.8970  -2
  -6   5  11 514.110 15.8970   1
  -6   5  12 5921.41 30.7081  -2
  -6   5  12 5921.41 30.7081   1
  -6   5  13 16.8134 14.8891  -2
  -6   5  13 16.8134 14.8891   1
   6   5  14 5430.97 39.8666  -2
   6   5  14 5430.97 39.8666   1
   6   5  15 4497.77 24.9926  -2
   6   5  15 4497.77 24.9926   1
  -6  -5  16 1804.79 13.2166  -2
  -6  -5  16 1804.79 13.2166   1
   6   5 -17 48.3911 16.8302   1
  -6  -5  17 107.909 12.6107  -2
  -6  -5  17 107.909 12.6107   1
   6   5 -18 840.782 10.5019  -2
   6   5 -18 840.782 10.5019   1
   6   5 -19 801.907 13.5261   1
  -6  -5  19 1455.29 17.5799  -2
  -6  -5  19 1455.29 17.5799   1
   6   5 -20 2641.52 18.9318   1
  -6  -5  20 5108.47 24.3918  -2
  -6  -5  20 5108.47 24.3918   1
   6   5 -21 430.478 12.5908   1
  -6  -5  21 650.076 16.6887  -2
  -6  -5  21 650.076 16.6887   1
   6  -5  22 745.968 8.92868   1
   6  -5  22 1189.55 13.9529  -2
   6  -5  22 1189.55 13.9529   1
  -6   5 -23 8.92645 5.60957   1
   6  -5  23 1.96601 12.9150  -2
   6  -5  23 1.96601 12.9150   1
  -6   5 -24-25.3110 9.74792   1
   6  -5  24-3.92488 6.41250  -2
   6  -5  24-3.92488 6.41250   1
  -6   5  25 2.06825 10.7545   1
   6  -5  25-25.4078 6.34301  -2
   6  -5  25-25.4078 6.34301   1
  -6   5  26 260.258 11.0442   1
  -6  -5  26 430.955 7.22419  -2
  -6  -5  26 430.955 7.22419   1
  -6   5  27 16.0401 7.31420   1
   6  -5  27 41.8269 6.33965  -2
   6  -5  27 41.8269 6.33965   1
   6  -5 -28-16.3452 10.7668   1
   6  -5  28-15.5352 8.06679  -2
   6  -5  28-15.5352 8.06679   1
   6   6   0 36621.1 85.1676  -2
   6   6   0 36621.1 85.1676   1
   6   6  -1 13594.0 41.2776  -2
   6   6  -1 13594.0 41.2776   1
   6   6  -2 8.99899 13.5632  -2
   6   6  -2 8.99899 13.5632   1
   6   6  -3 8168.41 36.8750  -2
   6   6  -3 8168.41 36.8750   1
   6   6  -4 26942.8 62.1511  -2
   6   6  -4 26942.8 62.1511   1
   6   6  -5 766.694 17.2506  -2
   6   6  -5 766.694 17.2506   1
   6   6  -6 113.192 21.3542  -2
   6   6  -6 113.192 21.3542   1
   6  -6  -7 11560.7 64.4289  -2
   6  -6  -7 11560.7 64.4289   1
  -6   6   8 11881.7 52.0356  -2
  -6   6   8 11881.7 52.0356   1
   6   6   9 1615.32 11.4384  -2
   6   6   9 1615.32 11.4384   1
   6   6  10 62.9046 7.74184  -2
   6   6  10 62.9046 7.74184   1
  -6   6  11 13648.4 26.9407  -2
  -6   6  11 13648.4 26.9407   1
   6   6  12 6824.87 22.0191  -2
   6   6  12 6824.87 22.0191   1
   6   6  13 114.585 7.14253  -2
   6   6  13 114.585 7.14253   1
   6  -6 -14 2619.59 14.0642  -2
   6  -6 -14 2619.59 14.0642   1
   6  -6 -15 7419.76 26.3687  -2
   6  -6 -15 7419.76 26.3687   1
   6   6 -16 6781.98 23.8380  -2
   6   6 -16 6781.98 23.8380   1
   6   6 -17 1562.93 11.5536  -2
   6   6 -17 1562.93 11.5536   1
   6   6 -18-5.03681 10.2771   1
  -6  -6  18-13.7537 17.0531  -2
  -6  -6  18-13.7537 17.0531   1
   6   6 -19 1403.32 15.5602   1
  -6  -6  19 2648.95 26.1753  -2
  -6  -6  19 2648.95 26.1753   1
   6   6 -20 144.785 11.1994   1
  -6  -6  20 296.346 10.7431  -2
  -6  -6  20 296.346 10.7431   1
   6   6 -21 56.0875 10.5206   1
  -6  -6  21 143.233 7.88555  -2
  -6  -6  21 143.233 7.88555   1
   6  -6  22 1724.98 10.7405   1
  -6  -6  22 3143.53 12.5195  -2
  -6  -6  22 3143.53 12.5195   1
   6  -6  23 1585.66 8.50030   1
   6  -6 -23 2947.92 13.0861  -2
   6  -6 -23 2947.92 13.0861   1
  -6   6  24 300.414 7.88959   1
   6  -6  24 421.564 13.3560  -2
   6  -6  24 421.564 13.3560   1
  -6   6  25 511.088 12.0581   1
   6  -6  25 939.438 10.2359  -2
   6  -6  25 939.438 10.2359   1
   6  -6  26 388.082 11.2788  -2
   6  -6  26 388.082 11.2788   1
   6  -6 -27 70.1817 10.8412   1
   6  -6  27 150.063 9.40784  -2
   6  -6  27 150.063 9.40784   1
   6  -7   0 13638.1 103.374  -2
   6  -7   0 13638.1 103.374   1
   6  -7  -1 9585.02 60.6068  -2
   6  -7  -1 9585.02 60.6068   1
   6  -7   2 208.405 18.8063  -2
   6  -7   2 208.405 18.8063   1
   6  -7  -3 5834.90 49.6617  -2
   6  -7  -3 5834.90 49.6617   1
   6   7  -4 1848.45 33.6767  -2
   6   7  -4 1848.45 33.6767   1
   6   7  -5 2648.88 37.8433  -2
   6   7  -5 2648.88 37.8433   1
   6   7  -6 2654.91 38.6734  -2
   6   7  -6 2654.91 38.6734   1
   6   7  -7 876.181 28.0303  -2
   6   7  -7 876.181 28.0303   1
   6  -7  -8 6656.66 54.8519  -2
   6  -7  -8 6656.66 54.8519   1
   6   7  -9 207.069 35.2643  -2
   6   7  -9 207.069 35.2643   1
   6   7 -10 309.621 37.3956  -2
   6   7 -10 309.621 37.3956   1
   6   7 -11-5.76030 34.4242  -2
   6   7 -11-5.76030 34.4242   1
   6   7 -12 1118.59 25.8315  -2
   6   7 -12 1118.59 25.8315   1
  -6   7  13 416.923 13.3677  -2
  -6   7  13 416.923 13.3677   1
   6   7 -14 367.700 13.1571   1
   6  -7 -14 657.501 20.2439  -2
   6  -7 -14 657.501 20.2439   1
   6  -7 -15 244.043 19.4319  -2
   6  -7 -15 244.043 19.4319   1
   6   7 -16 0.28662 7.43913  -2
   6   7 -16 0.28662 7.43913   1
   6   7 -17 1012.69 11.4720  -2
   6   7 -17 1012.69 11.4720   1
   6   7 -18 917.128 9.44073  -2
   6   7 -18 917.128 9.44073   1
   6   7 -19 709.742 9.01165  -2
   6   7 -19 709.742 9.01165   1
   6   7 -20 1058.01 14.2167   1
   6   7 -20 1470.01 15.1324  -2
   6   7 -20 1470.01 15.1324   1
   6   7 -21-10.7922 9.93704   1
   6  -7  21 26.8824 18.5935  -2
   6  -7  21 26.8824 18.5935   1
  -6   7 -22 308.216 7.53962   1
   6  -7  22 587.794 14.0261  -2
   6  -7  22 587.794 14.0261   1
  -6   7 -23 170.196 9.69444   1
  -6  -7  23 439.881 18.8522  -2
  -6  -7  23 439.881 18.8522   1
  -6  -7  24 275.813 17.4010  -2
  -6  -7  24 275.813 17.4010   1
  -6  -7  25-13.5113 14.8006  -2
  -6  -7  25-13.5113 14.8006   1
  -6  -7  26 15.5696 13.9288  -2
  -6  -7  26 15.5696 13.9288   1
   6  -8   0 20315.9 92.7149  -2
   6  -8   0 20315.9 92.7149   1
   6  -8   1 16520.8 67.6113  -2
   6  -8   1 16520.8 67.6113   1
   6  -8  -2 8700.55 88.2882  -2
   6  -8  -2 8700.55 88.2882   1
   6  -8  -3 9830.63 95.7690  -2
   6  -8  -3 9830.63 95.7690   1
   6  -8  -4 6183.10 79.1133  -2
   6  -8  -4 6183.10 79.1133   1
   6   8  -5 2720.26 39.8897  -2
   6   8  -5 2720.26 39.8897   1
   6   8  -6 5429.41 52.5232  -2
   6   8  -6 5429.41 52.5232   1
   6   8  -7 4973.95 51.3536  -2
   6   8  -7 4973.95 51.3536   1
   6  -8  -8 5865.07 54.2742  -2
   6  -8  -8 5865.07 54.2742   1
   6   8  -9 1752.38 35.8575  -2
   6   8  -9 1752.38 35.8575   1
   6   8 -10 3420.55 44.6027  -2
   6   8 -10 3420.55 44.6027   1
  -6   8  11 2098.74 13.2754  -2
  -6   8  11 2098.74 13.2754   1
   6  -8 -12 1668.31 17.8846  -2
   6  -8 -12 1668.31 17.8846   1
   6  -8 -13 2093.09 19.0044  -2
   6  -8 -13 2093.09 19.0044   1
   6  -8 -14 13909.6 43.3669  -2
   6  -8 -14 13909.6 43.3669   1
   6   8 -15 874.437 12.3672  -2
   6   8 -15 874.437 12.3672   1
   6   8 -16 549.628 12.3234  -2
   6   8 -16 549.628 12.3234   1
   6   8 -17 92.5664 10.6194   1
   6   8 -18 5197.12 18.9922  -2
   6   8 -18 5197.12 18.9922   1
   6   8 -19 1358.38 14.5242   1
  -6  -8  19 2904.09 26.0018  -2
  -6  -8  19 2904.09 26.0018   1
  -6   8 -20-3.70670 6.54181   1
   6  -8  20 22.9586 12.6294  -2
   6  -8  20 22.9586 12.6294   1
  -6   8 -21 72.3927 6.65637   1
   6  -8  21 142.316 12.7624  -2
   6  -8  21 142.316 12.7624   1
  -6   8 -22 1728.59 13.6180   1
   6  -8  22 3742.38 18.5812  -2
   6  -8  22 3742.38 18.5812   1
   6  -8  23-0.93768 10.8523  -2
   6  -8  23-0.93768 10.8523   1
   6  -8  24-5.94593 10.0403  -2
   6  -8  24-5.94593 10.0403   1
   6  -8  25 9.89395 9.38963  -2
   6  -8  25 9.89395 9.38963   1
   6  -8 -26 306.642 10.8239   1
  -6  -8  26 618.168 12.6610  -2
  -6  -8  26 618.168 12.6610   1
   6   9   0 3987.94 46.7276  -2
   6   9   0 3987.94 46.7276   1
   6   9  -1 906.397 24.1393  -2
   6   9  -1 906.397 24.1393   1
   6  -9  -2 23.0643 22.3577  -2
   6  -9  -2 23.0643 22.3577   1
   6   9  -3 387.434 25.8885  -2
   6   9  -3 387.434 25.8885   1
   6  -9  -4 1811.23 49.9999  -2
   6  -9  -4 1811.23 49.9999   1
   6  -9  -5-11.5263 30.3142  -2
   6  -9  -5-11.5263 30.3142   1
   6  -9  -6 5413.72 77.4095  -2
   6  -9  -6 5413.72 77.4095   1
   6  -9  -7 0.03385 30.5127  -2
   6  -9  -7 0.03385 30.5127   1
   6   9  -8 5.83535 17.8037  -2
   6   9  -8 5.83535 17.8037   1
   6  -9  -9 45.2042 14.2530  -2
   6  -9  -9 45.2042 14.2530   1
  -6   9  10 1981.23 17.7992  -2
  -6   9  10 1981.23 17.7992   1
   6  -9 -11 1081.70 15.9728  -2
   6  -9 -11 1081.70 15.9728   1
   6  -9 -12 38.5413 13.1834  -2
   6  -9 -12 38.5413 13.1834   1
   6   9 -13 45.7857 9.46752  -2
   6   9 -13 45.7857 9.46752   1
   6   9 -14 5473.96 20.0122  -2
   6   9 -14 5473.96 20.0122   1
   6   9 -15 757.720 12.7012  -2
   6   9 -15 757.720 12.7012   1
   6   9 -16 541.984 12.3344  -2
   6   9 -16 541.984 12.3344   1
   6   9 -17 644.348 14.6875  -2
   6   9 -17 644.348 14.6875   1
   6   9 -18 1342.60 14.2682   1
  -6  -9  18 2705.50 25.2739  -2
  -6  -9  18 2705.50 25.2739   1
  -6   9 -19 247.681 7.40405   1
   6  -9  19 525.719 13.5899  -2
   6  -9  19 525.719 13.5899   1
  -6   9 -20 20.1223 9.29720   1
   6  -9  20 96.8363 12.0873  -2
   6  -9  20 96.8363 12.0873   1
  -6   9 -21 479.739 10.5002   1
   6  -9  21 954.587 13.1893  -2
   6  -9  21 954.587 13.1893   1
   6  -9  22 131.119 10.5098  -2
   6  -9  22 131.119 10.5098   1
   6  -9  23 965.825 11.3079  -2
   6  -9  23 965.825 11.3079   1
  -6  -9  24 307.781 9.91619   1
   6  -9  24 630.541 15.2542  -2
   6  -9  24 630.541 15.2542   1
  -6  -9  25 197.398 8.40812   1
   6  -9  25 373.095 12.7800  -2
   6  -9  25 373.095 12.7800   1
   6  10   0 2350.88 57.9559  -2
   6  10   0 2350.88 57.9559   1
   6  10  -1 73.0976 23.5782  -2
   6  10  -1 73.0976 23.5782   1
   6  10  -2 405.474 26.7275  -2
   6  10  -2 405.474 26.7275   1
   6  10  -3 1347.48 23.0421  -2
   6  10  -3 1347.48 23.0421   1
   6  10  -4 2331.16 20.6178  -2
   6  10  -4 2331.16 20.6178   1
   6  10   5 2565.71 21.2475  -2
   6  10   5 2565.71 21.2475   1
   6  10   6 2555.23 17.8112  -2
   6  10   6 2555.23 17.8112   1
  -6  10   7 84.5206 16.1618  -2
  -6  10   7 84.5206 16.1618   1
   6 -10  -8 105.276 20.0762  -2
   6 -10  -8 105.276 20.0762   1
  -6  10   9 32.6811 19.5526  -2
  -6  10   9 32.6811 19.5526   1
   6 -10 -10 1063.58 17.1495  -2
   6 -10 -10 1063.58 17.1495   1
   6 -10  11 70.8139 8.39410  -2
   6 -10  11 70.8139 8.39410   1
   6  10 -12 2220.45 14.3912  -2
   6  10 -12 2220.45 14.3912   1
   6 -10 -13 201.161 11.9020  -2
   6 -10 -13 201.161 11.9020   1
   6  10 -14-9.52024 11.5536  -2
   6  10 -14-9.52024 11.5536   1
   6  10 -15 2290.81 15.7135  -2
   6  10 -15 2290.81 15.7135   1
   6 -10  16 34.1257 10.5705  -2
   6 -10  16 34.1257 10.5705   1
  -6  10 -17 62.0371 9.86627   1
   6 -10  17 159.120 10.7712  -2
   6 -10  17 159.120 10.7712   1
  -6  10 -18 1116.47 9.37249   1
   6 -10  18 2030.35 23.8346  -2
   6 -10  18 2030.35 23.8346   1
  -6  10 -19 2186.22 15.1079   1
   6 -10  19 4275.25 27.9683  -2
   6 -10  19 4275.25 27.9683   1
  -6  10 -20 252.352 9.30034   1
   6 -10  20 465.546 17.1167  -2
   6 -10  20 465.546 17.1167   1
   6 -10  21 95.8032 9.79459  -2
   6 -10  21 95.8032 9.79459   1
   6 -10  22 58.1631 8.87677  -2
   6 -10  22 58.1631 8.87677   1
  -6 -10  23 729.229 9.72052   1
   6 -10  23 1509.56 16.4887  -2
   6 -10  23 1509.56 16.4887   1
   6 -10  24 253.542 11.7517  -2
   6 -10  24 253.542 11.7517   1
   6  11   0 2977.71 27.7045  -2
   6  11   0 2977.71 27.7045   1
   6  11  -1 258.557 13.7718  -2
   6  11  -1 258.557 13.7718   1
   6  11  -2 108.878 12.5249  -2
   6  11  -2 108.878 12.5249   1
   6  11   3 1100.45 17.5846  -2
   6  11   3 1100.45 17.5846   1
   6  11   4 320.604 17.9936  -2
   6  11   4 320.604 17.9936   1
   6  11  -5 2770.12 19.8441  -2
   6  11  -5 2770.12 19.8441   1
   6  11  -6 2225.02 29.1064  -2
   6  11  -6 2225.02 29.1064   1
  -6  11   7 99.4818 12.2630  -2
  -6  11   7 99.4818 12.2630   1
   6  11  -8 805.995 14.1793  -2
   6  11  -8 805.995 14.1793   1
   6  11  -9 1.65812 10.9898  -2
   6  11  -9 1.65812 10.9898   1
  -6  11  10 2234.60 15.0765  -2
  -6  11  10 2234.60 15.0765   1
   6  11 -11 794.099 12.6641  -2
   6  11 -11 794.099 12.6641   1
   6  11 -12 1370.82 14.8215  -2
   6  11 -12 1370.82 14.8215   1
   6 -11  13-8.67209 9.50825  -2
   6 -11  13-8.67209 9.50825   1
   6 -11  14-41.5415 9.27365  -2
   6 -11  14-41.5415 9.27365   1
  -6  11 -15-0.54821 9.89283   1
   6 -11  15 4.72317 9.24497  -2
   6 -11  15 4.72317 9.24497   1
  -6  11 -16 151.176 10.3214   1
   6 -11  16 298.367 10.9316  -2
   6 -11  16 298.367 10.9316   1
  -6  11 -17-26.9983 9.35427   1
   6 -11  17-5.05384 15.9706  -2
   6 -11  17-5.05384 15.9706   1
  -6  11 -18 83.4378 9.32608   1
   6 -11  18 166.040 15.8360  -2
   6 -11  18 166.040 15.8360   1
   6 -11  19 273.044 15.3248  -2
   6 -11  19 273.044 15.3248   1
   6 -11  20 437.282 14.9104  -2
   6 -11  20 437.282 14.9104   1
   6 -11  21 923.487 15.4828  -2
   6 -11  21 923.487 15.4828   1
   6 -11  22 240.187 12.3772  -2
   6 -11  22 240.187 12.3772   1
   6  12   0 1275.30 25.0498  -2
   6  12   0 1275.30 25.0498   1
   6  12   1 2581.71 20.1124  -2
   6  12   1 2581.71 20.1124   1
   6  12   2 330.351 15.7097  -2
   6  12   2 330.351 15.7097   1
   6  12   3 7378.75 26.7153  -2
   6  12   3 7378.75 26.7153   1
   6  12   4 197.634 15.7574  -2
   6  12   4 197.634 15.7574   1
   6  12   5 4720.68 25.3609  -2
   6  12   5 4720.68 25.3609   1
   6  12  -6 169.813 13.2609  -2
   6  12  -6 169.813 13.2609   1
  -6  12   7 5889.61 24.0158  -2
  -6  12   7 5889.61 24.0158   1
   6  12  -8 413.699 13.9603  -2
   6  12  -8 413.699 13.9603   1
   6  12  -9 1733.03 14.4121  -2
   6  12  -9 1733.03 14.4121   1
   6  12 -10 103.380 11.2314  -2
   6  12 -10 103.380 11.2314   1
   6  12 -11 3906.04 19.2321  -2
   6  12 -11 3906.04 19.2321   1
  -6  12 -12 468.717 12.2622   1
   6  12 -12 845.451 13.6828  -2
   6  12 -12 845.451 13.6828   1
   6  12 -13 15.8202 11.3942  -2
   6  12 -13 15.8202 11.3942   1
   6  12 -14 1061.23 13.4643  -2
   6  12 -14 1061.23 13.4643   1
   6 -12  15 2799.77 22.5968  -2
   6 -12  15 2799.77 22.5968   1
  -6  12 -16 1278.08 13.0094   1
   6 -12  16 2288.34 20.8793  -2
   6 -12  16 2288.34 20.8793   1
   6 -12  17 508.265 15.2258  -2
   6 -12  17 508.265 15.2258   1
   6 -12  18 0.95016 13.0157  -2
   6 -12  18 0.95016 13.0157   1
   6 -12  19 229.616 12.9706  -2
   6 -12  19 229.616 12.9706   1
   6 -12  20 1500.58 14.8828  -2
   6 -12  20 1500.58 14.8828   1
   6 -12  21 88.2554 9.72070  -2
   6 -12  21 88.2554 9.72070   1
   6  13   0-72.0480 19.9201  -2
   6  13   0-72.0480 19.9201   1
   6  13   1 51.9162 13.8977  -2
   6  13   1 51.9162 13.8977   1
  -6  13   2 105.905 14.1030  -2
  -6  13   2 105.905 14.1030   1
   6  13   3 2593.18 18.9302  -2
   6  13   3 2593.18 18.9302   1
   6  13  -4 225.677 14.2618  -2
   6  13  -4 225.677 14.2618   1
  -6  13   5-24.3080 15.8462  -2
  -6  13   5-24.3080 15.8462   1
  -6  13   6 181.112 16.1745  -2
  -6  13   6 181.112 16.1745   1
  -6  13   7 2387.83 24.4384  -2
  -6  13   7 2387.83 24.4384   1
   6 -13  -8 489.726 15.2274  -2
   6 -13  -8 489.726 15.2274   1
   6  13  -9 361.963 10.5076  -2
   6  13  -9 361.963 10.5076   1
   6  13 -10 99.2914 11.7447  -2
   6  13 -10 99.2914 11.7447   1
   6  13 -11 1126.69 10.5957  -2
   6  13 -11 1126.69 10.5957   1
   6 -13 -12 703.686 22.7842  -2
   6 -13 -12 703.686 22.7842   1
   6 -13 -13 241.879 20.5929  -2
   6 -13 -13 241.879 20.5929   1
  -6  13 -14 177.538 9.45627   1
   6 -13  19 10.7153 5.88263   1
   6  14   0 280.244 18.2544  -2
   6  14   0 280.244 18.2544   1
  -6  14   1 463.778 14.0568  -2
  -6  14   1 463.778 14.0568   1
  -6  14   2 50.2469 11.9208  -2
  -6  14   2 50.2469 11.9208   1
  -6  14   3 1764.70 17.2970  -2
  -6  14   3 1764.70 17.2970   1
   6  14  -4 406.002 15.9738  -2
   6  14  -4 406.002 15.9738   1
   6  14  -5 2185.10 19.2671  -2
   6  14  -5 2185.10 19.2671   1
   6  14  -6 205.595 20.6409  -2
   6  14  -6 205.595 20.6409   1
   6 -14  -7 6424.85 22.2511  -2
   6 -14  -7 6424.85 22.2511   1
   6  14   8 448.138 13.4210  -2
   6  14   8 448.138 13.4210   1
   6  14  -9 41.9015 7.48428  -2
   6  14  -9 41.9015 7.48428   1
   6 -14 -10 835.074 8.51867  -2
   6 -14 -10 835.074 8.51867   1
   6 -14 -11 5319.70 24.3617  -2
   6 -14 -11 5319.70 24.3617   1
   6 -14 -12 52.4814 14.1279  -2
   6 -14 -12 52.4814 14.1279   1
   6  14 -13 132.788 23.5580  -2
   6  14 -13 132.788 23.5580   1
   6  14 -14 162.353 22.3357  -2
   6  14 -14 162.353 22.3357   1
   6  14 -15 2974.18 27.5356  -2
   6  14 -15 2974.18 27.5356   1
   6  14 -16 1.60027 16.3381  -2
   6  14 -16 1.60027 16.3381   1
   6  15   0 849.867 28.3458  -2
   6  15   0 849.867 28.3458   1
   6  15   1 319.747 18.7041  -2
   6  15   1 319.747 18.7041   1
   6  15  -2 284.298 27.0732  -2
   6  15  -2 284.298 27.0732   1
   6  15  -3 246.577 19.0410  -2
   6  15  -3 246.577 19.0410   1
   6  15  -4 966.841 13.5488  -2
   6  15  -4 966.841 13.5488   1
   6 -15  -5 12.1575 7.16489  -2
   6 -15  -5 12.1575 7.16489   1
   6  15   6 100.901 7.45509  -2
   6  15   6 100.901 7.45509   1
  -6  15  -7-10.6713 6.84868  -2
  -6  15  -7-10.6713 6.84868   1
   6 -15  -8 139.131 7.06266  -2
   6 -15  -8 139.131 7.06266   1
   6 -15  -9-9.20050 6.19405  -2
   6 -15  -9-9.20050 6.19405   1
   6 -15 -10 286.314 11.2570  -2
   6 -15 -10 286.314 11.2570   1
   6 -15 -11 38.6119 10.0773  -2
   6 -15 -11 38.6119 10.0773   1
   6  15 -12 82.3330 14.4256  -2
   6  15 -12 82.3330 14.4256   1
   6  15 -13 151.213 13.5702  -2
   6  15 -13 151.213 13.5702   1
   6  15 -14 183.372 12.3694  -2
   6  15 -14 183.372 12.3694   1
  -6  16   0-27.2758 12.4464  -2
  -6  16   0-27.2758 12.4464   1
  -6  16  -1 1138.31 16.7821  -2
  -6  16  -1 1138.31 16.7821   1
   6  16  -2 242.593 11.5285  -2
   6  16  -2 242.593 11.5285   1
   6  16   3 730.982 7.95694  -2
   6  16   3 730.982 7.95694   1
   6  16   4-9.57743 6.36830  -2
   6  16   4-9.57743 6.36830   1
  -6  16   5 581.597 6.87301  -2
  -6  16   5 581.597 6.87301   1
   6 -16  -6 93.9452 5.84725  -2
   6 -16  -6 93.9452 5.84725   1
  -6  16   7 1260.84 7.32978  -2
  -6  16   7 1260.84 7.32978   1
   6 -16  -8 58.5960 6.37016  -2
   6 -16  -8 58.5960 6.37016   1
   6 -16  -9 249.936 8.55711  -2
   6 -16  -9 249.936 8.55711   1
   6  16 -10 94.6356 12.3395  -2
   6  16 -10 94.6356 12.3395   1
   6 -17   0 62.7480 7.36454  -2
   6 -17   0 62.7480 7.36454   1
   6 -17  -1 18.5397 6.98165  -2
   6 -17  -1 18.5397 6.98165   1
   6 -17  -2 102.798 6.69666  -2
   6 -17  -2 102.798 6.69666   1
   6 -17  -3 7.98821 5.42796  -2
   6 -17  -3 7.98821 5.42796   1
   6 -17  -4 15.0379 5.21254  -2
   6 -17  -4 15.0379 5.21254   1
   7   0  -2 11785.1 65.0053  -2
   7   0  -2 11785.1 65.0053   1
   7   0   4 65176.9 85.0784  -2
   7   0   4 65176.9 85.0784   1
   7   0  -6 142.523 13.5420  -2
   7   0  -6 142.523 13.5420   1
   7   0  -8 7315.03 21.8512  -2
   7   0  -8 7315.03 21.8512   1
   7   0  10 19424.1 84.7966  -2
   7   0  10 19424.1 84.7966   1
   7   0  12 65.5207 26.5551  -2
   7   0  12 65.5207 26.5551   1
   7   0  14 2788.89 45.7189  -2
   7   0  14 2788.89 45.7189   1
   7   0  16 9638.85 77.8515  -2
   7   0  16 9638.85 77.8515   1
   7   0 -18 365.705 17.2263   1
   7   0  18 640.949 17.6814  -2
   7   0  18 640.949 17.6814   1
   7   0 -20 169.114 16.6323   1
   7   0  20 295.149 19.1290  -2
   7   0  20 295.149 19.1290   1
   7   0  22-21.7451 17.7895  -2
   7   0  22-21.7451 17.7895   1
  -7   0  24 63.5652 13.6841   1
   7   0  24 114.672 12.9973  -2
   7   0  24 114.672 12.9973   1
   7   0 -26-5.49627 17.6036   1
  -7   0  26-29.1291 8.84944  -2
  -7   0  26-29.1291 8.84944   1
   7   0 -28-23.3244 15.1339   1
   7   0 -28-24.3790 8.71808  -2
   7   0 -28-24.3790 8.71808   1
   7  -1  -1 27146.3 56.0753  -2
   7  -1  -1 27146.3 56.0753   1
   7   1  -2 4064.46 25.8335  -2
   7   1  -2 4064.46 25.8335   1
   7   1  -3 301.954 14.2522  -2
   7   1  -3 301.954 14.2522   1
   7   1  -4 1147.38 16.9263  -2
   7   1  -4 1147.38 16.9263   1
   7   1  -5 30.6669 13.0957  -2
   7   1  -5 30.6669 13.0957   1
   7   1  -6 28793.1 66.2899  -2
   7   1  -6 28793.1 66.2899   1
   7   1  -7 6112.07 47.9163  -2
   7   1  -7 6112.07 47.9163   1
   7   1   8 10833.8 17.4578  -2
   7   1   8 10833.8 17.4578   1
   7  -1  -9 451.655 9.29474  -2
   7  -1  -9 451.655 9.29474   1
   7   1 -10 17881.4 46.2092  -2
   7   1 -10 17881.4 46.2092   1
   7  -1  11 445.146 19.8763  -2
   7  -1  11 445.146 19.8763   1
   7   1  12 14632.8 70.2893   1
   7   1  12 25994.0 74.2257  -2
   7   1  12 25994.0 74.2257   1
   7   1  13 1527.48 26.7179  -2
   7   1  13 1527.48 26.7179   1
   7  -1  14 1364.36 27.1988  -2
   7  -1  14 1364.36 27.1988   1
   7   1  15 3016.87 34.3988  -2
   7   1  15 3016.87 34.3988   1
   7   1  16 10839.3 33.2037  -2
   7   1  16 10839.3 33.2037   1
   7   1  17 5877.26 16.0012  -2
   7   1  17 5877.26 16.0012   1
   7   1 -18 358.281 11.2249   1
   7   1  18 763.082 13.3520  -2
   7   1  18 763.082 13.3520   1
   7  -1 -19 1348.64 15.3462   1
   7   1  19 2757.37 17.5013  -2
   7   1  19 2757.37 17.5013   1
   7   1 -20 1.60903 11.4907   1
   7   1  20 57.0497 12.6604  -2
   7   1  20 57.0497 12.6604   1
   7   1  21 959.892 12.8141  -2
   7   1  21 959.892 12.8141   1
  -7  -1  22 696.480 17.6525   1
   7   1  22 1516.54 13.5811  -2
   7   1  22 1516.54 13.5811   1
   7   1  23 786.985 10.3534  -2
   7   1  23 786.985 10.3534   1
   7  -1  24 4056.06 15.1818  -2
   7  -1  24 4056.06 15.1818   1
   7   1 -25 305.384 13.7785   1
   7  -1  25 374.986 9.05789  -2
   7  -1  25 374.986 9.05789   1
   7   1 -26 11.8893 12.2753   1
  -7  -1  26 208.654 11.2997  -2
  -7  -1  26 208.654 11.2997   1
  -7  -1  27-29.3861 8.06111   1
   7  -1 -27-24.7414 9.50341  -2
   7  -1 -27-24.7414 9.50341   1
  -7  -1  28 113.936 7.60735   1
   7  -1 -28 138.279 6.78910  -2
   7  -1 -28 138.279 6.78910   1
   7  -2  -1 1868.43 19.6606  -2
   7  -2  -1 1868.43 19.6606   1
   7   2  -2 3411.56 20.6753  -2
   7   2  -2 3411.56 20.6753   1
   7   2  -3 262.908 14.0987  -2
   7   2  -3 262.908 14.0987   1
   7   2  -4 17646.2 46.4479  -2
   7   2  -4 17646.2 46.4479   1
   7   2  -5 6905.65 30.2234  -2
   7   2  -5 6905.65 30.2234   1
   7   2  -6 302.766 17.3284  -2
   7   2  -6 302.766 17.3284   1
   7   2  -7 8540.40 59.2889  -2
   7   2  -7 8540.40 59.2889   1
   7  -2  -8 6051.45 15.1319  -2
   7  -2  -8 6051.45 15.1319   1
   7   2   9 12109.0 23.3826  -2
   7   2   9 12109.0 23.3826   1
   7   2  10 3687.05 23.9457  -2
   7   2  10 3687.05 23.9457   1
   7   2 -11 109.828 11.8782   1
   7   2  11 298.955 15.2438  -2
   7   2  11 298.955 15.2438   1
   7   2  12 1478.37 19.5715   1
   7   2 -12 2779.95 30.6771  -2
   7   2 -12 2779.95 30.6771   1
   7   2  13 189.303 19.2041   1
   7   2 -13 605.363 22.3605  -2
   7   2 -13 605.363 22.3605   1
   7   2  14 746.663 26.6393   1
   7  -2  14 1678.52 43.4576  -2
   7  -2  14 1678.52 43.4576   1
   7  -2  15 30.2674 33.8082  -2
   7  -2  15 30.2674 33.8082   1
   7  -2  16 2884.19 23.3983  -2
   7  -2  16 2884.19 23.3983   1
   7   2 -17 449.595 18.0445   1
   7   2  17 869.497 13.0596  -2
   7   2  17 869.497 13.0596   1
   7  -2 -18 60.7502 11.0506   1
   7   2  18 126.698 11.5957  -2
   7   2  18 126.698 11.5957   1
   7   2 -19 88.1470 11.4730   1
   7   2  19 154.684 10.4085  -2
   7   2  19 154.684 10.4085   1
   7   2 -20 1861.13 16.0778   1
   7   2  20 3300.42 16.1442  -2
   7   2  20 3300.42 16.1442   1
   7  -2  21 101.549 11.5662  -2
   7  -2  21 101.549 11.5662   1
   7  -2  22 118.715 11.8058  -2
   7  -2  22 118.715 11.8058   1
   7   2 -23 129.226 18.6771   1
   7  -2  23 307.022 13.9521  -2
   7  -2  23 307.022 13.9521   1
   7   2 -24 1662.91 24.4600   1
  -7  -2  24 2576.46 13.4017  -2
  -7  -2  24 2576.46 13.4017   1
   7   2 -25 248.102 13.2000   1
  -7  -2  25 546.831 7.01989  -2
  -7  -2  25 546.831 7.01989   1
  -7   2  26 145.800 8.66818   1
   7  -2  26 208.503 6.40558  -2
   7  -2  26 208.503 6.40558   1
  -7   2  27 19.0433 7.79755   1
  -7  -2  27 42.1393 6.28278  -2
  -7  -2  27 42.1393 6.28278   1
  -7  -2  28 358.761 6.99089   1
   7  -2 -28 584.338 7.28623  -2
   7  -2 -28 584.338 7.28623   1
   7   3  -1 1499.38 34.6008  -2
   7   3  -1 1499.38 34.6008   1
   7   3  -2 12318.7 44.8899  -2
   7   3  -2 12318.7 44.8899   1
   7   3  -3 2386.30 24.0031  -2
   7   3  -3 2386.30 24.0031   1
   7   3  -4 194.708 14.9803  -2
   7   3  -4 194.708 14.9803   1
   7   3   5 3707.76 20.9944  -2
   7   3   5 3707.76 20.9944   1
   7   3  -6 2943.47 17.7537  -2
   7   3  -6 2943.47 17.7537   1
   7   3   7 1095.30 14.5762  -2
   7   3   7 1095.30 14.5762   1
   7   3   8 1016.01 7.81595  -2
   7   3   8 1016.01 7.81595   1
   7   3   9 115.854 6.27391  -2
   7   3   9 115.854 6.27391   1
   7   3 -10 10258.9 18.3159  -2
   7   3 -10 10258.9 18.3159   1
   7   3 -11 317.551 19.8092   1
   7   3  11 524.063 20.0608  -2
   7   3  11 524.063 20.0608   1
   7   3  12 329.563 19.5885   1
   7   3 -12 321.044 29.0709  -2
   7   3 -12 321.044 29.0709   1
   7   3 -13 223.274 21.5379  -2
   7   3 -13 223.274 21.5379   1
   7   3 -14 17871.9 70.0595  -2
   7   3 -14 17871.9 70.0595   1
   7   3 -15 187.851 22.4451  -2
   7   3 -15 187.851 22.4451   1
   7  -3  16 2554.36 14.7083  -2
   7  -3  16 2554.36 14.7083   1
   7   3 -17-58.5348 10.6779  -2
   7   3 -17-58.5348 10.6779   1
   7   3 -18 692.751 18.6060   1
   7  -3  18 1183.89 15.2114  -2
   7  -3  18 1183.89 15.2114   1
   7  -3 -19 78.5303 11.1699   1
   7  -3  19 119.674 11.4147  -2
   7  -3  19 119.674 11.4147   1
   7  -3 -20 1932.02 23.9344   1
   7  -3  20 3234.13 16.9998  -2
   7  -3  20 3234.13 16.9998   1
   7  -3 -21 286.839 17.7550   1
   7  -3  21 439.798 12.6860  -2
   7  -3  21 439.798 12.6860   1
   7  -3  22 1879.85 15.2087  -2
   7  -3  22 1879.85 15.2087   1
   7   3 -23 720.500 20.5963   1
   7  -3  23 1728.59 12.4655  -2
   7  -3  23 1728.59 12.4655   1
   7   3 -24 2757.19 26.6207   1
  -7  -3  24 5882.02 14.2793  -2
  -7  -3  24 5882.02 14.2793   1
   7   3 -25 26.6931 9.89072   1
  -7  -3  25 133.131 6.64113  -2
  -7  -3  25 133.131 6.64113   1
  -7   3  26 29.3427 11.4086   1
   7  -3  26 25.3235 5.90275  -2
   7  -3  26 25.3235 5.90275   1
  -7   3  27 465.860 11.8975   1
   7  -3  27 936.767 6.95560  -2
   7  -3  27 936.767 6.95560   1
  -7  -3  28 546.774 7.72087   1
   7  -3 -28 1387.96 8.01399  -2
   7  -3 -28 1387.96 8.01399   1
   7  -4  -1 4.56066 13.1502  -2
   7  -4  -1 4.56066 13.1502   1
   7   4  -2 13306.9 42.9728  -2
   7   4  -2 13306.9 42.9728   1
   7  -4  -3 4227.19 25.6505  -2
   7  -4  -3 4227.19 25.6505   1
   7   4  -4 2106.67 22.7547  -2
   7   4  -4 2106.67 22.7547   1
   7   4   5 2007.01 22.3018  -2
   7   4   5 2007.01 22.3018   1
   7   4   6 5075.71 30.4162  -2
   7   4   6 5075.71 30.4162   1
   7   4   7 15.7919 5.58325  -2
   7   4   7 15.7919 5.58325   1
   7   4  -8 482.804 7.14887  -2
   7   4  -8 482.804 7.14887   1
   7   4  -9 1992.18 11.7245  -2
   7   4  -9 1992.18 11.7245   1
   7   4 -10 1981.13 10.2091  -2
   7   4 -10 1981.13 10.2091   1
   7   4 -11 821.002 25.4891   1
   7   4  11 1276.02 9.62068  -2
   7   4  11 1276.02 9.62068   1
   7  -4 -12-17.4963 7.45790  -2
   7  -4 -12-17.4963 7.45790   1
   7   4 -13 137.495 11.4116  -2
   7   4 -13 137.495 11.4116   1
   7   4 -14 145.951 22.9803  -2
   7   4 -14 145.951 22.9803   1
   7  -4  15 7.58308 11.5290  -2
   7  -4  15 7.58308 11.5290   1
   7   4 -16 644.368 13.8117  -2
   7   4 -16 644.368 13.8117   1
   7   4 -17 217.463 17.4892   1
  -7  -4  17 371.046 13.4363  -2
  -7  -4  17 371.046 13.4363   1
   7   4 -18 45.7706 16.5577   1
  -7  -4  18 112.907 13.0461  -2
  -7  -4  18 112.907 13.0461   1
   7   4 -19 42.8237 16.3381   1
   7  -4  19 39.7440 11.5743  -2
   7  -4  19 39.7440 11.5743   1
   7  -4 -20 50.9000 16.6673   1
   7  -4  20-18.0720 11.6373  -2
   7  -4  20-18.0720 11.6373   1
   7  -4 -21 34.0358 16.6093   1
   7  -4  21 15.6562 8.63510  -2
   7  -4  21 15.6562 8.63510   1
   7   4 -22 81.7971 17.4487   1
   7  -4  22 83.8112 7.48621  -2
   7  -4  22 83.8112 7.48621   1
   7   4 -23-31.3677 16.3114   1
   7  -4  23 108.491 7.20952  -2
   7  -4  23 108.491 7.20952   1
   7  -4  24 417.762 7.39927  -2
   7  -4  24 417.762 7.39927   1
  -7   4  25 105.458 11.7361   1
  -7  -4  25 203.867 6.50651  -2
  -7  -4  25 203.867 6.50651   1
  -7   4  26 58.9021 10.7078   1
   7  -4 -26 193.120 6.70433  -2
   7  -4 -26 193.120 6.70433   1
  -7   4  27 7.48489 9.15443   1
  -7  -4  27-1.39858 4.75043  -2
  -7  -4  27-1.39858 4.75043   1
   7   5  -1 924.355 18.2169  -2
   7   5  -1 924.355 18.2169   1
   7   5  -2 34255.4 69.9416  -2
   7   5  -2 34255.4 69.9416   1
   7   5  -3 133.577 14.1974  -2
   7   5  -3 133.577 14.1974   1
   7   5  -4 6906.40 32.8875  -2
   7   5  -4 6906.40 32.8875   1
   7   5  -5 15325.2 46.6470  -2
   7   5  -5 15325.2 46.6470   1
   7   5  -6 12892.5 19.7157  -2
   7   5  -6 12892.5 19.7157   1
   7   5  -7 4067.66 12.0084  -2
   7   5  -7 4067.66 12.0084   1
   7   5  -8 1546.22 11.0494  -2
   7   5  -8 1546.22 11.0494   1
   7   5  -9 11005.4 19.3197  -2
   7   5  -9 11005.4 19.3197   1
   7  -5 -10 15633.8 25.5705  -2
   7  -5 -10 15633.8 25.5705   1
   7  -5 -11 1954.80 11.2874  -2
   7  -5 -11 1954.80 11.2874   1
   7  -5 -12 6473.98 17.6138  -2
   7  -5 -12 6473.98 17.6138   1
   7  -5 -13 6634.14 18.5012  -2
   7  -5 -13 6634.14 18.5012   1
   7  -5  14 4547.27 14.4012  -2
   7  -5  14 4547.27 14.4012   1
   7  -5  15 2378.88 10.6681  -2
   7  -5  15 2378.88 10.6681   1
   7  -5  16 5394.22 12.8655  -2
   7  -5  16 5394.22 12.8655   1
   7   5 -17 1753.25 23.9854   1
   7  -5  17 3225.20 10.8466  -2
   7  -5  17 3225.20 10.8466   1
   7   5 -18 22.7678 16.5331   1
  -7  -5  18 11.9995 7.39384  -2
  -7  -5  18 11.9995 7.39384   1
   7   5 -19-0.91307 16.4052   1
  -7  -5  19 105.473 7.76974  -2
  -7  -5  19 105.473 7.76974   1
   7   5 -20 2071.29 24.5385   1
  -7  -5  20 4363.07 12.6859  -2
  -7  -5  20 4363.07 12.6859   1
   7   5 -21 1851.40 16.2836   1
  -7  -5  21 3589.92 13.7807  -2
  -7  -5  21 3589.92 13.7807   1
   7  -5  22 321.020 8.05902  -2
   7  -5  22 321.020 8.05902   1
   7  -5  23 50.9970 6.60318  -2
   7  -5  23 50.9970 6.60318   1
   7  -5  24 1615.61 9.35132  -2
   7  -5  24 1615.61 9.35132   1
  -7   5  25-9.12481 10.1668   1
   7  -5  25-13.6115 5.87812  -2
   7  -5  25-13.6115 5.87812   1
  -7   5  26-18.0956 7.51345   1
   7  -5  26-12.8449 6.08829  -2
   7  -5  26-12.8449 6.08829   1
  -7   5  27-15.0644 6.42065   1
   7  -5  27-14.3205 8.67195  -2
   7  -5  27-14.3205 8.67195   1
   7   6  -1 1023.80 20.4047  -2
   7   6  -1 1023.80 20.4047   1
   7   6  -2 5750.50 34.3034  -2
   7   6  -2 5750.50 34.3034   1
   7   6   3 13232.6 46.0941  -2
   7   6   3 13232.6 46.0941   1
   7   6  -4 355.564 16.8888  -2
   7   6  -4 355.564 16.8888   1
   7   6  -5 504.592 16.9910  -2
   7   6  -5 504.592 16.9910   1
   7  -6  -6 456.654 9.01090  -2
   7  -6  -6 456.654 9.01090   1
   7   6  -7 107.955 8.97857  -2
   7   6  -7 107.955 8.97857   1
   7  -6  -8 200.131 9.41853  -2
   7  -6  -8 200.131 9.41853   1
   7   6  -9 241.120 9.85696  -2
   7   6  -9 241.120 9.85696   1
   7   6 -10-29.8032 9.54684  -2
   7   6 -10-29.8032 9.54684   1
   7   6 -11 38.8590 7.25803  -2
   7   6 -11 38.8590 7.25803   1
   7  -6 -12 4923.50 16.2395  -2
   7  -6 -12 4923.50 16.2395   1
   7   6 -13 867.166 8.07843  -2
   7   6 -13 867.166 8.07843   1
   7   6 -14 191.253 7.12836  -2
   7   6 -14 191.253 7.12836   1
   7  -6  15 227.443 6.77453  -2
   7  -6  15 227.443 6.77453   1
   7  -6  16 1467.24 9.43401  -2
   7  -6  16 1467.24 9.43401   1
   7  -6  17 22.4438 7.63411  -2
   7  -6  17 22.4438 7.63411   1
   7  -6  18 502.751 7.93607  -2
   7  -6  18 502.751 7.93607   1
   7  -6  19 218.022 7.46719  -2
   7  -6  19 218.022 7.46719   1
   7  -6  20 1011.48 8.87468  -2
   7  -6  20 1011.48 8.87468   1
   7  -6 -21 134.296 15.5035   1
  -7  -6  21 72.9557 6.51858  -2
  -7  -6  21 72.9557 6.51858   1
   7  -6 -22 735.936 16.6538   1
  -7  -6  22 1047.06 9.77285  -2
  -7  -6  22 1047.06 9.77285   1
   7  -6 -23 9.06278 9.35025  -2
   7  -6 -23 9.06278 9.35025   1
  -7  -6  24 288.773 9.16354  -2
  -7  -6  24 288.773 9.16354   1
  -7   6  25 272.516 10.4009   1
   7  -6  25 593.214 11.6572  -2
   7  -6  25 593.214 11.6572   1
   7  -6 -26 163.893 12.6157   1
   7  -6  26 328.672 10.0935  -2
   7  -6  26 328.672 10.0935   1
   7   7  -1 2252.08 30.9400  -2
   7   7  -1 2252.08 30.9400   1
   7   7  -2 21823.0 92.3521  -2
   7   7  -2 21823.0 92.3521   1
   7   7  -3 17555.7 82.1741  -2
   7   7  -3 17555.7 82.1741   1
   7   7  -4 1388.47 31.9288  -2
   7   7  -4 1388.47 31.9288   1
   7   7  -5 2406.49 37.5010  -2
   7   7  -5 2406.49 37.5010   1
   7   7  -6 9752.14 63.7779  -2
   7   7  -6 9752.14 63.7779   1
   7   7  -7 3060.08 41.2989  -2
   7   7  -7 3060.08 41.2989   1
   7  -7  -8 105.487 23.5366  -2
   7  -7  -8 105.487 23.5366   1
   7   7  -9 292.200 25.8531  -2
   7   7  -9 292.200 25.8531   1
   7   7 -10 11195.5 71.1846  -2
   7   7 -10 11195.5 71.1846   1
   7  -7  11 11194.8 19.4600  -2
   7  -7  11 11194.8 19.4600   1
   7  -7 -12 227.385 9.05267  -2
   7  -7 -12 227.385 9.05267   1
   7   7 -13 36.9287 15.1747   1
   7  -7  13 81.8970 11.4562  -2
   7  -7  13 81.8970 11.4562   1
   7  -7  14 1097.65 13.0662  -2
   7  -7  14 1097.65 13.0662   1
   7   7 -15 729.759 17.7951   1
   7  -7  15 1230.01 10.8306  -2
   7  -7  15 1230.01 10.8306   1
   7  -7  16 1234.23 12.4401  -2
   7  -7  16 1234.23 12.4401   1
   7  -7  17 487.263 10.5243  -2
   7  -7  17 487.263 10.5243   1
   7  -7  18 549.533 12.1468  -2
   7  -7  18 549.533 12.1468   1
   7  -7  19-14.5305 8.80342  -2
   7  -7  19-14.5305 8.80342   1
   7  -7  20 576.158 20.1292  -2
   7  -7  20 576.158 20.1292   1
   7  -7  21 2846.82 26.1278  -2
   7  -7  21 2846.82 26.1278   1
   7  -7 -22 78.6266 12.5409   1
   7  -7  22 87.0321 12.2658  -2
   7  -7  22 87.0321 12.2658   1
   7  -7  23 545.159 12.5565  -2
   7  -7  23 545.159 12.5565   1
  -7   7  24 269.562 9.97359   1
  -7  -7  24 603.643 16.4862  -2
  -7  -7  24 603.643 16.4862   1
  -7  -7  25 2024.75 18.4768  -2
  -7  -7  25 2024.75 18.4768   1
  -7  -7  26 89.7134 6.91204   1
   7  -8  -1 797.506 41.9603  -2
   7  -8  -1 797.506 41.9603   1
   7   8  -2 14309.8 81.5632  -2
   7   8  -2 14309.8 81.5632   1
   7   8  -3 384.626 27.1115  -2
   7   8  -3 384.626 27.1115   1
   7   8  -4 545.468 27.1832  -2
   7   8  -4 545.468 27.1832   1
   7   8  -5 1899.78 36.2989  -2
   7   8  -5 1899.78 36.2989   1
   7   8  -6 11068.2 72.6351  -2
   7   8  -6 11068.2 72.6351   1
   7   8  -7 363.032 26.6059  -2
   7   8  -7 363.032 26.6059   1
   7  -8  -8 2334.89 39.3551  -2
   7  -8  -8 2334.89 39.3551   1
   7   8  -9 423.616 11.0359  -2
   7   8  -9 423.616 11.0359   1
  -7   8  10 1910.32 11.3950  -2
  -7   8  10 1910.32 11.3950   1
   7  -8  11 3131.30 13.9654  -2
   7  -8  11 3131.30 13.9654   1
   7  -8  12 2232.33 13.0928  -2
   7  -8  12 2232.33 13.0928   1
  -7   8  13 391.759 11.6651  -2
  -7   8  13 391.759 11.6651   1
   7  -8  14 441.054 15.1050  -2
   7  -8  14 441.054 15.1050   1
   7  -8  15 327.378 15.0539  -2
   7  -8  15 327.378 15.0539   1
   7  -8  16 2668.68 26.7303  -2
   7  -8  16 2668.68 26.7303   1
   7  -8  17 364.925 19.9478  -2
   7  -8  17 364.925 19.9478   1
   7  -8  18 221.554 13.4984  -2
   7  -8  18 221.554 13.4984   1
   7  -8  19 64.6182 12.7410  -2
   7  -8  19 64.6182 12.7410   1
   7  -8  20 1852.76 15.9367  -2
   7  -8  20 1852.76 15.9367   1
   7  -8  21 408.521 12.4644  -2
   7  -8  21 408.521 12.4644   1
   7  -8 -22 61.5997 11.4997   1
   7  -8  22 45.3213 10.9382  -2
   7  -8  22 45.3213 10.9382   1
   7  -8  23 47.7285 10.2276  -2
   7  -8  23 47.7285 10.2276   1
  -7  -8  24 29.8668 9.31469  -2
  -7  -8  24 29.8668 9.31469   1
  -7  -8  25 123.042 8.67638   1
   7  -8  25 227.111 12.7446  -2
   7  -8  25 227.111 12.7446   1
   7  -9  -1 6210.83 83.6795  -2
   7  -9  -1 6210.83 83.6795   1
   7  -9  -2 34.7253 32.9119  -2
   7  -9  -2 34.7253 32.9119   1
   7  -9  -3 1017.00 45.3057  -2
   7  -9  -3 1017.00 45.3057   1
   7  -9  -4 1325.73 48.5232  -2
   7  -9  -4 1325.73 48.5232   1
   7   9  -5 8205.79 38.5932  -2
   7   9  -5 8205.79 38.5932   1
   7   9  -6 1006.80 16.2834  -2
   7   9  -6 1006.80 16.2834   1
   7   9  -7 1252.00 14.6843  -2
   7   9  -7 1252.00 14.6843   1
   7   9  -8-14.2257 13.4855  -2
   7   9  -8-14.2257 13.4855   1
   7  -9  -9 1372.63 15.2504  -2
   7  -9  -9 1372.63 15.2504   1
   7  -9  10 97.4674 9.73911  -2
   7  -9  10 97.4674 9.73911   1
   7  -9  11 338.716 11.2581  -2
   7  -9  11 338.716 11.2581   1
   7  -9  12 35.1147 11.9062  -2
   7  -9  12 35.1147 11.9062   1
   7  -9  13 5683.60 20.7880  -2
   7  -9  13 5683.60 20.7880   1
   7  -9  14 2863.28 19.7344  -2
   7  -9  14 2863.28 19.7344   1
   7  -9  15 133.294 14.0308  -2
   7  -9  15 133.294 14.0308   1
   7  -9  16 4426.53 30.1953  -2
   7  -9  16 4426.53 30.1953   1
   7  -9  17 3550.87 27.9343  -2
   7  -9  17 3550.87 27.9343   1
   7  -9  18 2081.89 24.0403  -2
   7  -9  18 2081.89 24.0403   1
   7  -9  19 58.3645 16.8822  -2
   7  -9  19 58.3645 16.8822   1
   7  -9  20 1430.46 20.7095  -2
   7  -9  20 1430.46 20.7095   1
   7  -9  21 344.251 10.9253  -2
   7  -9  21 344.251 10.9253   1
  -7  -9  22 142.578 7.06939   1
   7  -9  22 288.693 15.2600  -2
   7  -9  22 288.693 15.2600   1
  -7  -9  23 54.8262 8.43125   1
   7  -9  23 118.343 13.3111  -2
   7  -9  23 118.343 13.3111   1
  -7  -9  24 747.084 8.90231   1
   7  -9  24 1635.34 15.7476  -2
   7  -9  24 1635.34 15.7476   1
   7  10  -1 110.240 12.6990  -2
   7  10  -1 110.240 12.6990   1
   7  10   2 319.352 13.7129  -2
   7  10   2 319.352 13.7129   1
   7  10   3 38.7748 12.5087  -2
   7  10   3 38.7748 12.5087   1
   7 -10  -4 219.419 14.7333  -2
   7 -10  -4 219.419 14.7333   1
   7  10   5 812.787 16.5859  -2
   7  10   5 812.787 16.5859   1
   7 -10  -6 539.581 18.3333  -2
   7 -10  -6 539.581 18.3333   1
  -7  10   7 5395.08 28.9683  -2
  -7  10   7 5395.08 28.9683   1
   7 -10  -8 58.4151 15.4883  -2
   7 -10  -8 58.4151 15.4883   1
   7 -10  -9 76.8035 12.6329  -2
   7 -10  -9 76.8035 12.6329   1
   7 -10 -10 1627.28 17.5862  -2
   7 -10 -10 1627.28 17.5862   1
   7 -10  11 358.897 12.2515  -2
   7 -10  11 358.897 12.2515   1
   7 -10  12 230.575 12.3213  -2
   7 -10  12 230.575 12.3213   1
   7 -10  13-44.1165 13.0666  -2
   7 -10  13-44.1165 13.0666   1
   7 -10  14-33.2306 13.0241  -2
   7 -10  14-33.2306 13.0241   1
   7 -10  15 183.968 13.6709  -2
   7 -10  15 183.968 13.6709   1
   7 -10  16 478.406 18.3395  -2
   7 -10  16 478.406 18.3395   1
   7 -10  17 395.965 17.9165  -2
   7 -10  17 395.965 17.9165   1
   7 -10  18 295.229 17.1095  -2
   7 -10  18 295.229 17.1095   1
   7 -10  19 1325.92 19.6059  -2
   7 -10  19 1325.92 19.6059   1
   7 -10  20 25.4060 14.7491  -2
   7 -10  20 25.4060 14.7491   1
   7 -10  21 247.900 9.08452  -2
   7 -10  21 247.900 9.08452   1
   7 -10  22 741.778 14.2487  -2
   7 -10  22 741.778 14.2487   1
   7 -10  23 299.507 11.7271  -2
   7 -10  23 299.507 11.7271   1
   7  11   1 6302.50 24.7143  -2
   7  11   1 6302.50 24.7143   1
   7  11   2 9003.69 26.8267  -2
   7  11   2 9003.69 26.8267   1
   7  11  -3 1829.34 17.3730  -2
   7  11  -3 1829.34 17.3730   1
   7  11  -4 1858.34 19.5449  -2
   7  11  -4 1858.34 19.5449   1
  -7  11   5 4854.46 25.4308  -2
  -7  11   5 4854.46 25.4308   1
  -7  11   6 413.796 17.5641  -2
  -7  11   6 413.796 17.5641   1
   7  11   7 559.149 20.9946  -2
   7  11   7 559.149 20.9946   1
  -7  11   8 66.7191 19.3913  -2
  -7  11   8 66.7191 19.3913   1
   7 -11  -9 99.0059 14.6814  -2
   7 -11  -9 99.0059 14.6814   1
   7 -11 -10 2947.64 19.7802  -2
   7 -11 -10 2947.64 19.7802   1
   7 -11 -11 167.165 17.0896  -2
   7 -11 -11 167.165 17.0896   1
   7 -11 -12 1944.62 27.4285  -2
   7 -11 -12 1944.62 27.4285   1
   7 -11 -13 2518.75 18.2141  -2
   7 -11 -13 2518.75 18.2141   1
   7 -11  14 122.098 13.3082  -2
   7 -11  14 122.098 13.3082   1
   7 -11  15 1030.90 15.3058  -2
   7 -11  15 1030.90 15.3058   1
   7 -11  16 5.16870 15.9157  -2
   7 -11  16 5.16870 15.9157   1
   7 -11  17 389.765 16.7345  -2
   7 -11  17 389.765 16.7345   1
   7 -11  18 319.972 15.6716  -2
   7 -11  18 319.972 15.6716   1
   7 -11  19 1217.85 17.0027  -2
   7 -11  19 1217.85 17.0027   1
   7 -11  20 208.812 12.9667  -2
   7 -11  20 208.812 12.9667   1
   7 -11 -21 92.4622 8.48244   1
   7 -11  21 74.9396 7.46384  -2
   7 -11  21 74.9396 7.46384   1
   7  12   1 48.0569 14.3079  -2
   7  12   1 48.0569 14.3079   1
   7  12   2 113.319 14.4325  -2
   7  12   2 113.319 14.4325   1
   7  12   3 131.928 14.3380  -2
   7  12   3 131.928 14.3380   1
   7  12   4 487.024 13.2747  -2
   7  12   4 487.024 13.2747   1
   7  12   5 2763.23 19.1941  -2
   7  12   5 2763.23 19.1941   1
  -7  12   6 256.398 16.7186  -2
  -7  12   6 256.398 16.7186   1
  -7  12   7 563.559 17.1638  -2
  -7  12   7 563.559 17.1638   1
   7 -12  -8 211.527 13.3107  -2
   7 -12  -8 211.527 13.3107   1
   7 -12  -9 43.6097 14.4237  -2
   7 -12  -9 43.6097 14.4237   1
   7 -12 -10 75.0585 14.4076  -2
   7 -12 -10 75.0585 14.4076   1
   7 -12 -11-35.3907 21.6307  -2
   7 -12 -11-35.3907 21.6307   1
   7 -12 -12 87.1106 21.8129  -2
   7 -12 -12 87.1106 21.8129   1
   7 -12 -13 1815.22 26.5251  -2
   7 -12 -13 1815.22 26.5251   1
   7 -12 -14 422.532 21.9537  -2
   7 -12 -14 422.532 21.9537   1
   7 -12  16-11.3926 12.8481  -2
   7 -12  16-11.3926 12.8481   1
   7 -12  17 647.668 14.3240  -2
   7 -12  17 647.668 14.3240   1
   7 -12  18-0.98136 11.5433  -2
   7 -12  18-0.98136 11.5433   1
   7 -12  19 394.708 11.4163  -2
   7 -12  19 394.708 11.4163   1
   7 -12  20 517.642 7.49275  -2
   7 -12  20 517.642 7.49275   1
   7  13   1 10.2395 13.5305  -2
   7  13   1 10.2395 13.5305   1
   7  13   2 59.1825 13.7429  -2
   7  13   2 59.1825 13.7429   1
   7  13   3 806.326 13.4650  -2
   7  13   3 806.326 13.4650   1
  -7  13   4-33.5677 13.6190  -2
  -7  13   4-33.5677 13.6190   1
  -7  13   5 951.003 15.5487  -2
  -7  13   5 951.003 15.5487   1
   7  13  -6 310.490 14.2292  -2
   7  13  -6 310.490 14.2292   1
   7 -13  -7 1991.15 16.0958  -2
   7 -13  -7 1991.15 16.0958   1
   7 -13  -8 1163.45 14.5072  -2
   7 -13  -8 1163.45 14.5072   1
   7 -13  -9 2536.80 18.2603  -2
   7 -13  -9 2536.80 18.2603   1
   7 -13 -10 170.304 17.1832  -2
   7 -13 -10 170.304 17.1832   1
   7 -13 -11 287.928 16.9617  -2
   7 -13 -11 287.928 16.9617   1
   7 -13 -12 371.165 16.7528  -2
   7 -13 -12 371.165 16.7528   1
   7 -13 -13 5145.15 23.6426  -2
   7 -13 -13 5145.15 23.6426   1
   7  13 -14-9.55192 21.7595  -2
   7  13 -14-9.55192 21.7595   1
   7  14   1 655.301 12.5566  -2
   7  14   1 655.301 12.5566   1
   7  14   2 709.227 14.3902  -2
   7  14   2 709.227 14.3902   1
   7  14  -3 203.350 13.3262  -2
   7  14  -3 203.350 13.3262   1
   7  14  -4 76.4452 12.4583  -2
   7  14  -4 76.4452 12.4583   1
   7  14  -5 669.602 15.7245  -2
   7  14  -5 669.602 15.7245   1
   7 -14  -6 693.614 12.7885  -2
   7 -14  -6 693.614 12.7885   1
   7 -14  -7 29.8900 11.3048  -2
   7 -14  -7 29.8900 11.3048   1
   7 -14  -8 16.7618 13.2038  -2
   7 -14  -8 16.7618 13.2038   1
   7 -14  -9 112.264 7.44295  -2
   7 -14  -9 112.264 7.44295   1
   7 -14 -10 117.145 8.44351  -2
   7 -14 -10 117.145 8.44351   1
   7 -14 -11 2.77000 12.0459  -2
   7 -14 -11 2.77000 12.0459   1
   7 -14 -12 517.825 12.3879  -2
   7 -14 -12 517.825 12.3879   1
   7  14 -13-68.9642 14.0014  -2
   7  14 -13-68.9642 14.0014   1
   7  14 -14 806.868 21.6199  -2
   7  14 -14 806.868 21.6199   1
   7  14 -15-53.9971 17.2694  -2
   7  14 -15-53.9971 17.2694   1
   7  15  -1 1062.71 16.5558  -2
   7  15  -1 1062.71 16.5558   1
   7  15  -2 117.418 14.4880  -2
   7  15  -2 117.418 14.4880   1
   7  15   3 1454.60 17.0046  -2
   7  15   3 1454.60 17.0046   1
   7 -15  -4 238.943 12.3656  -2
   7 -15  -4 238.943 12.3656   1
   7 -15  -5 2416.74 9.00057  -2
   7 -15  -5 2416.74 9.00057   1
  -7  15   6 18.5455 7.01361  -2
  -7  15   6 18.5455 7.01361   1
  -7  15  -7 292.398 7.17140  -2
  -7  15  -7 292.398 7.17140   1
  -7  15  -8 539.122 7.00548  -2
  -7  15  -8 539.122 7.00548   1
   7 -15  -9 3288.02 10.9416  -2
   7 -15  -9 3288.02 10.9416   1
   7 -15 -10 78.3265 10.1810  -2
   7 -15 -10 78.3265 10.1810   1
   7 -15 -11 33.7275 9.42065  -2
   7 -15 -11 33.7275 9.42065   1
   7  15 -12 56.0130 11.9098  -2
   7  15 -12 56.0130 11.9098   1
  -7  16  -1 4.11031 9.11064  -2
  -7  16  -1 4.11031 9.11064   1
   7 -16  -2 188.038 8.60675  -2
   7 -16  -2 188.038 8.60675   1
  -7  16  -3 16.0478 6.40831  -2
  -7  16  -3 16.0478 6.40831   1
   7 -16  -4 107.525 6.05189  -2
   7 -16  -4 107.525 6.05189   1
   7 -16  -5 126.145 5.76938  -2
   7 -16  -5 126.145 5.76938   1
   7 -16   6 4.38927 5.73945   1
   7 -16  -6 18.0263 5.24520  -2
   7 -16  -6 18.0263 5.24520   1
   7 -16  -7 387.954 4.62896  -2
   7 -16  -7 387.954 4.62896   1
   7 -16  -8 82.4664 5.79102  -2
   7 -16  -8 82.4664 5.79102   1
   8   0   0 64945.6 154.610  -2
   8   0   0 64945.6 154.610   1
   8   0  -2 835.048 31.8068  -2
   8   0  -2 835.048 31.8068   1
   8   0   4 19104.0 25.5353  -2
   8   0   4 19104.0 25.5353   1
   8   0   6 39.2218 7.05462  -2
   8   0   6 39.2218 7.05462   1
   8   0  -8 26740.5 43.5691  -2
   8   0  -8 26740.5 43.5691   1
   8   0 -10 1543.00 16.3453  -2
   8   0 -10 1543.00 16.3453   1
   8   0 -12 10208.8 32.9999  -2
   8   0 -12 10208.8 32.9999   1
   8   0 -14 10375.0 34.6488  -2
   8   0 -14 10375.0 34.6488   1
   8   0  16 36.5367 13.5736  -2
   8   0  16 36.5367 13.5736   1
   8   0 -18 100.606 17.7745   1
   8   0  18 261.977 19.1175  -2
   8   0  18 261.977 19.1175   1
   8   0 -20 2128.74 26.0553   1
   8   0  20 2479.06 28.4153  -2
   8   0  20 2479.06 28.4153   1
   8   0 -22 2698.52 18.7334   1
   8   0  22 4998.82 19.7650  -2
   8   0  22 4998.82 19.7650   1
   8   0 -24 62.9603 17.5383   1
   8   0  24 16.5768 8.17114  -2
   8   0  24 16.5768 8.17114   1
  -8   0  26 728.820 11.3949   1
   8   0 -26 1628.11 14.8620  -2
   8   0 -26 1628.11 14.8620   1
   8  -1   0 321.352 19.4784  -2
   8  -1   0 321.352 19.4784   1
   8  -1  -1 694.650 17.7130  -2
   8  -1  -1 694.650 17.7130   1
   8  -1  -2 1380.40 24.4692  -2
   8  -1  -2 1380.40 24.4692   1
   8   1   3 4302.71 10.9366  -2
   8   1   3 4302.71 10.9366   1
   8   1   4 26265.3 26.4821  -2
   8   1   4 26265.3 26.4821   1
   8   1   5 6119.13 16.3166  -2
   8   1   5 6119.13 16.3166   1
   8  -1   6 11802.4 29.9479   1
   8   1   6 21265.3 24.9403  -2
   8   1   6 21265.3 24.9403   1
   8   1   7 362.021 6.36314   1
   8  -1  -7 730.838 13.3055  -2
   8  -1  -7 730.838 13.3055   1
   8  -1  -8 300.439 9.33710  -2
   8  -1  -8 300.439 9.33710   1
   8  -1  -9 6957.73 26.7009  -2
   8  -1  -9 6957.73 26.7009   1
   8  -1 -10 618.430 13.4044  -2
   8  -1 -10 618.430 13.4044   1
   8   1  11 1950.99 34.5322   1
   8  -1 -11 4012.11 21.6360  -2
   8  -1 -11 4012.11 21.6360   1
   8  -1 -12 2005.38 18.1300  -2
   8  -1 -12 2005.38 18.1300   1
   8  -1  13 70.3459 20.5485   1
   8  -1 -13-5.65680 11.9563  -2
   8  -1 -13-5.65680 11.9563   1
   8  -1 -14 125.876 13.8496  -2
   8  -1 -14 125.876 13.8496   1
   8   1  15 111.159 7.79257  -2
   8   1  15 111.159 7.79257   1
   8   1  16 2452.85 13.4049  -2
   8   1  16 2452.85 13.4049   1
   8   1 -17 354.788 18.9013   1
   8   1  17 732.937 12.3969  -2
   8   1  17 732.937 12.3969   1
   8   1 -18 641.771 14.0987   1
   8   1  18 1367.90 16.2000  -2
   8   1  18 1367.90 16.2000   1
   8   1 -19 854.203 15.0949   1
   8  -1  19 1249.26 13.9550  -2
   8  -1  19 1249.26 13.9550   1
   8  -1 -20 265.057 13.3201   1
   8   1  20 552.411 9.73767  -2
   8   1  20 552.411 9.73767   1
   8  -1 -21 485.690 13.9089   1
   8   1  21 786.096 10.0448  -2
   8   1  21 786.096 10.0448   1
   8   1 -22 867.492 14.2232   1
   8   1  22 1712.97 10.1063  -2
   8   1  22 1712.97 10.1063   1
   8   1 -23 183.598 18.1851   1
   8  -1  23 338.169 8.84610  -2
   8  -1  23 338.169 8.84610   1
  -8   1  24 137.189 8.97304   1
   8  -1  24 320.692 9.06603  -2
   8  -1  24 320.692 9.06603   1
  -8   1  25 325.883 9.22501   1
  -8  -1  25 476.049 10.6628  -2
  -8  -1  25 476.049 10.6628   1
  -8   1  26 62.2608 8.01253   1
  -8  -1  26 84.4590 8.47627  -2
  -8  -1  26 84.4590 8.47627   1
  -8  -1  27 74.4713 7.32347   1
   8   1 -27 227.621 6.65309  -2
   8   1 -27 227.621 6.65309   1
   8  -2   0 437.421 30.8759  -2
   8  -2   0 437.421 30.8759   1
   8  -2  -1 826.209 17.7313  -2
   8  -2  -1 826.209 17.7313   1
   8  -2  -2 426.128 16.1529  -2
   8  -2  -2 426.128 16.1529   1
   8   2   3 2917.46 11.3015  -2
   8   2   3 2917.46 11.3015   1
   8   2   4 18798.8 20.5607  -2
   8   2   4 18798.8 20.5607   1
   8  -2   5 7016.86 23.4149   1
   8   2  -5 12216.0 16.4532  -2
   8   2  -5 12216.0 16.4532   1
   8   2   6 6257.81 22.1529   1
   8  -2   6 11223.2 19.1139  -2
   8  -2   6 11223.2 19.1139   1
   8   2   7 2834.98 15.8876   1
   8   2  -7 5007.67 11.5127  -2
   8   2  -7 5007.67 11.5127   1
   8  -2  -8 143.609 6.74530  -2
   8  -2  -8 143.609 6.74530   1
   8   2   9 2015.90 9.90807  -2
   8   2   9 2015.90 9.90807   1
   8   2  10 2017.86 24.5904   1
   8  -2 -10 2874.52 16.4676  -2
   8  -2 -10 2874.52 16.4676   1
   8   2  11 2384.75 25.8073   1
   8  -2 -11 3730.75 14.7123  -2
   8  -2 -11 3730.75 14.7123   1
   8  -2 -12 2367.22 12.9913  -2
   8  -2 -12 2367.22 12.9913   1
   8  -2 -13 143.662 8.87570  -2
   8  -2 -13 143.662 8.87570   1
   8  -2  14 9762.93 19.8175  -2
   8  -2  14 9762.93 19.8175   1
   8   2  15 443.484 7.14046  -2
   8   2  15 443.484 7.14046   1
   8  -2  16 3.49503 22.5502   1
   8   2  16-25.4747 7.00850  -2
   8   2  16-25.4747 7.00850   1
   8  -2 -17 30.6711 11.8432   1
   8   2  17 28.6824 7.19975  -2
   8   2  17 28.6824 7.19975   1
   8  -2 -18 1196.25 15.7152   1
   8   2  18 2433.57 10.7010  -2
   8   2  18 2433.57 10.7010   1
   8   2 -19 460.799 13.5437   1
   8   2  19 847.609 8.54950  -2
   8   2  19 847.609 8.54950   1
   8   2 -20 435.048 13.7164   1
   8   2  20 760.832 8.39748  -2
   8   2  20 760.832 8.39748   1
   8   2 -21 1183.06 12.6080   1
   8   2  21 1795.41 12.6847  -2
   8   2  21 1795.41 12.6847   1
   8   2 -22 1671.65 16.4824   1
   8  -2  22 3313.32 12.2216  -2
   8  -2  22 3313.32 12.2216   1
   8   2 -23-1.29621 17.6071   1
   8  -2  23 2.28976 6.93583  -2
   8  -2  23 2.28976 6.93583   1
   8  -2 -24 1486.17 15.9043   1
   8  -2  24 2136.61 12.4297  -2
   8  -2  24 2136.61 12.4297   1
   8   2 -25 26.2626 11.4446   1
   8  -2  25 109.653 6.57756  -2
   8  -2  25 109.653 6.57756   1
  -8  -2  26 1457.89 10.8052   1
   8  -2 -26 2503.24 11.3573  -2
   8  -2 -26 2503.24 11.3573   1
  -8  -2  27-7.50859 8.35812   1
   8  -2 -27 6.97458 5.85540  -2
   8  -2 -27 6.97458 5.85540   1
   8  -3   0 544.211 34.1342  -2
   8  -3   0 544.211 34.1342   1
   8   3   1 263.474 7.82645   1
   8  -3  -1 362.982 21.9965  -2
   8  -3  -1 362.982 21.9965   1
   8   3   2 592.996 9.10569   1
   8  -3   2 1014.17 10.5716  -2
   8  -3   2 1014.17 10.5716   1
   8   3   3 1263.86 8.27794  -2
   8   3   3 1263.86 8.27794   1
   8   3  -4-13.4501 4.42495  -2
   8   3  -4-13.4501 4.42495   1
   8   3  -5 735.931 5.61203  -2
   8   3  -5 735.931 5.61203   1
   8   3   6 56.2434 4.60729  -2
   8   3   6 56.2434 4.60729   1
   8   3   7 5806.42 13.9744  -2
   8   3   7 5806.42 13.9744   1
   8   3  -8 258.297 6.68190  -2
   8   3  -8 258.297 6.68190   1
   8   3   9 1344.35 9.47657  -2
   8   3   9 1344.35 9.47657   1
   8   3  10 137.650 7.64395  -2
   8   3  10 137.650 7.64395   1
   8   3  11 2499.57 26.9049   1
   8  -3 -11 4118.53 14.9288  -2
   8  -3 -11 4118.53 14.9288   1
   8  -3 -12 5500.76 16.7091  -2
   8  -3 -12 5500.76 16.7091   1
   8  -3 -13 3337.93 14.7801  -2
   8  -3 -13 3337.93 14.7801   1
   8   3 -14 54.5031 7.39672  -2
   8   3 -14 54.5031 7.39672   1
   8   3  15 12242.5 17.7434  -2
   8   3  15 12242.5 17.7434   1
   8   3  16 1794.64 10.8732  -2
   8   3  16 1794.64 10.8732   1
   8   3 -17 20.4570 17.4056   1
   8   3  17 6.57432 6.24792  -2
   8   3  17 6.57432 6.24792   1
   8   3 -18 238.372 12.8807   1
   8   3  18 247.563 7.48977  -2
   8   3  18 247.563 7.48977   1
   8   3 -19 6.11131 11.9198   1
   8  -3  19 9.57673 7.17331  -2
   8  -3  19 9.57673 7.17331   1
   8   3 -20 1121.12 12.4908   1
   8  -3  20 1699.64 12.3697  -2
   8  -3  20 1699.64 12.3697   1
   8   3 -21 1462.82 13.2188   1
   8  -3  21 3139.58 12.2374  -2
   8  -3  21 3139.58 12.2374   1
   8   3 -22 1142.58 14.9656   1
   8  -3  22 1531.67 14.4193  -2
   8  -3  22 1531.67 14.4193   1
   8   3 -23-27.1060 16.4782   1
   8  -3  23 34.2912 7.03224  -2
   8  -3  23 34.2912 7.03224   1
   8   3 -24 302.839 16.7826   1
   8  -3  24 669.343 7.84429  -2
   8  -3  24 669.343 7.84429   1
  -8  -3  25 31.9432 7.43012   1
   8  -3  25 90.6904 6.53557  -2
   8  -3  25 90.6904 6.53557   1
  -8  -3  26 319.530 7.48403   1
   8  -3  26 479.493 6.65363  -2
   8  -3  26 479.493 6.65363   1
  -8   3  27-6.95049 7.38267   1
   8  -3 -27-9.01241 5.47259  -2
   8  -3 -27-9.01241 5.47259   1
   8   4   0 21286.9 105.496  -2
   8   4   0 21286.9 105.496   1
   8   4   1 450.021 7.59853  -2
   8   4   1 450.021 7.59853   1
   8   4   2 10394.4 18.3298  -2
   8   4   2 10394.4 18.3298   1
   8   4   3 487.170 7.66026  -2
   8   4   3 487.170 7.66026   1
   8   4   4 16550.8 22.5031  -2
   8   4   4 16550.8 22.5031   1
   8   4   5 1156.16 6.51912  -2
   8   4   5 1156.16 6.51912   1
   8   4   6 3611.40 12.7292  -2
   8   4   6 3611.40 12.7292   1
   8   4   7 256.506 7.20435  -2
   8   4   7 256.506 7.20435   1
   8   4  -8 11332.9 20.3102  -2
   8   4  -8 11332.9 20.3102   1
   8   4  -9 449.876 7.82113  -2
   8   4  -9 449.876 7.82113   1
   8   4 -10 2533.67 11.6755  -2
   8   4 -10 2533.67 11.6755   1
   8   4  11 827.885 27.4609   1
   8  -4 -11 1336.54 11.2895  -2
   8  -4 -11 1336.54 11.2895   1
   8  -4 -12 10925.1 23.8329  -2
   8  -4 -12 10925.1 23.8329   1
   8  -4  13 2008.72 10.1742  -2
   8  -4  13 2008.72 10.1742   1
   8   4 -14 230.706 14.9383   1
   8  -4  14 582.393 8.15292  -2
   8  -4  14 582.393 8.15292   1
   8   4 -15 2645.17 23.5662   1
   8  -4  15 4642.74 13.8946  -2
   8  -4  15 4642.74 13.8946   1
   8   4 -16 405.830 8.88581  -2
   8   4 -16 405.830 8.88581   1
   8   4 -17 425.950 18.9016   1
  -8  -4  17 855.527 8.51170  -2
  -8  -4  17 855.527 8.51170   1
   8   4 -18 35.4885 11.6302   1
  -8  -4  18 21.8393 7.01983  -2
  -8  -4  18 21.8393 7.01983   1
   8   4 -19 1873.81 13.8339   1
  -8  -4  19 3655.14 12.1679  -2
  -8  -4  19 3655.14 12.1679   1
   8   4 -20 624.250 11.2506   1
   8  -4  20 702.397 13.2158  -2
   8  -4  20 702.397 13.2158   1
   8   4 -21 52.4982 9.56990   1
   8  -4  21 266.187 7.94640  -2
   8  -4  21 266.187 7.94640   1
   8   4 -22 355.944 12.5096   1
   8  -4  22 904.959 8.85166  -2
   8  -4  22 904.959 8.85166   1
   8  -4  23 2650.68 11.0102  -2
   8  -4  23 2650.68 11.0102   1
   8  -4  24 46.4952 6.20688  -2
   8  -4  24 46.4952 6.20688   1
  -8   4  25 518.158 10.0856   1
   8  -4  25 1052.09 7.25389  -2
   8  -4  25 1052.09 7.25389   1
  -8   4  26 66.4798 8.00925   1
   8  -4  26 199.236 5.62899  -2
   8  -4  26 199.236 5.62899   1
  -8  -4  27-10.1222 5.36672   1
   8  -4  27-30.5467 10.8788  -2
   8  -4  27-30.5467 10.8788   1
   8   5   0 9668.08 18.1591  -2
   8   5   0 9668.08 18.1591   1
   8  -5   1 4485.51 12.8915  -2
   8  -5   1 4485.51 12.8915   1
   8   5  -2 1886.86 10.1150  -2
   8   5  -2 1886.86 10.1150   1
   8   5  -3 4847.74 13.5110  -2
   8   5  -3 4847.74 13.5110   1
   8   5  -4 11444.8 19.2887  -2
   8   5  -4 11444.8 19.2887   1
   8   5  -5 2391.06 10.5069  -2
   8   5  -5 2391.06 10.5069   1
   8   5  -6 4805.67 14.0203  -2
   8   5  -6 4805.67 14.0203   1
   8  -5  -7 606.210 8.19679  -2
   8  -5  -7 606.210 8.19679   1
   8   5  -8 2686.46 11.5960  -2
   8   5  -8 2686.46 11.5960   1
   8   5  -9 20.5721 6.80138  -2
   8   5  -9 20.5721 6.80138   1
   8   5 -10-21.8745 6.97621  -2
   8   5 -10-21.8745 6.97621   1
   8  -5 -11 724.390 9.65892  -2
   8  -5 -11 724.390 9.65892   1
   8  -5  12 937.407 8.44035  -2
   8  -5  12 937.407 8.44035   1
   8  -5  13 0.03272 6.30834  -2
   8  -5  13 0.03272 6.30834   1
   8   5 -14 1680.39 20.4284   1
   8  -5  14 3156.53 11.8913  -2
   8  -5  14 3156.53 11.8913   1
   8   5 -15 53.2547 14.3301   1
   8  -5  15 106.293 7.50185  -2
   8  -5  15 106.293 7.50185   1
   8   5 -16 711.683 17.7927   1
   8  -5  16 1625.64 12.3455  -2
   8  -5  16 1625.64 12.3455   1
   8   5 -17 1098.77 22.9492   1
   8  -5  17 2369.46 11.3154  -2
   8  -5  17 2369.46 11.3154   1
   8   5 -18 198.446 18.6071   1
   8  -5  18 442.078 7.46869  -2
   8  -5  18 442.078 7.46869   1
   8   5 -19 596.159 13.2821   1
  -8  -5  19 1397.25 9.32607  -2
  -8  -5  19 1397.25 9.32607   1
   8  -5 -20 104.052 17.5445   1
  -8  -5  20 589.643 10.7562  -2
  -8  -5  20 589.643 10.7562   1
   8  -5 -21 20.1870 16.4273   1
  -8  -5  21 91.6747 7.67571  -2
  -8  -5  21 91.6747 7.67571   1
   8  -5 -22 566.086 17.2224   1
  -8  -5  22 1317.25 9.57049  -2
  -8  -5  22 1317.25 9.57049   1
   8  -5  23 322.638 6.76007  -2
   8  -5  23 322.638 6.76007   1
   8  -5  24 210.245 7.53471  -2
   8  -5  24 210.245 7.53471   1
  -8   5  25 217.165 10.4852   1
   8  -5  25 422.039 7.88973  -2
   8  -5  25 422.039 7.88973   1
  -8  -5  26 93.2932 6.63923   1
   8  -5  26 129.122 12.3546  -2
   8  -5  26 129.122 12.3546   1
   8   6   0 16173.0 31.6045  -2
   8   6   0 16173.0 31.6045   1
   8   6  -1 1350.81 9.01496  -2
   8   6  -1 1350.81 9.01496   1
   8   6  -2 1090.21 11.9303  -2
   8   6  -2 1090.21 11.9303   1
   8   6  -3 1382.20 11.9124  -2
   8   6  -3 1382.20 11.9124   1
   8   6   4 3170.21 27.1521  -2
   8   6   4 3170.21 27.1521   1
   8   6  -5 3601.01 27.8953  -2
   8   6  -5 3601.01 27.8953   1
   8   6  -6 3006.22 26.2830  -2
   8   6  -6 3006.22 26.2830   1
   8   6  -7 1173.14 20.5958  -2
   8   6  -7 1173.14 20.5958   1
   8  -6  -8 7738.08 18.7277  -2
   8  -6  -8 7738.08 18.7277   1
   8   6  -9 1480.07 10.7414  -2
   8   6  -9 1480.07 10.7414   1
   8  -6 -10 445.513 7.79126  -2
   8  -6 -10 445.513 7.79126   1
   8  -6  11 820.307 7.37266  -2
   8  -6  11 820.307 7.37266   1
   8  -6  12 8810.00 14.7627  -2
   8  -6  12 8810.00 14.7627   1
   8  -6  13 929.113 7.76546  -2
   8  -6  13 929.113 7.76546   1
   8  -6  14 3061.40 10.2835  -2
   8  -6  14 3061.40 10.2835   1
   8   6 -15 771.243 18.5714   1
   8  -6  15 1196.68 10.6324  -2
   8  -6  15 1196.68 10.6324   1
   8   6 -16 334.213 16.1436   1
   8  -6  16 572.227 8.48812  -2
   8  -6  16 572.227 8.48812   1
   8   6 -17 471.625 12.8238   1
   8  -6  17 723.525 9.28287  -2
   8  -6  17 723.525 9.28287   1
   8  -6  18 1546.08 10.6444  -2
   8  -6  18 1546.08 10.6444   1
   8  -6  19 300.013 6.66722  -2
   8  -6  19 300.013 6.66722   1
   8  -6  20 965.450 7.47082  -2
   8  -6  20 965.450 7.47082   1
   8  -6 -21 124.981 15.6894   1
   8  -6  21 36.2376 6.48160  -2
   8  -6  21 36.2376 6.48160   1
  -8  -6  22 1314.17 12.5550   1
   8  -6 -22 2193.18 16.2693  -2
   8  -6 -22 2193.18 16.2693   1
   8  -6 -23 205.251 12.9132   1
   8  -6 -23 164.329 9.52434  -2
   8  -6 -23 164.329 9.52434   1
  -8  -6  24-11.4639 15.1229  -2
  -8  -6  24-11.4639 15.1229   1
  -8  -6  25 30.5392 6.60345   1
   8  -6  25 7.50697 13.0793  -2
   8  -6  25 7.50697 13.0793   1
   8  -7   0 12077.6 68.4054  -2
   8  -7   0 12077.6 68.4054   1
   8   7  -1 3740.67 30.9129  -2
   8   7  -1 3740.67 30.9129   1
   8   7  -2 241.859 25.6943  -2
   8   7  -2 241.859 25.6943   1
   8   7  -3 4157.04 47.0981  -2
   8   7  -3 4157.04 47.0981   1
   8   7  -4 3177.92 43.1383  -2
   8   7  -4 3177.92 43.1383   1
   8   7  -5 83.6833 23.9344  -2
   8   7  -5 83.6833 23.9344   1
   8   7  -6 1446.50 33.8755  -2
   8   7  -6 1446.50 33.8755   1
   8  -7  -7 1137.43 32.3203  -2
   8  -7  -7 1137.43 32.3203   1
   8   7  -8 2150.66 17.9515  -2
   8   7  -8 2150.66 17.9515   1
   8  -7   9 908.140 11.9810  -2
   8  -7   9 908.140 11.9810   1
   8  -7  10 1010.29 12.3270  -2
   8  -7  10 1010.29 12.3270   1
   8  -7  11 989.473 12.3410  -2
   8  -7  11 989.473 12.3410   1
   8  -7  12 6.71447 7.30189  -2
   8  -7  12 6.71447 7.30189   1
   8   7 -13 242.853 16.4058   1
   8  -7  13 456.329 9.47389  -2
   8  -7  13 456.329 9.47389   1
   8   7 -14 2299.67 24.3644   1
   8  -7  14 4360.70 16.3070  -2
   8  -7  14 4360.70 16.3070   1
   8   7 -15 208.062 15.7497   1
   8  -7  15 287.300 9.61700  -2
   8  -7  15 287.300 9.61700   1
   8  -7  16 493.882 11.0000  -2
   8  -7  16 493.882 11.0000   1
   8  -7  17 21.9042 9.26813  -2
   8  -7  17 21.9042 9.26813   1
   8  -7  18 3623.95 16.6836  -2
   8  -7  18 3623.95 16.6836   1
   8  -7  19 204.506 12.0023  -2
   8  -7  19 204.506 12.0023   1
   8  -7  20 126.694 11.1519  -2
   8  -7  20 126.694 11.1519   1
   8  -7 -21 177.262 15.0113   1
   8  -7  21 214.949 12.2950  -2
   8  -7  21 214.949 12.2950   1
  -8  -7  22 405.668 9.51523   1
   8  -7  22 752.749 18.1767  -2
   8  -7  22 752.749 18.1767   1
   8  -7  23 1209.93 12.5009  -2
   8  -7  23 1209.93 12.5009   1
  -8  -7  24 56.8056 6.52636   1
  -8  -7  25 17.0168 8.31958   1
   8  -8   0 2019.05 55.3028  -2
   8  -8   0 2019.05 55.3028   1
   8  -8  -1 2696.10 59.3237  -2
   8  -8  -1 2696.10 59.3237   1
   8   8  -2 127.109 25.3808  -2
   8   8  -2 127.109 25.3808   1
   8   8  -3 1246.01 33.7356  -2
   8   8  -3 1246.01 33.7356   1
   8   8  -4 1568.83 20.4507  -2
   8   8  -4 1568.83 20.4507   1
   8   8  -5 971.261 32.3394  -2
   8   8  -5 971.261 32.3394   1
   8   8  -6 1361.36 16.8009  -2
   8   8  -6 1361.36 16.8009   1
   8   8  -7 9697.45 30.1415  -2
   8   8  -7 9697.45 30.1415   1
   8   8  -8 132.762 14.0151  -2
   8   8  -8 132.762 14.0151   1
   8  -8   9 741.550 11.7993  -2
   8  -8   9 741.550 11.7993   1
   8  -8  10 974.520 12.3616  -2
   8  -8  10 974.520 12.3616   1
   8  -8  11 843.642 12.3354  -2
   8  -8  11 843.642 12.3354   1
   8  -8  12 561.967 12.7998  -2
   8  -8  12 561.967 12.7998   1
   8  -8  13 672.711 13.8008  -2
   8  -8  13 672.711 13.8008   1
   8  -8  14 85.2927 14.8466  -2
   8  -8  14 85.2927 14.8466   1
   8  -8  15 3771.93 21.9942  -2
   8  -8  15 3771.93 21.9942   1
   8  -8  16 1521.66 23.1936  -2
   8  -8  16 1521.66 23.1936   1
   8  -8  17 509.206 20.0909  -2
   8  -8  17 509.206 20.0909   1
   8  -8  18 136.614 18.6511  -2
   8  -8  18 136.614 18.6511   1
   8  -8  19 975.504 20.8730  -2
   8  -8  19 975.504 20.8730   1
   8  -8  20 236.066 9.06953  -2
   8  -8  20 236.066 9.06953   1
  -8  -8  21 22.1224 8.18863   1
   8  -8  21 38.5835 15.4721  -2
   8  -8  21 38.5835 15.4721   1
  -8  -8  22 20.7495 7.33087   1
   8  -8  22 21.0182 14.4149  -2
   8  -8  22 21.0182 14.4149   1
  -8  -8  23 285.553 9.69172   1
   8  -8  23 543.329 14.8255  -2
   8  -8  23 543.329 14.8255   1
  -8  -8  24 37.6158 6.95715   1
   8  -8  24 55.5948 11.7753  -2
   8  -8  24 55.5948 11.7753   1
   8   9   0 5778.58 22.7208  -2
   8   9   0 5778.58 22.7208   1
   8   9  -1 1800.52 13.0495  -2
   8   9  -1 1800.52 13.0495   1
   8   9  -2 297.782 10.3274  -2
   8   9  -2 297.782 10.3274   1
   8   9  -3 172.464 11.1858  -2
   8   9  -3 172.464 11.1858   1
   8   9  -4 5281.88 18.7198  -2
   8   9  -4 5281.88 18.7198   1
   8   9  -5 6475.55 28.6153  -2
   8   9  -5 6475.55 28.6153   1
   8   9  -6 5157.31 22.4146  -2
   8   9  -6 5157.31 22.4146   1
   8   9  -7 246.193 12.0223  -2
   8   9  -7 246.193 12.0223   1
   8   9  -8 716.976 12.4948  -2
   8   9  -8 716.976 12.4948   1
   8   9  -9 47.6740 10.9142  -2
   8   9  -9 47.6740 10.9142   1
   8  -9  10 1073.00 14.1894  -2
   8  -9  10 1073.00 14.1894   1
   8  -9  11 390.999 13.0178  -2
   8  -9  11 390.999 13.0178   1
   8  -9  12 4254.13 19.3749  -2
   8  -9  12 4254.13 19.3749   1
   8  -9  13-27.9308 12.3000  -2
   8  -9  13-27.9308 12.3000   1
   8  -9  14 228.601 14.8416  -2
   8  -9  14 228.601 14.8416   1
   8  -9  15 11.9906 14.0693  -2
   8  -9  15 11.9906 14.0693   1
   8  -9  16 1301.14 22.1068  -2
   8  -9  16 1301.14 22.1068   1
   8  -9  17 890.222 20.5049  -2
   8  -9  17 890.222 20.5049   1
   8  -9  18-10.0534 16.8837  -2
   8  -9  18-10.0534 16.8837   1
   8  -9  19 722.424 18.3403  -2
   8  -9  19 722.424 18.3403   1
   8  -9  20 431.278 10.4380  -2
   8  -9  20 431.278 10.4380   1
   8  -9 -21 109.430 11.3622   1
   8  -9  21 113.554 14.1665  -2
   8  -9  21 113.554 14.1665   1
   8  -9 -22 17.8523 9.43319   1
   8  -9  22-13.6364 12.8449  -2
   8  -9  22-13.6364 12.8449   1
   8  -9  23 100.247 11.6387  -2
   8  -9  23 100.247 11.6387   1
   8  10   0 6511.35 33.1994  -2
   8  10   0 6511.35 33.1994   1
   8  10   1 8236.76 25.1538  -2
   8  10   1 8236.76 25.1538   1
   8  10   2 3163.50 19.2873  -2
   8  10   2 3163.50 19.2873   1
   8  10   3 8033.89 24.5071  -2
   8  10   3 8033.89 24.5071   1
   8  10   4 1518.27 18.1859  -2
   8  10   4 1518.27 18.1859   1
   8  10  -5 633.567 15.3352  -2
   8  10  -5 633.567 15.3352   1
  -8  10   6 71.7267 15.8837  -2
  -8  10   6 71.7267 15.8837   1
  -8  10   7 1497.10 18.8763  -2
  -8  10   7 1497.10 18.8763   1
   8 -10  -8 625.280 14.1007  -2
   8 -10  -8 625.280 14.1007   1
   8 -10  -9 1168.46 16.8478  -2
   8 -10  -9 1168.46 16.8478   1
   8 -10 -10 1321.97 20.2305  -2
   8 -10 -10 1321.97 20.2305   1
   8 -10 -11 5438.84 27.7349  -2
   8 -10 -11 5438.84 27.7349   1
   8 -10  12 3.08107 11.9241  -2
   8 -10  12 3.08107 11.9241   1
   8 -10  13-11.7815 13.5279  -2
   8 -10  13-11.7815 13.5279   1
   8 -10  14 1432.22 16.6126  -2
   8 -10  14 1432.22 16.6126   1
   8 -10  15 3880.22 20.7577  -2
   8 -10  15 3880.22 20.7577   1
   8 -10  16 24.8886 16.3972  -2
   8 -10  16 24.8886 16.3972   1
   8 -10  17 350.933 16.9774  -2
   8 -10  17 350.933 16.9774   1
   8 -10  18 444.160 16.3609  -2
   8 -10  18 444.160 16.3609   1
   8 -10  19 76.0215 9.59039  -2
   8 -10  19 76.0215 9.59039   1
   8 -10  20 441.948 9.50918  -2
   8 -10  20 441.948 9.50918   1
   8 -10 -21 251.299 10.3903   1
   8 -10  21 417.602 13.2782  -2
   8 -10  21 417.602 13.2782   1
   8  11   0 116.581 19.5197  -2
   8  11   0 116.581 19.5197   1
   8  11   1 766.604 15.1079  -2
   8  11   1 766.604 15.1079   1
   8  11   2 558.416 14.6773  -2
   8  11   2 558.416 14.6773   1
   8  11   3 1021.51 15.6065  -2
   8  11   3 1021.51 15.6065   1
   8  11  -4 578.062 15.0319  -2
   8  11  -4 578.062 15.0319   1
   8  11  -5 297.896 14.4695  -2
   8  11  -5 297.896 14.4695   1
  -8  11   6 214.737 16.0572  -2
  -8  11   6 214.737 16.0572   1
  -8  11   7 1982.18 19.5667  -2
  -8  11   7 1982.18 19.5667   1
   8  11   8 539.648 13.7810  -2
   8  11   8 539.648 13.7810   1
   8 -11  -9 32.8672 14.3684  -2
   8 -11  -9 32.8672 14.3684   1
   8 -11 -10 5931.45 23.2910  -2
   8 -11 -10 5931.45 23.2910   1
   8 -11 -11 11.1597 14.0998  -2
   8 -11 -11 11.1597 14.0998   1
   8 -11 -12 83.2494 16.8273  -2
   8 -11 -12 83.2494 16.8273   1
   8 -11 -13-9.92654 22.0863  -2
   8 -11 -13-9.92654 22.0863   1
   8 -11  14 2156.85 16.8407  -2
   8 -11  14 2156.85 16.8407   1
   8 -11  15 1384.39 19.0078  -2
   8 -11  15 1384.39 19.0078   1
   8 -11  16 38.9485 14.5826  -2
   8 -11  16 38.9485 14.5826   1
   8 -11  17 0.81090 13.6470  -2
   8 -11  17 0.81090 13.6470   1
   8 -11  18 171.115 13.2314  -2
   8 -11  18 171.115 13.2314   1
   8 -11  19 13.9298 8.07270  -2
   8 -11  19 13.9298 8.07270   1
   8 -11  20 10.0706 7.39201  -2
   8 -11  20 10.0706 7.39201   1
   8  12   0 2636.29 25.5917  -2
   8  12   0 2636.29 25.5917   1
   8  12   1 230.988 13.7634  -2
   8  12   1 230.988 13.7634   1
   8  12   2 19.5575 12.9211  -2
   8  12   2 19.5575 12.9211   1
   8  12  -3 410.641 14.5071  -2
   8  12  -3 410.641 14.5071   1
   8  12  -4 33.4912 13.5461  -2
   8  12  -4 33.4912 13.5461   1
  -8  12   5 626.616 14.7752  -2
  -8  12   5 626.616 14.7752   1
   8  12  -6 133.264 13.6664  -2
   8  12  -6 133.264 13.6664   1
   8 -12  -7 543.220 12.3055  -2
   8 -12  -7 543.220 12.3055   1
   8 -12  -8 1581.87 14.9999  -2
   8 -12  -8 1581.87 14.9999   1
   8 -12  -9 112.173 14.1096  -2
   8 -12  -9 112.173 14.1096   1
   8 -12 -10 2277.10 17.7323  -2
   8 -12 -10 2277.10 17.7323   1
   8 -12 -11 891.574 18.0390  -2
   8 -12 -11 891.574 18.0390   1
   8 -12 -12-48.5935 15.4655  -2
   8 -12 -12-48.5935 15.4655   1
   8 -12 -13 93.9069 21.0602  -2
   8 -12 -13 93.9069 21.0602   1
   8 -12 -14 765.297 22.4889  -2
   8 -12 -14 765.297 22.4889   1
   8 -12  16 39.0804 8.86069   1
   8 -12  17 325.411 8.67364  -2
   8 -12  17 325.411 8.67364   1
   8 -12  18-4.19089 7.24878  -2
   8 -12  18-4.19089 7.24878   1
   8  13   0 108.740 18.6387  -2
   8  13   0 108.740 18.6387   1
   8  13   1 96.8533 11.6266  -2
   8  13   1 96.8533 11.6266   1
   8 -13   2 85.5104 9.37081  -2
   8 -13   2 85.5104 9.37081   1
   8 -13   3-7.41494 9.38996  -2
   8 -13   3-7.41494 9.38996   1
  -8  13   4 150.870 13.3262  -2
  -8  13   4 150.870 13.3262   1
   8  13   5 136.884 13.1253  -2
   8  13   5 136.884 13.1253   1
   8 -13  -6 55.3444 10.8935  -2
   8 -13  -6 55.3444 10.8935   1
   8 -13  -7 83.5065 10.6309  -2
   8 -13  -7 83.5065 10.6309   1
   8 -13  -8 1241.77 13.7439  -2
   8 -13  -8 1241.77 13.7439   1
   8 -13  -9 260.142 12.0688  -2
   8 -13  -9 260.142 12.0688   1
   8 -13 -10 105.566 13.1246  -2
   8 -13 -10 105.566 13.1246   1
   8 -13 -11-51.8859 12.3756  -2
   8 -13 -11-51.8859 12.3756   1
   8 -13 -12-58.5243 14.4989  -2
   8 -13 -12-58.5243 14.4989   1
   8 -13 -13-57.6622 13.8638  -2
   8 -13 -13-57.6622 13.8638   1
   8  13 -14-70.3053 20.0207  -2
   8  13 -14-70.3053 20.0207   1
   8 -13  15-42.8075 9.84152  -2
   8 -13  15-42.8075 9.84152   1
   8  13 -16-40.6749 16.6301  -2
   8  13 -16-40.6749 16.6301   1
  -8  14   0 653.197 18.8739  -2
  -8  14   0 653.197 18.8739   1
  -8  14  -1 1018.98 12.4570  -2
  -8  14  -1 1018.98 12.4570   1
   8  14  -2 357.534 12.6338  -2
   8  14  -2 357.534 12.6338   1
   8  14  -3 1220.83 14.1509  -2
   8  14  -3 1220.83 14.1509   1
   8 -14   4 83.4363 8.58191  -2
   8 -14   4 83.4363 8.58191   1
   8 -14  -5 1177.29 9.42533  -2
   8 -14  -5 1177.29 9.42533   1
   8 -14  -6 274.096 8.17708  -2
   8 -14  -6 274.096 8.17708   1
   8 -14  -7 1607.72 10.4683  -2
   8 -14  -7 1607.72 10.4683   1
   8 -14  -8 102.169 8.93116  -2
   8 -14  -8 102.169 8.93116   1
   8 -14  -9 452.252 8.53025  -2
   8 -14  -9 452.252 8.53025   1
   8 -14 -10 21.1289 13.2949  -2
   8 -14 -10 21.1289 13.2949   1
   8 -14 -11 1970.89 12.0968  -2
   8 -14 -11 1970.89 12.0968   1
   8 -14  12-25.8761 9.93004  -2
   8 -14  12-25.8761 9.93004   1
   8 -14  13 35.8679 9.46609  -2
   8 -14  13 35.8679 9.46609   1
   8 -14  14-21.0354 8.44355  -2
   8 -14  14-21.0354 8.44355   1
   8  15   0 40.7598 23.6890  -2
   8  15   0 40.7598 23.6890   1
   8  15   1 75.7408 16.5918  -2
   8  15   1 75.7408 16.5918   1
   8  15   2 110.596 16.6550  -2
   8  15   2 110.596 16.6550   1
   8 -15  -3 414.239 10.4488  -2
   8 -15  -3 414.239 10.4488   1
   8 -15  -4 113.993 9.75146  -2
   8 -15  -4 113.993 9.75146   1
   8 -15  -5 171.469 7.39583  -2
   8 -15  -5 171.469 7.39583   1
   8 -15  -6 383.264 5.74743  -2
   8 -15  -6 383.264 5.74743   1
   8 -15  -7 1851.65 7.12990  -2
   8 -15  -7 1851.65 7.12990   1
   8 -15  -8 409.301 6.07181  -2
   8 -15  -8 409.301 6.07181   1
   8 -15  -9 289.988 7.94941  -2
   8 -15  -9 289.988 7.94941   1
   8 -15 -10 31.6181 7.10013  -2
   8 -15 -10 31.6181 7.10013   1
  -8  16   0-14.7746 6.95968  -2
  -8  16   0-14.7746 6.95968   1
   8 -16  -1 172.160 6.80031  -2
   8 -16  -1 172.160 6.80031   1
   8 -16  -2 121.529 6.71217  -2
   8 -16  -2 121.529 6.71217   1
   8 -16  -3 375.455 5.98281  -2
   8 -16  -3 375.455 5.98281   1
   8 -16  -4-2.37548 5.17611  -2
   8 -16  -4-2.37548 5.17611   1
   8 -16  -5 85.9860 11.5754  -2
   8 -16  -5 85.9860 11.5754   1
   9   0   2 119.302 15.4053  -2
   9   0   2 119.302 15.4053   1
   9   0   4 617.900 12.0187  -2
   9   0   4 617.900 12.0187   1
   9   0   6 11731.6 28.3182  -2
   9   0   6 11731.6 28.3182   1
   9   0  -8 12364.8 32.7743  -2
   9   0  -8 12364.8 32.7743   1
   9   0 -10 845.879 13.9525  -2
   9   0 -10 845.879 13.9525   1
   9   0 -12 494.259 13.9551  -2
   9   0 -12 494.259 13.9551   1
   9   0  14 5120.06 18.7078  -2
   9   0  14 5120.06 18.7078   1
   9   0 -16 6082.69 36.9079   1
   9   0  16 11850.7 29.2727  -2
   9   0  16 11850.7 29.2727   1
   9   0 -18 914.259 23.4040   1
   9   0  18 2159.30 16.1109  -2
   9   0  18 2159.30 16.1109   1
   9   0 -20 3897.29 32.1967   1
   9   0  20 7266.89 24.0873  -2
   9   0  20 7266.89 24.0873   1
   9   0 -22 265.212 12.3037   1
   9   0  22 606.946 11.7153  -2
   9   0  22 606.946 11.7153   1
   9   0 -24 2853.37 24.6795   1
   9   0 -24 5226.29 17.4859  -2
   9   0 -24 5226.29 17.4859   1
  -9   0  26 41.3785 7.99752   1
   9   0 -26 59.2223 8.81545  -2
   9   0 -26 59.2223 8.81545   1
   9  -1  -1 10160.5 52.4280  -2
   9  -1  -1 10160.5 52.4280   1
   9   1   2 3794.92 13.2279  -2
   9   1   2 3794.92 13.2279   1
   9   1   3 1358.12 9.91950  -2
   9   1   3 1358.12 9.91950   1
   9   1   4-5.87847 8.18931   1
   9  -1   4 1.59753 9.57292  -2
   9  -1   4 1.59753 9.57292   1
   9  -1   5 478.006 8.52573  -2
   9  -1   5 478.006 8.52573   1
   9  -1   6 6811.88 25.4668   1
   9  -1  -6 12259.8 30.4981  -2
   9  -1  -6 12259.8 30.4981   1
   9  -1   7 5177.89 15.6334  -2
   9  -1   7 5177.89 15.6334   1
   9  -1  -8 519.576 11.8073  -2
   9  -1  -8 519.576 11.8073   1
   9  -1  -9 1406.34 14.5640  -2
   9  -1  -9 1406.34 14.5640   1
   9  -1 -10 11919.3 30.9628  -2
   9  -1 -10 11919.3 30.9628   1
   9   1  11 114.154 22.9999   1
   9  -1 -11 180.804 11.7298  -2
   9  -1 -11 180.804 11.7298   1
   9  -1  12 1320.33 10.2708  -2
   9  -1  12 1320.33 10.2708   1
   9   1  13 377.401 7.58219  -2
   9   1  13 377.401 7.58219   1
   9   1  14 227.859 7.60965  -2
   9   1  14 227.859 7.60965   1
   9   1 -15 282.819 20.2977   1
   9   1  15 545.539 9.91058  -2
   9   1  15 545.539 9.91058   1
   9   1 -16 25.5847 12.7319   1
   9   1  16 65.8344 9.78006  -2
   9   1  16 65.8344 9.78006   1
   9   1 -17 925.772 15.7991   1
   9   1  17 1687.40 12.9162  -2
   9   1  17 1687.40 12.9162   1
   9   1 -18 1699.30 18.0462   1
   9   1  18 2807.66 16.0578  -2
   9   1  18 2807.66 16.0578   1
   9   1 -19 454.879 15.0505   1
   9   1  19 1412.63 13.0764  -2
   9   1  19 1412.63 13.0764   1
   9   1 -20 4557.08 18.5612   1
   9   1  20 8590.14 21.2755  -2
   9   1  20 8590.14 21.2755   1
   9   1 -21 563.517 11.2545   1
   9   1  21 898.481 11.1850  -2
   9   1  21 898.481 11.1850   1
   9   1 -22 70.6720 8.42909   1
   9   1  22 52.6263 7.87887  -2
   9   1  22 52.6263 7.87887   1
   9   1 -23 282.270 8.43279   1
   9  -1  23 617.132 9.67245  -2
   9  -1  23 617.132 9.67245   1
  -9  -1  24 1123.97 8.76583   1
   9  -1  24 2347.88 17.2003  -2
   9  -1  24 2347.88 17.2003   1
  -9   1  25 24.3633 8.80862   1
  -9  -1  25 9.49053 8.08464  -2
  -9  -1  25 9.49053 8.08464   1
  -9  -1  26 18.8985 6.18123   1
   9  -1 -26-0.74322 6.07728  -2
   9  -1 -26-0.74322 6.07728   1
   9   2   1 2795.56 12.1839  -2
   9   2   1 2795.56 12.1839   1
   9   2   2 5541.58 15.9153  -2
   9   2   2 5541.58 15.9153   1
   9   2   3 2383.67 11.5754  -2
   9   2   3 2383.67 11.5754   1
   9   2   4 1089.75 9.55134  -2
   9   2   4 1089.75 9.55134   1
   9   2   5 271.858 7.13744  -2
   9   2   5 271.858 7.13744   1
   9   2   6 3115.17 18.0002   1
   9  -2   6 5636.32 13.2471  -2
   9  -2   6 5636.32 13.2471   1
   9   2  -7 60.1594 7.52715  -2
   9   2  -7 60.1594 7.52715   1
   9   2   8 485.779 8.35473  -2
   9   2   8 485.779 8.35473   1
   9   2  -9 2589.78 41.2792   1
   9   2   9 3909.11 14.3832  -2
   9   2   9 3909.11 14.3832   1
   9   2  10 934.081 21.1680   1
   9   2 -10 1584.28 11.5051  -2
   9   2 -10 1584.28 11.5051   1
   9   2  11 1039.18 31.3202   1
   9   2 -11 1597.35 12.3466  -2
   9   2 -11 1597.35 12.3466   1
   9   2  12 29.4692 7.65398  -2
   9   2  12 29.4692 7.65398   1
   9   2  13 45.4795 7.23141  -2
   9   2  13 45.4795 7.23141   1
   9   2 -14 1743.69 25.8283   1
   9   2  14 2556.61 13.0767  -2
   9   2  14 2556.61 13.0767   1
   9   2 -15 2289.85 19.1960   1
   9   2  15 4657.68 12.9755  -2
   9   2  15 4657.68 12.9755   1
   9  -2 -16 25.5820 18.0600   1
   9   2  16-5.72737 6.89559  -2
   9   2  16-5.72737 6.89559   1
   9  -2 -17-2.30759 12.7616   1
   9   2  17 32.5321 7.27006  -2
   9   2  17 32.5321 7.27006   1
   9   2 -18 830.918 11.8624   1
   9   2  18 907.067 14.5392  -2
   9   2  18 907.067 14.5392   1
   9   2 -19 1418.16 13.1585   1
   9   2  19 2255.05 11.7063  -2
   9   2  19 2255.05 11.7063   1
   9   2 -20-28.9485 10.1746   1
   9   2  20-11.9365 7.73155  -2
   9   2  20-11.9365 7.73155   1
   9   2 -21-14.0489 9.72083   1
   9   2  21 22.4814 6.64473  -2
   9   2  21 22.4814 6.64473   1
   9   2 -22 151.101 9.70760   1
   9  -2  22 97.7114 7.89062  -2
   9  -2  22 97.7114 7.89062   1
   9   2 -23-0.27496 7.66399   1
   9  -2  23-14.5640 6.47730  -2
   9  -2  23-14.5640 6.47730   1
   9  -2 -24-5.71739 15.7313   1
   9  -2  24-11.1493 5.56965  -2
   9  -2  24-11.1493 5.56965   1
  -9   2  25 78.9760 8.64928   1
   9  -2  25 40.1552 5.62241  -2
   9  -2  25 40.1552 5.62241   1
  -9  -2  26 72.0274 8.21140   1
   9  -2 -26 199.871 6.40354  -2
   9  -2 -26 199.871 6.40354   1
   9   3   1 78.9019 7.56765  -2
   9   3   1 78.9019 7.56765   1
   9   3   2 20991.6 28.0831  -2
   9   3   2 20991.6 28.0831   1
   9   3   3 2449.19 11.5577  -2
   9   3   3 2449.19 11.5577   1
   9   3   4 2646.60 11.7867  -2
   9   3   4 2646.60 11.7867   1
   9   3   5 56.7897 7.24964  -2
   9   3   5 56.7897 7.24964   1
   9  -3  -6 7689.99 13.0744  -2
   9  -3  -6 7689.99 13.0744   1
   9   3   7 470.387 8.49422  -2
   9   3   7 470.387 8.49422   1
   9   3   8 5642.64 15.9213  -2
   9   3   8 5642.64 15.9213   1
   9   3   9 1292.14 10.1323  -2
   9   3   9 1292.14 10.1323   1
   9   3 -10 3571.70 44.9080   1
   9   3  10 6325.82 18.4316  -2
   9   3  10 6325.82 18.4316   1
   9   3  11 330.529 25.7410   1
   9  -3  11 626.926 8.54468  -2
   9  -3  11 626.926 8.54468   1
   9   3  12 6861.30 13.2569  -2
   9   3  12 6861.30 13.2569   1
   9   3  13 1815.41 8.98302  -2
   9   3  13 1815.41 8.98302   1
   9   3 -14 715.871 17.6056   1
   9   3  14 1447.21 9.24817  -2
   9   3  14 1447.21 9.24817   1
   9   3 -15 414.344 16.3088   1
   9   3  15 637.332 8.13572  -2
   9   3  15 637.332 8.13572   1
   9   3 -16 3740.99 20.3264   1
   9   3  16 7455.20 16.3909  -2
   9   3  16 7455.20 16.3909   1
   9  -3 -17 436.791 13.7282   1
   9   3  17 481.834 8.57988  -2
   9   3  17 481.834 8.57988   1
   9   3 -18-26.5424 12.3197   1
   9   3  18-20.8932 6.62429  -2
   9   3  18-20.8932 6.62429   1
   9   3 -19 196.371 10.4530   1
   9   3  19 445.424 7.73503  -2
   9   3  19 445.424 7.73503   1
   9   3 -20 1154.46 12.5121   1
   9  -3  20 2761.71 11.7124  -2
   9  -3  20 2761.71 11.7124   1
   9   3 -21 1128.94 15.3454   1
   9  -3  21 2003.69 10.3188  -2
   9  -3  21 2003.69 10.3188   1
   9  -3 -22-40.1449 11.4654   1
   9  -3  22 7.70399 6.70824  -2
   9  -3  22 7.70399 6.70824   1
   9  -3 -23 16.7860 14.9088   1
   9  -3  23 56.4112 6.55680  -2
   9  -3  23 56.4112 6.55680   1
  -9  -3  24 928.973 11.9836   1
   9  -3  24 1744.55 9.40996  -2
   9  -3  24 1744.55 9.40996   1
   9  -3 -25 328.871 15.1595   1
   9  -3  25 365.297 6.68105  -2
   9  -3  25 365.297 6.68105   1
  -9  -3  26-18.5218 7.30031   1
   9  -3  26-18.3184 5.07673  -2
   9  -3  26-18.3184 5.07673   1
   9   4   1 14.5633 7.47529  -2
   9   4   1 14.5633 7.47529   1
   9   4   2 1605.32 10.5989  -2
   9   4   2 1605.32 10.5989   1
   9   4   3 5212.82 14.8886  -2
   9   4   3 5212.82 14.8886   1
   9   4   4 119.616 7.52182  -2
   9   4   4 119.616 7.52182   1
   9   4   5 2747.94 11.6675  -2
   9   4   5 2747.94 11.6675   1
   9   4   6 2298.97 23.8402  -2
   9   4   6 2298.97 23.8402   1
   9   4   7 2571.11 12.0061  -2
   9   4   7 2571.11 12.0061   1
   9   4  -8 2728.83 12.5887  -2
   9   4  -8 2728.83 12.5887   1
   9   4  -9 364.051 25.6152   1
   9   4   9 546.626 9.18509  -2
   9   4   9 546.626 9.18509   1
   9   4 -10-4.99012 15.4285   1
   9   4 -10-3.77881 7.47016  -2
   9   4 -10-3.77881 7.47016   1
   9   4  11 23.7777 21.9282   1
   9   4  11-4.74156 5.64260  -2
   9   4  11-4.74156 5.64260   1
   9   4  12 549.869 7.22990  -2
   9   4  12 549.869 7.22990   1
   9   4 -13 2254.37 22.1453   1
   9   4  13 3963.91 12.9689  -2
   9   4  13 3963.91 12.9689   1
   9   4 -14 488.030 13.2446   1
   9   4  14 944.713 7.67563  -2
   9   4  14 944.713 7.67563   1
   9   4 -15 122.097 12.0753   1
   9   4  15 381.611 7.44458  -2
   9   4  15 381.611 7.44458   1
   9   4 -16 1605.71 16.0499   1
   9   4  16 2944.10 10.6933  -2
   9   4  16 2944.10 10.6933   1
   9   4 -17 500.747 13.1588   1
  -9  -4  17 660.589 9.78939  -2
  -9  -4  17 660.589 9.78939   1
   9   4 -18 199.850 13.1876   1
  -9  -4  18 577.827 8.12561  -2
  -9  -4  18 577.827 8.12561   1
   9  -4 -19-13.8436 17.9122   1
  -9  -4  19 1.08298 6.84782  -2
  -9  -4  19 1.08298 6.84782   1
   9   4 -20 621.613 13.9334   1
  -9  -4  20 1036.55 9.83489  -2
  -9  -4  20 1036.55 9.83489   1
   9   4 -21-37.3813 11.5774   1
   9  -4  21-2.96174 6.73051  -2
   9  -4  21-2.96174 6.73051   1
   9  -4 -22-1.92873 16.1294   1
   9  -4  22-4.16087 6.48848  -2
   9  -4  22-4.16087 6.48848   1
   9  -4 -23-19.8637 14.0756   1
   9  -4  23-16.2363 6.37423  -2
   9  -4  23-16.2363 6.37423   1
  -9  -4  24 330.313 8.50739   1
   9  -4  24 546.807 7.04004  -2
   9  -4  24 546.807 7.04004   1
  -9   4  25-11.3744 7.41589   1
   9  -4  25-21.8340 5.31928  -2
   9  -4  25-21.8340 5.31928   1
   9   5  -1 1477.32 7.65306  -2
   9   5  -1 1477.32 7.65306   1
   9   5  -2 2565.00 12.2870  -2
   9   5  -2 2565.00 12.2870   1
   9   5  -3 7305.36 17.1612  -2
   9   5  -3 7305.36 17.1612   1
   9   5  -4 112.305 7.35571  -2
   9   5  -4 112.305 7.35571   1
   9   5  -5 232.911 19.8798  -2
   9   5  -5 232.911 19.8798   1
   9   5  -6 2410.30 28.1039  -2
   9   5  -6 2410.30 28.1039   1
   9   5  -7 8952.97 44.6051  -2
   9   5  -7 8952.97 44.6051   1
   9   5  -8 1273.13 13.4420  -2
   9   5  -8 1273.13 13.4420   1
   9   5   9 807.162 31.8641   1
   9   5  -9 1312.63 8.14612  -2
   9   5  -9 1312.63 8.14612   1
   9   5 -10 2388.02 29.9324   1
   9  -5  10 5358.67 17.0736  -2
   9  -5  10 5358.67 17.0736   1
   9  -5  11 776.716 8.08280  -2
   9  -5  11 776.716 8.08280   1
   9  -5  12 20.7058 6.33875  -2
   9  -5  12 20.7058 6.33875   1
   9   5 -13 150.848 15.9113   1
   9  -5  13 485.643 8.24852  -2
   9  -5  13 485.643 8.24852   1
   9   5 -14 2614.72 24.7556   1
   9  -5  14 4881.15 14.4812  -2
   9  -5  14 4881.15 14.4812   1
   9   5 -15 231.096 16.7157   1
   9  -5  15 222.021 7.80367  -2
   9  -5  15 222.021 7.80367   1
   9   5 -16 457.109 13.1053   1
   9  -5  16 816.713 8.94823  -2
   9  -5  16 816.713 8.94823   1
   9   5 -17 166.694 12.1569   1
   9  -5  17 165.218 7.63386  -2
   9  -5  17 165.218 7.63386   1
   9   5 -18 922.188 21.6958   1
   9  -5  18 1439.05 11.5477  -2
   9  -5  18 1439.05 11.5477   1
   9   5 -19 42.3472 12.2265   1
   9  -5  19 76.7291 6.40009  -2
   9  -5  19 76.7291 6.40009   1
   9  -5 -20 126.160 17.1104   1
  -9  -5  20 247.768 7.88275  -2
  -9  -5  20 247.768 7.88275   1
   9  -5 -21 380.303 17.4947   1
  -9  -5  21 476.668 7.93810  -2
  -9  -5  21 476.668 7.93810   1
   9  -5 -22 228.342 10.1291   1
   9  -5 -22 316.234 8.05958  -2
   9  -5 -22 316.234 8.05958   1
   9  -5  23-17.2579 6.02344  -2
   9  -5  23-17.2579 6.02344   1
  -9   5  24 314.803 10.8738   1
   9  -5  24 572.066 8.46787  -2
   9  -5  24 572.066 8.46787   1
  -9  -5  25 199.743 6.08163   1
   9  -5  25 370.384 13.5485  -2
   9  -5  25 370.384 13.5485   1
   9   6  -1 3340.03 9.42604  -2
   9   6  -1 3340.03 9.42604   1
   9   6  -2 2257.14 8.40573  -2
   9   6  -2 2257.14 8.40573   1
   9   6  -3-54.1217 6.70378  -2
   9   6  -3-54.1217 6.70378   1
   9   6  -4 1302.29 22.2172  -2
   9   6  -4 1302.29 22.2172   1
   9   6  -5 6.88783 16.2675  -2
   9   6  -5 6.88783 16.2675   1
   9   6  -6 4785.76 32.6321  -2
   9   6  -6 4785.76 32.6321   1
   9   6  -7 1465.20 12.5960  -2
   9   6  -7 1465.20 12.5960   1
   9  -6   8 2468.76 9.90203  -2
   9  -6   8 2468.76 9.90203   1
   9   6   9 157.308 12.3852   1
   9  -6   9 289.421 7.84913  -2
   9  -6   9 289.421 7.84913   1
   9  -6  10 1508.29 9.61209  -2
   9  -6  10 1508.29 9.61209   1
   9  -6  11 409.598 6.92843  -2
   9  -6  11 409.598 6.92843   1
   9   6 -12 134.848 16.2865   1
   9  -6  12 61.9322 7.06845  -2
   9  -6  12 61.9322 7.06845   1
   9   6 -13 619.663 17.8926   1
   9  -6  13 1283.28 10.5308  -2
   9  -6  13 1283.28 10.5308   1
   9   6 -14 1325.56 21.0324   1
   9  -6  14 2291.95 11.5751  -2
   9  -6  14 2291.95 11.5751   1
   9   6 -15 61.5453 11.6142   1
   9  -6  15 5.81095 7.27896  -2
   9  -6  15 5.81095 7.27896   1
   9   6 -16 1192.20 15.1632   1
   9  -6  16 2097.70 10.5583  -2
   9  -6  16 2097.70 10.5583   1
   9   6 -17 202.584 15.1716   1
   9  -6  17 390.756 7.74876  -2
   9  -6  17 390.756 7.74876   1
   9  -6  18 195.722 7.42769  -2
   9  -6  18 195.722 7.42769   1
   9  -6  19 219.816 7.03212  -2
   9  -6  19 219.816 7.03212   1
   9  -6 -20 1075.53 19.7850   1
   9  -6  20 1780.04 10.4349  -2
   9  -6  20 1780.04 10.4349   1
   9  -6 -21 265.574 15.8555   1
   9  -6  21 512.438 10.0217  -2
   9  -6  21 512.438 10.0217   1
   9  -6 -22 135.423 14.3463   1
   9  -6 -22 310.691 10.2874  -2
   9  -6 -22 310.691 10.2874   1
  -9  -6  23-6.92437 7.68755   1
  -9  -6  24 205.437 6.71307   1
   9   7  -1 6604.70 27.7375  -2
   9   7  -1 6604.70 27.7375   1
   9   7  -2 67.2689 14.5052  -2
   9   7  -2 67.2689 14.5052   1
   9   7  -3 1185.10 9.58704  -2
   9   7  -3 1185.10 9.58704   1
   9   7  -4 4642.38 16.1093  -2
   9   7  -4 4642.38 16.1093   1
   9   7  -5 3090.61 16.0117  -2
   9   7  -5 3090.61 16.0117   1
   9   7  -6 164.123 9.03420  -2
   9   7  -6 164.123 9.03420   1
   9  -7   7 71.1822 7.12310  -2
   9  -7   7 71.1822 7.12310   1
   9  -7   8 20.3270 7.06028  -2
   9  -7   8 20.3270 7.06028   1
   9  -7   9 5607.50 15.7376  -2
   9  -7   9 5607.50 15.7376   1
   9  -7  10 2463.76 13.8335  -2
   9  -7  10 2463.76 13.8335   1
   9  -7  11 3422.69 15.0419  -2
   9  -7  11 3422.69 15.0419   1
   9  -7  12 1424.77 14.7766  -2
   9  -7  12 1424.77 14.7766   1
   9  -7  13 4879.36 19.8227  -2
   9  -7  13 4879.36 19.8227   1
   9  -7  14 2559.27 18.9690  -2
   9  -7  14 2559.27 18.9690   1
   9   7 -15 333.330 16.8986   1
   9  -7  15 510.208 20.3491  -2
   9  -7  15 510.208 20.3491   1
   9  -7  16 1001.56 14.7590  -2
   9  -7  16 1001.56 14.7590   1
   9  -7  17 4371.27 20.0929  -2
   9  -7  17 4371.27 20.0929   1
   9  -7  18 1932.25 15.4829  -2
   9  -7  18 1932.25 15.4829   1
   9  -7  19 144.810 11.0135  -2
   9  -7  19 144.810 11.0135   1
  -9  -7  20 557.862 10.3636   1
   9  -7  20 974.133 11.9641  -2
   9  -7  20 974.133 11.9641   1
  -9  -7  21 7.33735 8.17661   1
   9  -7  21-1.67461 15.1343  -2
   9  -7  21-1.67461 15.1343   1
  -9  -7  22 272.308 8.13485   1
   9  -7  22 531.633 15.8779  -2
   9  -7  22 531.633 15.8779   1
  -9  -7  23 54.3540 6.43353   1
   9  -7  23 82.3409 13.5299  -2
   9  -7  23 82.3409 13.5299   1
   9   8   1 227.756 7.31789  -2
   9   8   1 227.756 7.31789   1
   9   8   2 4907.33 13.8499  -2
   9   8   2 4907.33 13.8499   1
   9   8   3 1173.75 10.0187  -2
   9   8   3 1173.75 10.0187   1
   9   8   4 337.769 11.9209  -2
   9   8   4 337.769 11.9209   1
   9   8  -5 32.8490 17.6610  -2
   9   8  -5 32.8490 17.6610   1
   9   8  -6 1672.23 19.5805  -2
   9   8  -6 1672.23 19.5805   1
   9   8  -7 91.4045 11.3460  -2
   9   8  -7 91.4045 11.3460   1
   9  -8   8 208.287 12.1045  -2
   9  -8   8 208.287 12.1045   1
   9  -8   9 1397.29 16.4261  -2
   9  -8   9 1397.29 16.4261   1
   9  -8  10 208.621 14.1140  -2
   9  -8  10 208.621 14.1140   1
   9  -8  11 274.198 14.1250  -2
   9  -8  11 274.198 14.1250   1
   9  -8  12 1.06175 13.4647  -2
   9  -8  12 1.06175 13.4647   1
   9  -8  13 22.4702 11.9941  -2
   9  -8  13 22.4702 11.9941   1
   9  -8  14 1037.85 17.1332  -2
   9  -8  14 1037.85 17.1332   1
   9  -8  15 627.139 19.9233  -2
   9  -8  15 627.139 19.9233   1
   9  -8  16 649.640 13.3831  -2
   9  -8  16 649.640 13.3831   1
   9  -8  17 923.342 13.5251  -2
   9  -8  17 923.342 13.5251   1
   9  -8  18 358.382 11.7997  -2
   9  -8  18 358.382 11.7997   1
   9  -8  19 106.219 10.2803  -2
   9  -8  19 106.219 10.2803   1
   9  -8 -20 130.715 13.7320   1
   9  -8  20 157.505 9.64829  -2
   9  -8  20 157.505 9.64829   1
   9  -8 -21 53.7304 11.9490   1
   9  -8  21-8.59696 13.9548  -2
   9  -8  21-8.59696 13.9548   1
   9  -8 -22 27.9788 10.5020   1
   9  -8  22 26.9266 13.1939  -2
   9  -8  22 26.9266 13.1939   1
   9  -8  23-23.4094 11.6586  -2
   9  -8  23-23.4094 11.6586   1
   9   9  -1 5855.49 18.0026  -2
   9   9  -1 5855.49 18.0026   1
   9   9  -2 7163.01 19.1240  -2
   9   9  -2 7163.01 19.1240   1
   9   9  -3 1707.16 16.6450  -2
   9   9  -3 1707.16 16.6450   1
   9   9  -4 2294.73 20.0096  -2
   9   9  -4 2294.73 20.0096   1
   9   9  -5 838.996 22.6690  -2
   9   9  -5 838.996 22.6690   1
   9   9   6 1387.57 31.7827  -2
   9   9   6 1387.57 31.7827   1
   9   9  -7 641.655 18.7820  -2
   9   9  -7 641.655 18.7820   1
   9   9  -8 162.279 22.8790  -2
   9   9  -8 162.279 22.8790   1
   9  -9   9 1043.98 16.1681   1
   9   9  -9 1928.70 28.8524  -2
   9   9  -9 1928.70 28.8524   1
   9  -9  10 2925.90 19.6808  -2
   9  -9  10 2925.90 19.6808   1
   9  -9  11 452.332 14.8434  -2
   9  -9  11 452.332 14.8434   1
   9  -9  12 288.241 14.6046  -2
   9  -9  12 288.241 14.6046   1
   9  -9  13 3181.53 20.3858  -2
   9  -9  13 3181.53 20.3858   1
   9  -9  14 708.004 15.7612  -2
   9  -9  14 708.004 15.7612   1
   9  -9  15 35.9580 17.0042  -2
   9  -9  15 35.9580 17.0042   1
   9  -9  16 509.918 12.3624  -2
   9  -9  16 509.918 12.3624   1
   9  -9  17 951.929 12.7417  -2
   9  -9  17 951.929 12.7417   1
   9  -9  18 96.8823 10.1843  -2
   9  -9  18 96.8823 10.1843   1
   9  -9  19 8.14158 9.31065  -2
   9  -9  19 8.14158 9.31065   1
   9  -9 -20 64.5273 11.7114   1
   9  -9  20 8.38875 8.57091  -2
   9  -9  20 8.38875 8.57091   1
   9  -9 -21 90.7699 10.1795   1
   9  -9  21 68.6417 12.7932  -2
   9  -9  21 68.6417 12.7932   1
   9 -10   1 57.4981 9.72764  -2
   9 -10   1 57.4981 9.72764   1
   9 -10   2 1154.93 11.5086  -2
   9 -10   2 1154.93 11.5086   1
   9 -10   3 1605.08 13.5211  -2
   9 -10   3 1605.08 13.5211   1
   9  10  -4 43.7932 13.1819  -2
   9  10  -4 43.7932 13.1819   1
   9  10  -5 3803.18 18.9141  -2
   9  10  -5 3803.18 18.9141   1
  -9  10   6 3380.54 21.0877  -2
  -9  10   6 3380.54 21.0877   1
  -9  10   7 102.608 15.0731  -2
  -9  10   7 102.608 15.0731   1
   9 -10  -8 66.0408 17.4889  -2
   9 -10  -8 66.0408 17.4889   1
   9 -10  -9 37.0378 17.2900  -2
   9 -10  -9 37.0378 17.2900   1
   9 -10 -10 1127.04 19.9630  -2
   9 -10 -10 1127.04 19.9630   1
   9 -10 -11 824.942 19.5208  -2
   9 -10 -11 824.942 19.5208   1
   9 -10  12 1867.85 15.1282  -2
   9 -10  12 1867.85 15.1282   1
   9 -10  13 875.086 15.0254  -2
   9 -10  13 875.086 15.0254   1
   9 -10  14 1380.16 15.8620  -2
   9 -10  14 1380.16 15.8620   1
   9 -10  15 430.876 16.8602  -2
   9 -10  15 430.876 16.8602   1
   9 -10  16 310.511 11.0825  -2
   9 -10  16 310.511 11.0825   1
   9 -10  17 683.118 11.2717  -2
   9 -10  17 683.118 11.2717   1
   9 -10  18 36.4703 9.19088  -2
   9 -10  18 36.4703 9.19088   1
   9 -10  19 256.977 9.04748  -2
   9 -10  19 256.977 9.04748   1
   9 -10 -20 55.4567 10.3073   1
   9 -10  20-18.3653 7.69074  -2
   9 -10  20-18.3653 7.69074   1
   9 -11   1 394.936 10.0953  -2
   9 -11   1 394.936 10.0953   1
   9 -11   2 3.45308 10.4645  -2
   9 -11   2 3.45308 10.4645   1
   9 -11   3 14.0787 10.6094  -2
   9 -11   3 14.0787 10.6094   1
   9 -11   4 747.346 11.2465  -2
   9 -11   4 747.346 11.2465   1
   9  11  -5 1465.35 15.5649  -2
   9  11  -5 1465.35 15.5649   1
   9 -11  -6 65.1090 11.3457  -2
   9 -11  -6 65.1090 11.3457   1
   9 -11  -7 4.05033 12.1509  -2
   9 -11  -7 4.05033 12.1509   1
   9 -11  -8 64.7181 12.4620  -2
   9 -11  -8 64.7181 12.4620   1
   9 -11  -9 5572.48 22.1902  -2
   9 -11  -9 5572.48 22.1902   1
   9 -11 -10-3.13733 16.7170  -2
   9 -11 -10-3.13733 16.7170   1
   9 -11 -11 30.8073 16.6475  -2
   9 -11 -11 30.8073 16.6475   1
   9 -11 -12 197.127 22.5697  -2
   9 -11 -12 197.127 22.5697   1
   9 -11 -13 3116.08 29.5785  -2
   9 -11 -13 3116.08 29.5785   1
   9 -11  14 132.542 14.7752  -2
   9 -11  14 132.542 14.7752   1
   9 -11  15 729.499 16.0149  -2
   9 -11  15 729.499 16.0149   1
   9 -11  16 1167.05 11.7775  -2
   9 -11  16 1167.05 11.7775   1
   9 -11  17 2074.74 12.3656  -2
   9 -11  17 2074.74 12.3656   1
   9 -11  18 58.9331 8.20738  -2
   9 -11  18 58.9331 8.20738   1
   9 -11 -19 94.3670 9.44262   1
   9 -11  19 28.5057 7.16888  -2
   9 -11  19 28.5057 7.16888   1
   9  12  -1 819.019 16.8926  -2
   9  12  -1 819.019 16.8926   1
   9 -12   2 117.234 9.76679  -2
   9 -12   2 117.234 9.76679   1
   9 -12   3 100.254 10.1100  -2
   9 -12   3 100.254 10.1100   1
   9 -12   4 559.567 10.7936  -2
   9 -12   4 559.567 10.7936   1
   9 -12   5 1100.47 11.6134  -2
   9 -12   5 1100.47 11.6134   1
   9 -12  -6 871.049 10.1434  -2
   9 -12  -6 871.049 10.1434   1
   9 -12  -7 386.058 10.0394  -2
   9 -12  -7 386.058 10.0394   1
   9 -12  -8 575.599 12.5913  -2
   9 -12  -8 575.599 12.5913   1
   9 -12  -9 219.682 13.8740  -2
   9 -12  -9 219.682 13.8740   1
   9 -12 -10 223.891 13.4888  -2
   9 -12 -10 223.891 13.4888   1
   9 -12 -11 251.892 15.8033  -2
   9 -12 -11 251.892 15.8033   1
   9 -12 -12 738.059 11.6666  -2
   9 -12 -12 738.059 11.6666   1
   9 -12 -13 207.873 11.6646  -2
   9 -12 -13 207.873 11.6646   1
   9 -12  14 10.4747 13.1946  -2
   9 -12  14 10.4747 13.1946   1
   9 -12  17-9.23932 10.2630  -2
   9 -12  17-9.23932 10.2630   1
   9  13  -1 1184.46 14.6622  -2
   9  13  -1 1184.46 14.6622   1
   9  13  -2 1511.78 15.1559  -2
   9  13  -2 1511.78 15.1559   1
   9 -13   3 1794.04 11.5934  -2
   9 -13   3 1794.04 11.5934   1
   9 -13   4 1959.89 11.8160  -2
   9 -13   4 1959.89 11.8160   1
   9 -13  -5 2231.96 10.9275  -2
   9 -13  -5 2231.96 10.9275   1
   9 -13  -6 1241.26 10.3833  -2
   9 -13  -6 1241.26 10.3833   1
   9 -13  -7 5.32157 9.45488  -2
   9 -13  -7 5.32157 9.45488   1
   9 -13  -8 37.2223 9.18756  -2
   9 -13  -8 37.2223 9.18756   1
   9 -13  -9 1513.91 12.5635  -2
   9 -13  -9 1513.91 12.5635   1
   9 -13 -10 18.6724 11.1227  -2
   9 -13 -10 18.6724 11.1227   1
   9 -13 -11-25.2070 10.3738  -2
   9 -13 -11-25.2070 10.3738   1
   9 -13 -12 234.836 10.5943  -2
   9 -13 -12 234.836 10.5943   1
   9 -13  13 543.539 13.3046  -2
   9 -13  13 543.539 13.3046   1
   9 -13  14 5.28674 10.9881  -2
   9 -13  14 5.28674 10.9881   1
  -9  14   1-27.6916 10.6731  -2
  -9  14   1-27.6916 10.6731   1
  -9  14   2 27.8380 10.5877  -2
  -9  14   2 27.8380 10.5877   1
   9 -14  -3 24.9298 8.85569  -2
   9 -14  -3 24.9298 8.85569   1
   9 -14  -4 72.9755 7.33355  -2
   9 -14  -4 72.9755 7.33355   1
   9 -14  -5 370.578 8.42900  -2
   9 -14  -5 370.578 8.42900   1
   9 -14  -6 93.9282 8.63358  -2
   9 -14  -6 93.9282 8.63358   1
   9 -14  -7 513.677 9.33259  -2
   9 -14  -7 513.677 9.33259   1
   9 -14  -8 438.286 10.3442  -2
   9 -14  -8 438.286 10.3442   1
   9 -14  -9 537.172 10.3718  -2
   9 -14  -9 537.172 10.3718   1
   9 -14 -10 160.268 9.31687  -2
   9 -14 -10 160.268 9.31687   1
   9 -14 -11 6.88070 8.84354  -2
   9 -14 -11 6.88070 8.84354   1
   9 -15  -1 96.1861 9.69393  -2
   9 -15  -1 96.1861 9.69393   1
   9 -15  -2 206.990 11.3549  -2
   9 -15  -2 206.990 11.3549   1
   9 -15  -3 391.547 11.6864  -2
   9 -15  -3 391.547 11.6864   1
   9 -15  -4 48.1417 13.3024  -2
   9 -15  -4 48.1417 13.3024   1
   9 -15  -5 83.5993 6.30628  -2
   9 -15  -5 83.5993 6.30628   1
   9 -15  -6 15.9620 4.74711  -2
   9 -15  -6 15.9620 4.74711   1
   9 -15  -7 206.268 7.19504  -2
   9 -15  -7 206.268 7.19504   1
  10   0   0 12742.7 35.8806   1
  10   0   2 6019.38 24.1086  -2
  10   0   2 6019.38 24.1086   1
  10   0   4 5162.22 24.2254   1
  10   0  -4 8674.54 75.3645  -2
  10   0  -4 8674.54 75.3645   1
  10   0   6 95.1579 12.0926  -2
  10   0   6 95.1579 12.0926   1
  10   0  -8-44.2526 12.2901  -2
  10   0  -8-44.2526 12.2901   1
  10   0  10 2714.82 18.1430  -2
  10   0  10 2714.82 18.1430   1
  10   0  12 465.121 9.25244  -2
  10   0  12 465.121 9.25244   1
  10   0  14-1.13640 9.86982   1
  10   0  14 53.7778 10.9698  -2
  10   0  14 53.7778 10.9698   1
  10   0 -16 62.1937 19.6880   1
  10   0  16 66.5168 11.6967  -2
  10   0  16 66.5168 11.6967   1
  10   0 -18 2429.11 28.5903   1
  10   0  18 5558.86 25.8582  -2
  10   0  18 5558.86 25.8582   1
  10   0 -20 210.523 12.3628   1
  10   0  20 749.442 16.6030  -2
  10   0  20 749.442 16.6030   1
  10   0 -22 1191.25 20.6359   1
  10   0  22 2292.35 11.8054  -2
  10   0  22 2292.35 11.8054   1
 -10   0  24 432.858 12.2519   1
  10   0 -24 844.573 12.2252  -2
  10   0 -24 844.573 12.2252   1
  10  -1   1 2112.03 17.1252  -2
  10  -1   1 2112.03 17.1252   1
  10  -1   2 7.90283 11.9978  -2
  10  -1   2 7.90283 11.9978   1
  10  -1   3 42.4911 9.96384   1
  10  -1  -3 184.706 22.2506  -2
  10  -1  -3 184.706 22.2506   1
  10  -1   4 3155.30 18.3562  -2
  10  -1   4 3155.30 18.3562   1
  10  -1   5 124.419 11.4657  -2
  10  -1   5 124.419 11.4657   1
  10  -1   6 2218.36 16.6972  -2
  10  -1   6 2218.36 16.6972   1
  10  -1  -7 3508.00 20.0554  -2
  10  -1  -7 3508.00 20.0554   1
  10  -1  -8 4149.79 21.9195  -2
  10  -1  -8 4149.79 21.9195   1
  10   1  -9 438.119 19.4559   1
  10   1   9 733.792 12.3036  -2
  10   1   9 733.792 12.3036   1
  10   1  10 90.5834 17.9549   1
  10   1  10 169.374 9.18861  -2
  10   1  10 169.374 9.18861   1
  10   1  11 6474.61 61.6615   1
  10   1  11 10546.1 19.5090  -2
  10   1  11 10546.1 19.5090   1
  10   1  12 316.245 8.62265  -2
  10   1  12 316.245 8.62265   1
  10   1  13 7805.21 16.5539  -2
  10   1  13 7805.21 16.5539   1
  10  -1 -14 28.7413 17.2725   1
  10   1  14-29.7012 7.67262  -2
  10   1  14-29.7012 7.67262   1
  10  -1  15 14.1531 8.67496   1
  10   1  15-18.8296 9.84382  -2
  10   1  15-18.8296 9.84382   1
  10   1 -16 1267.20 17.7148   1
  10   1  16 1785.35 16.0892  -2
  10   1  16 1785.35 16.0892   1
  10   1 -17 15.2016 13.8602   1
  10   1  17 7.06247 10.2348  -2
  10   1  17 7.06247 10.2348   1
  10   1 -18 193.369 10.6991   1
  10   1  18 115.576 10.5085  -2
  10   1  18 115.576 10.5085   1
  10   1 -19 434.528 11.1641   1
  10   1  19 1218.96 15.9353  -2
  10   1  19 1218.96 15.9353   1
  10   1 -20 865.847 15.4158   1
  10   1  20 1301.01 11.7924  -2
  10   1  20 1301.01 11.7924   1
  10  -1 -21 128.191 9.85028   1
  10   1  21 223.897 8.15734  -2
  10   1  21 223.897 8.15734   1
  10  -1 -22 623.312 10.3821   1
  10  -1  22 1090.05 10.1097  -2
  10  -1  22 1090.05 10.1097   1
  10  -1 -23 9.39529 8.31842   1
  10  -1  23 14.0355 6.63354  -2
  10  -1  23 14.0355 6.63354   1
 -10  -1  24 68.2155 8.13790   1
 -10   1  24 102.221 7.92051  -2
 -10   1  24 102.221 7.92051   1
 -10  -1  25 8.07246 6.51359   1
  10  -1 -25 3.11326 5.88827  -2
  10  -1 -25 3.11326 5.88827   1
  10   2   0 15322.1 26.7338  -2
  10   2   0 15322.1 26.7338   1
  10   2   1 360.179 9.76885  -2
  10   2   1 360.179 9.76885   1
  10   2   2 30.5462 8.70015  -2
  10   2   2 30.5462 8.70015   1
  10  -2   3 456.554 12.1152   1
  10   2   3 707.862 14.5010  -2
  10   2   3 707.862 14.5010   1
  10   2   4 13792.6 25.7308  -2
  10   2   4 13792.6 25.7308   1
  10   2   5 7177.69 19.6292  -2
  10   2   5 7177.69 19.6292   1
  10   2   6 1578.41 12.1275  -2
  10   2   6 1578.41 12.1275   1
  10   2   7 105.562 19.3652  -2
  10   2   7 105.562 19.3652   1
  10   2   8 5201.12 42.2850   1
  10  -2  -8 8263.21 22.5160  -2
  10  -2  -8 8263.21 22.5160   1
  10   2   9 184.576 19.0166   1
  10   2   9 291.978 7.79382  -2
  10   2   9 291.978 7.79382   1
  10   2  10 153.831 10.3757   1
  10   2  10 410.991 9.21561  -2
  10   2  10 410.991 9.21561   1
  10   2  11 212.063 7.25184  -2
  10   2  11 212.063 7.25184   1
  10   2  12 6851.82 14.3512  -2
  10   2  12 6851.82 14.3512   1
  10   2 -13 146.730 20.4902   1
  10   2  13 381.577 7.86235  -2
  10   2  13 381.577 7.86235   1
  10  -2 -14 280.457 19.5546   1
  10   2  14 197.209 7.67276  -2
  10   2  14 197.209 7.67276   1
  10   2 -15 61.2549 13.2585   1
  10   2  15 79.6659 7.67505  -2
  10   2  15 79.6659 7.67505   1
  10   2 -16 802.378 9.53017   1
  10   2  16 1242.88 11.1670  -2
  10   2  16 1242.88 11.1670   1
  10   2 -17 44.9720 7.40180   1
  10   2  17 26.8542 8.03981  -2
  10   2  17 26.8542 8.03981   1
  10   2 -18 826.642 15.7276   1
  10   2  18 1227.43 10.0424  -2
  10   2  18 1227.43 10.0424   1
  10   2 -19 289.843 14.2517   1
  10   2  19 605.050 8.80551  -2
  10   2  19 605.050 8.80551   1
  10   2 -20 368.189 13.6321   1
  10   2  20 508.756 7.84384  -2
  10   2  20 508.756 7.84384   1
  10   2 -21 276.018 13.0238   1
  10  -2  21 525.402 7.87226  -2
  10  -2  21 525.402 7.87226   1
  10  -2 -22 460.195 9.91469   1
  10  -2  22 808.947 7.86914  -2
  10  -2  22 808.947 7.86914   1
  10  -2 -23 525.556 9.21072   1
  10  -2  23 1320.03 11.3094  -2
  10  -2  23 1320.03 11.3094   1
 -10   2  24 23.6853 6.54334   1
  10  -2  24 22.3273 5.47316  -2
  10  -2  24 22.3273 5.47316   1
 -10  -2  25 32.4157 6.41223   1
  10  -2 -25 53.8362 5.83091  -2
  10  -2 -25 53.8362 5.83091   1
  10   3   0 12665.3 23.6993  -2
  10   3   0 12665.3 23.6993   1
  10   3   1 354.097 9.62137  -2
  10   3   1 354.097 9.62137   1
  10   3   2 120.504 26.9117   1
  10   3   2-34.2417 8.63147  -2
  10   3   2-34.2417 8.63147   1
  10   3   3 30.8278 10.0444   1
  10  -3   3 266.599 13.9520  -2
  10  -3   3 266.599 13.9520   1
  10   3   4 21516.5 29.2021  -2
  10   3   4 21516.5 29.2021   1
  10   3   5 12618.1 23.0633  -2
  10   3   5 12618.1 23.0633   1
  10   3   6 1636.03 26.4033  -2
  10   3   6 1636.03 26.4033   1
  10   3   7 1448.47 25.6535  -2
  10   3   7 1448.47 25.6535   1
  10  -3   8 562.108 7.76072  -2
  10  -3   8 562.108 7.76072   1
  10   3   9 1186.83 24.6579   1
  10   3   9 2163.19 8.34190  -2
  10   3   9 2163.19 8.34190   1
  10   3  10 1488.13 13.9311   1
  10   3  10 2848.32 9.76493  -2
  10   3  10 2848.32 9.76493   1
  10   3  11 164.013 7.53082  -2
  10   3  11 164.013 7.53082   1
  10   3  12 202.762 7.13920  -2
  10   3  12 202.762 7.13920   1
  10   3 -13 69.8153 19.3286   1
  10   3  13 228.676 7.32602  -2
  10   3  13 228.676 7.32602   1
  10   3 -14 1054.31 15.2977   1
  10   3  14 2078.77 10.0669  -2
  10   3  14 2078.77 10.0669   1
  10   3 -15 796.276 11.7459   1
  10   3  15 1797.96 10.6099  -2
  10   3  15 1797.96 10.6099   1
  10   3 -16 39.4822 9.70328   1
  10   3  16 26.0388 7.40776  -2
  10   3  16 26.0388 7.40776   1
  10   3 -17 71.1522 7.64361   1
  10   3  17 48.4588 7.69615  -2
  10   3  17 48.4588 7.69615   1
  10  -3  18 520.502 9.58141   1
  10   3  18 939.478 8.45758  -2
  10   3  18 939.478 8.45758   1
  10   3 -19 46.7362 13.0396   1
  10  -3  19 64.3745 7.08176  -2
  10  -3  19 64.3745 7.08176   1
  10   3 -20 88.7951 12.6600   1
  10  -3  20 261.073 7.63101  -2
  10  -3  20 261.073 7.63101   1
  10  -3  21 15.7200 6.76388  -2
  10  -3  21 15.7200 6.76388   1
 -10  -3  22 74.6236 9.79269   1
  10  -3  22 169.780 7.21371  -2
  10  -3  22 169.780 7.21371   1
 -10  -3  23-9.21169 7.14234   1
  10  -3  23-13.7457 6.31093  -2
  10  -3  23-13.7457 6.31093   1
 -10  -3  24 73.5410 5.22713   1
  10  -3  24 245.657 6.50315  -2
  10  -3  24 245.657 6.50315   1
 -10  -3  25 84.2782 6.99379   1
  10  -3  25 169.723 11.7803  -2
  10  -3  25 169.723 11.7803   1
  10   4   0 2836.59 13.2143  -2
  10   4   0 2836.59 13.2143   1
  10   4  -1 5394.87 12.1072  -2
  10   4  -1 5394.87 12.1072   1
  10   4   2 82.4120 26.1189   1
  10   4   2 233.449 9.00266  -2
  10   4   2 233.449 9.00266   1
  10   4   3 212.531 8.68385  -2
  10   4   3 212.531 8.68385   1
  10   4   4 27.0660 8.16565  -2
  10   4   4 27.0660 8.16565   1
  10   4   5 4807.80 15.4404  -2
  10   4   5 4807.80 15.4404   1
  10   4  -6 1138.04 23.9028  -2
  10   4  -6 1138.04 23.9028   1
  10  -4   7 1192.31 7.95730  -2
  10  -4   7 1192.31 7.95730   1
  10  -4   8 4401.50 22.2131   1
  10  -4   8 8131.13 13.8559  -2
  10  -4   8 8131.13 13.8559   1
  10   4   9 257.893 11.0374   1
  10  -4   9 472.575 8.26760  -2
  10  -4   9 472.575 8.26760   1
  10   4  10 307.554 27.4800   1
  10  -4  10 321.057 6.47720  -2
  10  -4  10 321.057 6.47720   1
  10  -4  11 157.314 5.91967  -2
  10  -4  11 157.314 5.91967   1
  10  -4  12 11.3992 5.98384  -2
  10  -4  12 11.3992 5.98384   1
  10   4 -13 48.1844 15.0393   1
  10  -4  13 29.4994 6.54158  -2
  10  -4  13 29.4994 6.54158   1
  10   4 -14 504.739 13.8481   1
  10  -4  14 973.261 8.05400  -2
  10  -4  14 973.261 8.05400   1
  10   4 -15 20.6861 11.5103   1
  10  -4  15 76.5354 6.78297  -2
  10  -4  15 76.5354 6.78297   1
  10   4 -16 706.726 11.7191   1
  10  -4  16 1254.02 8.34921  -2
  10  -4  16 1254.02 8.34921   1
  10   4 -17 211.376 10.3094   1
  10  -4  17 397.286 7.35786  -2
  10  -4  17 397.286 7.35786   1
  10  -4  18 1099.64 11.0318   1
 -10  -4  18 2487.88 12.3953  -2
 -10  -4  18 2487.88 12.3953   1
  10  -4 -19-14.6080 16.7190   1
 -10  -4  19 15.7014 7.78509  -2
 -10  -4  19 15.7014 7.78509   1
 -10  -4  20 51.8399 8.69566   1
  10  -4 -20 85.6712 8.82570  -2
  10  -4 -20 85.6712 8.82570   1
 -10  -4  21 123.348 9.88968   1
  10  -4  21 93.1624 7.46840  -2
  10  -4  21 93.1624 7.46840   1
 -10  -4  22 778.166 10.7326   1
  10  -4  22 1249.25 8.94874  -2
  10  -4  22 1249.25 8.94874   1
 -10  -4  23-23.2483 7.62325   1
  10  -4  23-11.4316 5.76800  -2
  10  -4  23-11.4316 5.76800   1
  10  -4 -24 45.5452 12.0032   1
  10  -4  24 56.3757 13.2253  -2
  10  -4  24 56.3757 13.2253   1
  10   5   0 41.7084 8.20534  -2
  10   5   0 41.7084 8.20534   1
  10   5  -1 10.0965 5.76617  -2
  10   5  -1 10.0965 5.76617   1
  10   5   2 519.893 31.3058   1
  10   5  -2 768.650 7.15590  -2
  10   5  -2 768.650 7.15590   1
  10   5  -3 1900.34 8.53921  -2
  10   5  -3 1900.34 8.53921   1
  10   5  -4 1170.57 7.70221  -2
  10   5  -4 1170.57 7.70221   1
  10  -5   5 183.711 12.6042   1
  10  -5   5 246.181 7.39269  -2
  10  -5   5 246.181 7.39269   1
  10  -5   6 49.3011 6.56658  -2
  10  -5   6 49.3011 6.56658   1
  10  -5   7 363.624 6.88173  -2
  10  -5   7 363.624 6.88173   1
  10  -5   8 669.372 7.35060  -2
  10  -5   8 669.372 7.35060   1
  10   5  -9 5.22220 16.4327   1
  10  -5   9 4.82125 6.18148  -2
  10  -5   9 4.82125 6.18148   1
  10   5  10 865.799 10.3914   1
  10  -5  10 1608.11 10.1135  -2
  10  -5  10 1608.11 10.1135   1
  10   5  11 52.3497 11.2741   1
  10  -5  11 106.647 7.88898  -2
  10  -5  11 106.647 7.88898   1
  10   5 -12 195.889 16.0615   1
  10  -5  12 329.158 6.84948  -2
  10  -5  12 329.158 6.84948   1
  10   5 -13 167.582 15.6222   1
  10  -5  13 267.920 7.40735  -2
  10  -5  13 267.920 7.40735   1
  10   5 -14 607.332 14.1018   1
  10  -5  14 996.262 9.52800  -2
  10  -5  14 996.262 9.52800   1
  10   5 -15 207.321 12.5472   1
  10  -5  15 320.419 8.28047  -2
  10  -5  15 320.419 8.28047   1
  10   5 -16 762.456 14.2800   1
  10  -5  16 1169.58 10.8229  -2
  10  -5  16 1169.58 10.8229   1
  10   5 -17 3.55562 9.59616   1
  10  -5  17 19.7754 7.21348  -2
  10  -5  17 19.7754 7.21348   1
  10   5 -18 1020.71 11.5440   1
  10  -5  18 1814.54 9.79496  -2
  10  -5  18 1814.54 9.79496   1
  10  -5  19 278.007 9.31132   1
  10  -5  19 373.934 8.41076  -2
  10  -5  19 373.934 8.41076   1
  10  -5 -20 289.354 17.2191   1
  10  -5 -20 451.188 9.04954  -2
  10  -5 -20 451.188 9.04954   1
  10  -5 -21 150.312 15.9551   1
  10  -5 -21 397.208 11.6007  -2
  10  -5 -21 397.208 11.6007   1
  10  -5 -22 101.463 14.4124   1
  10  -5 -23 211.111 12.2555   1
 -10  -5  24 252.031 5.51438   1
  10  -5  24 477.966 13.5953  -2
  10  -5  24 477.966 13.5953   1
  10  -6   0 92.5898 11.5231   1
  10   6   0 131.630 7.01711  -2
  10   6   0 131.630 7.01711   1
  10  -6  -1 544.289 14.3142   1
  10   6  -1 688.838 8.92677  -2
  10   6  -1 688.838 8.92677   1
  10  -6  -2 564.702 9.33561   1
  10   6  -2 915.059 6.18949  -2
  10   6  -2 915.059 6.18949   1
  10  -6  -3 325.126 9.41567   1
  10   6  -3 369.721 5.66073  -2
  10   6  -3 369.721 5.66073   1
  10  -6   4 147.384 13.3267   1
  10   6  -4 266.474 5.66262  -2
  10   6  -4 266.474 5.66262   1
  10   6  -5 795.199 7.46139  -2
  10   6  -5 795.199 7.46139   1
  10  -6   6 2848.88 9.13989  -2
  10  -6   6 2848.88 9.13989   1
  10  -6   7 916.444 7.04833  -2
  10  -6   7 916.444 7.04833   1
  10   6  -8 236.599 20.2423   1
  10  -6   8 413.117 7.49416  -2
  10  -6   8 413.117 7.49416   1
  10   6   9 25.4530 11.9665   1
  10  -6   9 24.6148 7.75459  -2
  10  -6   9 24.6148 7.75459   1
  10   6 -10 404.002 9.15979   1
  10  -6  10 686.172 9.71032  -2
  10  -6  10 686.172 9.71032   1
  10   6 -11 629.220 19.6166   1
  10  -6  11 1178.55 11.3741  -2
  10  -6  11 1178.55 11.3741   1
  10  -6  12 571.523 9.66685  -2
  10  -6  12 571.523 9.66685   1
  10   6 -13 663.702 14.8651   1
  10  -6  13 1227.35 13.9417  -2
  10  -6  13 1227.35 13.9417   1
  10   6 -14 225.492 13.3142   1
  10  -6  14 454.723 13.6808  -2
  10  -6  14 454.723 13.6808   1
  10   6 -15 808.611 13.9881   1
  10  -6  15 1629.64 16.1815  -2
  10  -6  15 1629.64 16.1815   1
  10   6 -16 1495.15 20.6739   1
  10  -6  16 2781.12 17.7138  -2
  10  -6  16 2781.12 17.7138   1
  10   6 -17 58.7550 14.4532   1
  10  -6  17 98.1149 12.1159  -2
  10  -6  17 98.1149 12.1159   1
  10  -6 -18 69.9635 16.1208   1
  10  -6  18 5.26335 11.7705  -2
  10  -6  18 5.26335 11.7705   1
  10  -6 -19 852.464 18.9082   1
  10  -6  19 1440.23 13.2580  -2
  10  -6  19 1440.23 13.2580   1
  10  -6 -20 18.9812 14.7772   1
  10  -6  20 15.9287 16.3652  -2
  10  -6  20 15.9287 16.3652   1
  10  -6 -21 159.226 14.2776   1
  10  -6  21 236.951 16.2150  -2
  10  -6  21 236.951 16.2150   1
 -10  -6  22 28.4371 7.15314   1
  10  -6  22 37.6356 14.7196  -2
  10  -6  22 37.6356 14.7196   1
 -10  -6  23-8.58968 6.83573   1
  10  -7   0 2230.95 20.2391   1
  10   7   0 4057.55 20.9734  -2
  10   7   0 4057.55 20.9734   1
  10   7   1 3636.22 12.3861  -2
  10   7   1 3636.22 12.3861   1
  10   7   2 143.112 7.64201   1
  10   7   2 367.734 11.4203  -2
  10   7   2 367.734 11.4203   1
  10  -7  -3 16.9383 12.6666   1
  10   7   3 181.125 8.11313  -2
  10   7   3 181.125 8.11313   1
  10   7   4 2435.85 10.9352  -2
  10   7   4 2435.85 10.9352   1
  10   7  -5 438.540 18.8895   1
  10   7  -5 880.084 7.86387  -2
  10   7  -5 880.084 7.86387   1
  10  -7   6 638.209 7.04465  -2
  10  -7   6 638.209 7.04465   1
  10  -7   7 776.411 7.79245  -2
  10  -7   7 776.411 7.79245   1
  10  -7   8 946.202 10.5846  -2
  10  -7   8 946.202 10.5846   1
  10  -7   9-25.3675 10.7953  -2
  10  -7   9-25.3675 10.7953   1
  10  -7  10 2.99791 11.0713  -2
  10  -7  10 2.99791 11.0713   1
  10  -7  11 168.209 13.6092   1
  10  -7  11 318.052 11.5456  -2
  10  -7  11 318.052 11.5456   1
  10  -7  12 1759.77 11.8074  -2
  10  -7  12 1759.77 11.8074   1
  10   7 -13 601.108 18.6108   1
  10  -7  13 1164.64 15.2880  -2
  10  -7  13 1164.64 15.2880   1
  10   7 -14-6.46059 15.4656   1
  10  -7  14 29.9928 12.0191  -2
  10  -7  14 29.9928 12.0191   1
  10   7 -15 59.6755 15.0138   1
  10  -7  15 131.034 12.5691  -2
  10  -7  15 131.034 12.5691   1
  10  -7  16 1178.59 14.1304  -2
  10  -7  16 1178.59 14.1304   1
  10  -7  17 1008.18 13.6504  -2
  10  -7  17 1008.18 13.6504   1
  10  -7 -18 229.747 16.1372   1
  10  -7  18 260.655 11.2806  -2
  10  -7  18 260.655 11.2806   1
  10  -7 -19 103.235 14.8151   1
  10  -7  19 139.870 10.1024  -2
  10  -7  19 139.870 10.1024   1
  10  -7 -20 17.9982 13.4651   1
  10  -7  20 14.1357 15.1354  -2
  10  -7  20 14.1357 15.1354   1
  10  -7 -21 375.218 14.1464   1
  10  -7  21 684.248 16.4850  -2
  10  -7  21 684.248 16.4850   1
  10  -7 -22-18.8688 10.3560   1
  10  -7  22 1.31304 13.2837  -2
  10  -7  22 1.31304 13.2837   1
  10   8   0 759.377 11.9766  -2
  10   8   0 759.377 11.9766   1
  10  -8  -1 41.8947 12.4480   1
  10   8   1 347.920 9.93058  -2
  10   8   1 347.920 9.93058   1
  10   8   2 131.898 9.72317   1
  10   8   2 533.767 10.1106  -2
  10   8   2 533.767 10.1106   1
  10   8   3 4135.03 12.8791  -2
  10   8   3 4135.03 12.8791   1
  10   8   4 5020.67 16.4886  -2
  10   8   4 5020.67 16.4886   1
  10   8  -5 1670.69 24.2873   1
  10  -8   5 3272.24 21.1752  -2
  10  -8   5 3272.24 21.1752   1
  10  -8  -6 88.2875 12.2207  -2
  10  -8  -6 88.2875 12.2207   1
  10   8  -7 314.078 11.3452  -2
  10   8  -7 314.078 11.3452   1
  10  -8   8 403.853 9.87744  -2
  10  -8   8 403.853 9.87744   1
  10  -8   9-0.62748 9.25612  -2
  10  -8   9-0.62748 9.25612   1
  10  -8  10 719.644 11.2170  -2
  10  -8  10 719.644 11.2170   1
  10  -8 -11 2815.73 24.6826   1
  10  -8  11 4933.92 19.7958  -2
  10  -8  11 4933.92 19.7958   1
  10  -8  12 1474.65 14.7056  -2
  10  -8  12 1474.65 14.7056   1
  10   8 -13 104.238 16.0011   1
  10  -8  13 196.456 12.5742  -2
  10  -8  13 196.456 12.5742   1
  10  -8  14 268.901 12.5655  -2
  10  -8  14 268.901 12.5655   1
  10  -8  15 2455.52 16.6027  -2
  10  -8  15 2455.52 16.6027   1
  10  -8  16 1199.08 13.8990  -2
  10  -8  16 1199.08 13.8990   1
  10  -8  17 8.29727 10.8205  -2
  10  -8  17 8.29727 10.8205   1
  10  -8  18 1231.08 12.5509  -2
  10  -8  18 1231.08 12.5509   1
  10  -8 -19 337.018 14.3001   1
  10  -8  19 496.132 10.3230  -2
  10  -8  19 496.132 10.3230   1
  10  -8 -20 85.6250 12.2415   1
  10  -8  20 32.5827 14.2377  -2
  10  -8  20 32.5827 14.2377   1
  10  -8 -21 3.33898 10.3942   1
  10  -8  21-46.2474 12.5875  -2
  10  -8  21-46.2474 12.5875   1
  10  -9   0 1184.28 16.8553   1
  10   9   0 2218.03 27.5945  -2
  10   9   0 2218.03 27.5945   1
  10  -9  -1 382.003 9.70580   1
  10   9  -1 665.365 17.4710  -2
  10   9  -1 665.365 17.4710   1
  10   9  -2 398.557 12.1529  -2
  10   9  -2 398.557 12.1529   1
  10   9  -3 130.334 11.6780  -2
  10   9  -3 130.334 11.6780   1
  10   9  -4 628.919 11.8387  -2
  10   9  -4 628.919 11.8387   1
  10  -9   5 201.751 14.4715  -2
  10  -9   5 201.751 14.4715   1
  10  -9  -6 2349.49 16.3092  -2
  10  -9  -6 2349.49 16.3092   1
  10  -9  -7 1041.34 14.0883  -2
  10  -9  -7 1041.34 14.0883   1
  10   9  -8 2296.06 18.1081  -2
  10   9  -8 2296.06 18.1081   1
  10  -9   9 109.691 13.0962   1
  10   9  -9 250.306 13.6664  -2
  10   9  -9 250.306 13.6664   1
  10  -9  10 2154.16 16.3099  -2
  10  -9  10 2154.16 16.3099   1
  10  -9  11 986.723 14.2099  -2
  10  -9  11 986.723 14.2099   1
  10  -9  12 1417.48 21.2411  -2
  10  -9  12 1417.48 21.2411   1
  10  -9  13 37.8072 17.2820  -2
  10  -9  13 37.8072 17.2820   1
  10  -9  14 1502.03 14.7242  -2
  10  -9  14 1502.03 14.7242   1
  10  -9  15 454.002 12.1047  -2
  10  -9  15 454.002 12.1047   1
  10  -9  16 202.754 11.0961  -2
  10  -9  16 202.754 11.0961   1
  10  -9  17 67.6510 10.2736  -2
  10  -9  17 67.6510 10.2736   1
  10  -9  18 483.887 10.3761  -2
  10  -9  18 483.887 10.3761   1
  10  -9 -19 102.693 12.0890   1
  10  -9  19 75.7189 8.70953  -2
  10  -9  19 75.7189 8.70953   1
  10  -9 -20 26.5302 10.6194   1
  10  -9  20-44.5873 12.3978  -2
  10  -9  20-44.5873 12.3978   1
  10 -10   0 186.997 13.3557  -2
  10 -10   0 186.997 13.3557   1
  10 -10  -1 448.668 9.32944   1
  10  10   1 712.004 19.1849  -2
  10  10   1 712.004 19.1849   1
  10 -10   2 88.8536 11.8933  -2
  10 -10   2 88.8536 11.8933   1
  10 -10   3 839.251 15.4555  -2
  10 -10   3 839.251 15.4555   1
  10 -10   4 308.603 14.1016  -2
  10 -10   4 308.603 14.1016   1
  10 -10  -5 77.5835 13.1082  -2
  10 -10  -5 77.5835 13.1082   1
  10 -10   6 826.895 18.5054  -2
  10 -10   6 826.895 18.5054   1
  10 -10   7 2332.46 22.7710  -2
  10 -10   7 2332.46 22.7710   1
  10 -10   8 1516.77 20.5745  -2
  10 -10   8 1516.77 20.5745   1
  10 -10   9 235.557 17.2672  -2
  10 -10   9 235.557 17.2672   1
  10 -10  10 1657.71 21.1764  -2
  10 -10  10 1657.71 21.1764   1
  10 -10 -11 4532.79 21.4266  -2
  10 -10 -11 4532.79 21.4266   1
  10 -10  12 25.5731 10.0650  -2
  10 -10  12 25.5731 10.0650   1
  10 -10  13-39.1893 12.8997  -2
  10 -10  13-39.1893 12.8997   1
  10 -10  14-28.5315 15.3553  -2
  10 -10  14-28.5315 15.3553   1
  10 -10  15 1158.85 12.6401  -2
  10 -10  15 1158.85 12.6401   1
  10 -10  16 33.9890 9.99446  -2
  10 -10  16 33.9890 9.99446   1
  10 -10  17 65.1455 9.25724  -2
  10 -10  17 65.1455 9.25724   1
  10 -10 -18 121.843 11.4970   1
  10 -10  18 109.807 8.43073  -2
  10 -10  18 109.807 8.43073   1
  10 -10 -19 214.982 10.3897   1
  10 -10  19 317.592 7.77872  -2
  10 -10  19 317.592 7.77872   1
  10 -11   0 187.408 11.6112   1
  10  11   0 258.703 26.8899  -2
  10  11   0 258.703 26.8899   1
  10 -11   1 152.717 11.8120   1
  10  11   1 473.159 19.2969  -2
  10  11   1 473.159 19.2969   1
  10 -11   2 1125.73 15.9183   1
  10  11   2 2116.85 22.5522  -2
  10  11   2 2116.85 22.5522   1
  10 -11   3 4172.42 16.5376  -2
  10 -11   3 4172.42 16.5376   1
  10 -11   4 2429.06 16.3373  -2
  10 -11   4 2429.06 16.3373   1
  10 -11   5 332.453 14.6351  -2
  10 -11   5 332.453 14.6351   1
  10 -11   6-15.1006 13.5446  -2
  10 -11   6-15.1006 13.5446   1
  10 -11   7 154.536 14.1824  -2
  10 -11   7 154.536 14.1824   1
  10 -11   8 1230.22 16.1845  -2
  10 -11   8 1230.22 16.1845   1
  10 -11  -9 1579.77 14.1178  -2
  10 -11  -9 1579.77 14.1178   1
  10 -11 -10 15.5142 11.2331  -2
  10 -11 -10 15.5142 11.2331   1
  10 -11 -11 69.9744 12.2343  -2
  10 -11 -11 69.9744 12.2343   1
  10 -11 -12 139.365 12.0801  -2
  10 -11 -12 139.365 12.0801   1
  10 -11  13 357.966 15.3221  -2
  10 -11  13 357.966 15.3221   1
  10 -11  15 53.7547 8.64604   1
  10 -11  16 88.9000 8.03295  -2
  10 -11  16 88.9000 8.03295   1
  10 -11  17 71.6703 7.14632  -2
  10 -11  17 71.6703 7.14632   1
  10  12   0 1399.15 27.8987  -2
  10  12   0 1399.15 27.8987   1
  10 -12   1 2670.56 18.1686   1
 -10  12   1 4875.44 22.1272  -2
 -10  12   1 4875.44 22.1272   1
  10 -12   2 1368.00 12.1316  -2
  10 -12   2 1368.00 12.1316   1
  10 -12   3 453.448 12.1399  -2
  10 -12   3 453.448 12.1399   1
  10 -12   4 1033.32 15.2123  -2
  10 -12   4 1033.32 15.2123   1
  10 -12   5 49.8331 13.1285  -2
  10 -12   5 49.8331 13.1285   1
  10 -12   6 176.067 13.2076  -2
  10 -12   6 176.067 13.2076   1
  10 -12  -7 3031.98 15.4125  -2
  10 -12  -7 3031.98 15.4125   1
  10 -12  -8 7.95043 10.3283  -2
  10 -12  -8 7.95043 10.3283   1
  10 -12  -9 905.801 11.6565  -2
  10 -12  -9 905.801 11.6565   1
  10 -12 -10 60.8447 11.3315  -2
  10 -12 -10 60.8447 11.3315   1
  10 -12 -11 1222.76 13.2972  -2
  10 -12 -11 1222.76 13.2972   1
  10 -12 -12 83.2147 10.6535  -2
  10 -12 -12 83.2147 10.6535   1
  10 -12  13 68.5395 12.3844  -2
  10 -12  13 68.5395 12.3844   1
  10 -12  14 678.014 13.5265  -2
  10 -12  14 678.014 13.5265   1
  10  13   0 81.1025 21.9224  -2
  10  13   0 81.1025 21.9224   1
 -10  13   1 71.1024 15.6742  -2
 -10  13   1 71.1024 15.6742   1
  10 -13   2 14.7574 8.43053   1
 -10  13   2 167.640 15.8695  -2
 -10  13   2 167.640 15.8695   1
  10 -13   3 1192.72 12.7498  -2
  10 -13   3 1192.72 12.7498   1
  10 -13   4 560.085 11.9655  -2
  10 -13   4 560.085 11.9655   1
  10 -13  -5 17.1190 9.12152  -2
  10 -13  -5 17.1190 9.12152   1
  10 -13  -6 153.951 9.38699  -2
  10 -13  -6 153.951 9.38699   1
  10 -13  -7 1222.11 11.0183  -2
  10 -13  -7 1222.11 11.0183   1
  10 -13  -8 324.126 9.44045  -2
  10 -13  -8 324.126 9.44045   1
  10 -13  -9 25.9310 9.84501  -2
  10 -13  -9 25.9310 9.84501   1
  10 -13 -10 781.653 11.0588  -2
  10 -13 -10 781.653 11.0588   1
  10 -13 -11 308.866 9.72819  -2
  10 -13 -11 308.866 9.72819   1
  10 -13  12 102.545 11.2942  -2
  10 -13  12 102.545 11.2942   1
 -10  14   0 170.174 18.6437  -2
 -10  14   0 170.174 18.6437   1
 -10  14   1 15.5332 12.2285  -2
 -10  14   1 15.5332 12.2285   1
 -10  14   2 98.7552 12.8723  -2
 -10  14   2 98.7552 12.8723   1
  10 -14  -3 309.130 10.0051  -2
  10 -14  -3 309.130 10.0051   1
  10 -14   4 11.3606 6.77387   1
  10 -14  -4 35.2579 9.34245  -2
  10 -14  -4 35.2579 9.34245   1
  10 -14  -5 21.4950 6.49703  -2
  10 -14  -5 21.4950 6.49703   1
  10 -14  -6 22.0786 7.27651  -2
  10 -14  -6 22.0786 7.27651   1
  10 -14  -7 90.7345 8.35066  -2
  10 -14  -7 90.7345 8.35066   1
  10 -14  -8 24.9316 8.14597  -2
  10 -14  -8 24.9316 8.14597   1
  11   0   2 2588.69 20.6351   1
  11   0   4 3443.39 17.9674  -2
  11   0   4 3443.39 17.9674   1
  11   0   6 17804.1 45.1995   1
  11   0   6 32928.5 48.0134  -2
  11   0   6 32928.5 48.0134   1
  11   0  -8 1613.38 24.5136  -2
  11   0  -8 1613.38 24.5136   1
  11   0  10 893.068 8.34879   1
  11   0 -10 1296.86 43.7332  -2
  11   0 -10 1296.86 43.7332   1
  11   0  12 284.376 12.7362  -2
  11   0  12 284.376 12.7362   1
  11   0 -14 928.910 24.4994   1
  11   0  14 1164.32 15.2862  -2
  11   0  14 1164.32 15.2862   1
  11   0 -16-10.3055 20.8758   1
  11   0  16 12.1390 12.3474  -2
  11   0  16 12.1390 12.3474   1
  11   0 -18 27.8126 19.8778   1
  11   0  18 1.40673 11.2909  -2
  11   0  18 1.40673 11.2909   1
  11   0 -20-3.00002 17.2956   1
  11   0  20 20.4439 9.98805  -2
  11   0  20 20.4439 9.98805   1
  11   0 -22 379.933 16.1441   1
  11   0  22 373.927 11.8514  -2
  11   0  22 373.927 11.8514   1
 -11   0  24-6.30126 7.91779   1
  11  -1  -1 727.593 12.0280  -2
  11  -1  -1 727.593 12.0280   1
  11  -1   2 11886.4 38.4733  -2
  11  -1   2 11886.4 38.4733   1
  11  -1   3 1732.65 13.4406  -2
  11  -1   3 1732.65 13.4406   1
  11  -1   4 405.331 7.33409   1
  11  -1  -4 642.174 41.1122  -2
  11  -1  -4 642.174 41.1122   1
  11  -1   5 3360.65 25.2003   1
  11  -1   5 5740.65 16.4177  -2
  11  -1   5 5740.65 16.4177   1
  11  -1   6 3762.10 28.0583   1
  11  -1   6 6603.65 14.8303  -2
  11  -1   6 6603.65 14.8303   1
  11  -1   7 190.751 16.4660   1
  11  -1   7 725.911 10.5212  -2
  11  -1   7 725.911 10.5212   1
  11   1   8 2260.26 15.1282   1
  11   1   8 4159.90 13.1059  -2
  11   1   8 4159.90 13.1059   1
  11   1   9 35.2761 7.95482   1
  11   1   9 44.8145 8.81819  -2
  11   1   9 44.8145 8.81819   1
  11   1  10 44.8011 6.77565   1
  11   1  10 108.208 12.7556  -2
  11   1  10 108.208 12.7556   1
  11   1  11 169.028 8.20176   1
  11   1  11 391.523 10.1393  -2
  11   1  11 391.523 10.1393   1
  11  -1  12 263.937 11.9930   1
  11   1  12 646.671 13.7288  -2
  11   1  12 646.671 13.7288   1
  11  -1  13 442.502 10.6092   1
  11   1  13 923.463 14.4744  -2
  11   1  13 923.463 14.4744   1
  11   1 -14 1491.01 18.7590   1
  11   1  14 2840.33 15.6421  -2
  11   1  14 2840.33 15.6421   1
  11   1 -15 22.6946 14.8347   1
  11   1  15 10.6872 10.6230  -2
  11   1  15 10.6872 10.6230   1
  11   1 -16 1378.39 18.4253   1
  11   1  16 2850.91 17.3554  -2
  11   1  16 2850.91 17.3554   1
  11   1 -17 163.013 10.5824   1
  11   1  17 190.099 10.7540  -2
  11   1  17 190.099 10.7540   1
  11   1 -18 277.280 14.4135   1
  11   1  18 322.766 10.4582  -2
  11   1  18 322.766 10.4582   1
  11   1 -19 242.951 13.3823   1
  11   1  19 490.765 10.2646  -2
  11   1  19 490.765 10.2646   1
  11   1 -20 1782.94 16.8384   1
  11   1  20 3306.31 12.4413  -2
  11   1  20 3306.31 12.4413   1
  11   1 -21 803.105 13.5720   1
  11  -1  21 1323.82 8.91165  -2
  11  -1  21 1323.82 8.91165   1
  11   1 -22 25.4003 10.4159   1
  11  -1  22 14.4514 6.22126  -2
  11  -1  22 14.4514 6.22126   1
 -11  -1  23 275.638 7.22165   1
  11  -1  23 532.923 9.77607  -2
  11  -1  23 532.923 9.77607   1
 -11  -1  24 235.153 5.36532   1
  11  -2   1 85.9527 13.7287   1
  11   2  -1 222.551 7.47587  -2
  11   2  -1 222.551 7.47587   1
  11   2  -2 1953.84 20.1966   1
  11   2   2 3387.61 18.9305  -2
  11   2   2 3387.61 18.9305   1
  11  -2   3 2127.81 22.8251   1
  11   2   3 3665.59 10.5319  -2
  11   2   3 3665.59 10.5319   1
  11   2  -4 320.913 20.5922   1
  11  -2   4 968.229 7.97061  -2
  11  -2   4 968.229 7.97061   1
  11   2   5 54.0595 9.15610   1
  11  -2   5 112.389 6.69286  -2
  11  -2   5 112.389 6.69286   1
  11   2   6 2382.68 34.2832   1
  11  -2   6 5416.24 15.3373  -2
  11  -2   6 5416.24 15.3373   1
  11   2   7 2336.85 33.4045   1
  11  -2   7 4067.69 10.6982  -2
  11  -2   7 4067.69 10.6982   1
  11   2   8 36.4919 7.64022   1
  11  -2   8 96.8120 9.24032  -2
  11  -2   8 96.8120 9.24032   1
  11   2   9 49.1769 8.88935   1
  11   2   9 70.7905 8.01000  -2
  11   2   9 70.7905 8.01000   1
  11   2  10 72.2747 7.43998   1
  11   2  10 195.404 11.2128  -2
  11   2  10 195.404 11.2128   1
  11   2  11 580.778 13.9496   1
  11   2  11 1180.07 10.6082  -2
  11   2  11 1180.07 10.6082   1
  11  -2  12 287.642 12.2072   1
  11   2  12 627.868 9.50924  -2
  11   2  12 627.868 9.50924   1
  11  -2  13 27.7184 9.48328   1
  11   2  13 9.15577 9.01694  -2
  11   2  13 9.15577 9.01694   1
  11  -2  14 100.184 9.74898   1
  11   2  14 31.7149 9.27298  -2
  11   2  14 31.7149 9.27298   1
  11   2 -15 74.1915 8.13052   1
  11   2  15 1.38264 9.00153  -2
  11   2  15 1.38264 9.00153   1
  11   2 -16 1612.08 11.0211   1
  11   2  16 3107.40 14.4773  -2
  11   2  16 3107.40 14.4773   1
  11   2 -17-1.99590 10.1281   1
  11   2  17 1.47534 7.54131  -2
  11   2  17 1.47534 7.54131   1
  11   2 -18 33.6748 9.66437   1
  11   2  18 60.0003 7.28729  -2
  11   2  18 60.0003 7.28729   1
  11   2 -19-19.2984 12.4770   1
  11  -2  19 47.3534 6.56538  -2
  11  -2  19 47.3534 6.56538   1
  11   2 -20 1632.84 16.5384   1
  11  -2  20 3190.04 11.1634  -2
  11  -2  20 3190.04 11.1634   1
 -11  -2  21 278.623 8.61826   1
  11  -2  21 472.715 7.78490  -2
  11  -2  21 472.715 7.78490   1
 -11  -2  22 2.40941 7.15412   1
  11  -2  22 16.1836 14.8012  -2
  11  -2  22 16.1836 14.8012   1
 -11  -2  23 18.4319 5.58529   1
  11  -2  23 38.2721 12.7774  -2
  11  -2  23 38.2721 12.7774   1
  11  -3  -1 176.849 8.23990   1
  11   3  -1 187.053 6.42587  -2
  11   3  -1 187.053 6.42587   1
  11   3  -2 563.590 8.69204   1
  11  -3  -2 1043.13 7.70324  -2
  11  -3  -2 1043.13 7.70324   1
  11   3  -3 6335.54 24.3309   1
  11   3   3 11224.4 15.4383  -2
  11   3   3 11224.4 15.4383   1
  11  -3   4 142.323 10.9181   1
  11  -3   4 496.392 6.69598  -2
  11  -3   4 496.392 6.69598   1
  11  -3   5 97.8597 6.04133  -2
  11  -3   5 97.8597 6.04133   1
  11   3   6 1879.19 31.0383   1
  11  -3   6 3285.86 10.7878  -2
  11  -3   6 3285.86 10.7878   1
  11   3   7 625.349 23.6397   1
  11  -3   7 1254.79 8.31228  -2
  11  -3   7 1254.79 8.31228   1
  11   3   8 75.1848 17.8811   1
  11  -3   8 82.2484 6.85361  -2
  11  -3   8 82.2484 6.85361   1
  11   3  -9 13.1567 9.68863   1
  11  -3   9 79.3227 8.11996  -2
  11  -3   9 79.3227 8.11996   1
  11   3 -10 1058.42 10.7949   1
  11  -3  10 2437.65 12.3121  -2
  11  -3  10 2437.65 12.3121   1
  11   3  11 300.354 12.5597   1
  11  -3  11 676.375 11.1448  -2
  11  -3  11 676.375 11.1448   1
  11   3 -12 203.094 18.7475   1
  11  -3  12 270.680 10.4453  -2
  11  -3  12 270.680 10.4453   1
  11   3 -13 99.5872 10.4539   1
  11  -3  13 87.1443 7.26347  -2
  11  -3  13 87.1443 7.26347   1
  11   3 -14 244.005 8.43113   1
  11  -3  14 256.644 8.01029  -2
  11  -3  14 256.644 8.01029   1
  11   3 -15 8.46942 7.90505   1
  11  -3  15-13.0241 7.58564  -2
  11  -3  15-13.0241 7.58564   1
  11   3 -16 209.980 8.21280   1
  11   3  16 314.171 8.72521  -2
  11   3  16 314.171 8.72521   1
  11   3 -17 95.9300 7.55918   1
 -11  -3  17 179.565 7.91157  -2
 -11  -3  17 179.565 7.91157   1
  11   3 -18 1416.79 12.7459   1
 -11  -3  18 2224.90 11.5729  -2
 -11  -3  18 2224.90 11.5729   1
  11   3 -19-19.9761 12.5772   1
  11  -3  19 74.4817 6.98775  -2
  11  -3  19 74.4817 6.98775   1
 -11  -3  20 19.1088 8.21626   1
  11  -3  20 30.4807 9.51151  -2
  11  -3  20 30.4807 9.51151   1
 -11  -3  21 52.8952 7.39791   1
  11  -3  21 91.3510 16.4480  -2
  11  -3  21 91.3510 16.4480   1
 -11  -3  22 55.4609 7.47209   1
  11  -3  22 98.7858 14.7748  -2
  11  -3  22 98.7858 14.7748   1
 -11  -3  23 123.193 5.48310   1
  11  -3  23 269.550 13.4137  -2
  11  -3  23 269.550 13.4137   1
  11  -4  -1 32.2457 6.39561   1
  11   4  -1 20.1565 5.77947  -2
  11   4  -1 20.1565 5.77947   1
  11  -4  -2 459.333 10.0893   1
  11   4  -2 670.331 6.14107  -2
  11   4  -2 670.331 6.14107   1
  11   4  -3 1509.10 15.2439   1
  11   4  -3 2207.53 7.15756  -2
  11   4  -3 2207.53 7.15756   1
  11   4   4 137.821 9.76266   1
  11   4  -4 232.512 5.79931  -2
  11   4  -4 232.512 5.79931   1
  11  -4   5 7.69817 13.7375   1
  11   4  -5-11.2157 6.85718  -2
  11   4  -5-11.2157 6.85718   1
  11   4   6-11.3987 24.3679   1
  11  -4   6-31.9247 7.10147  -2
  11  -4   6-31.9247 7.10147   1
  11   4  -7 484.185 21.8394   1
  11  -4   7 581.868 8.24854  -2
  11  -4   7 581.868 8.24854   1
  11   4  -8 473.173 21.1430   1
  11  -4   8 994.959 7.89734  -2
  11  -4   8 994.959 7.89734   1
  11   4   9 73.4039 8.22306   1
  11  -4  -9 230.337 8.97288  -2
  11  -4  -9 230.337 8.97288   1
  11   4 -10 2332.37 12.2937   1
  11  -4  10 4392.75 14.8296  -2
  11  -4  10 4392.75 14.8296   1
  11   4 -11 29.2368 8.97153   1
  11  -4  11 18.8473 12.0516  -2
  11  -4  11 18.8473 12.0516   1
  11   4 -12 118.019 12.2181   1
  11  -4  12 137.869 12.0791  -2
  11  -4  12 137.869 12.0791   1
  11   4 -13 311.364 12.9860   1
  11  -4  13 541.151 12.4021  -2
  11  -4  13 541.151 12.4021   1
  11   4 -14 1534.25 13.7421   1
  11  -4  14 2801.61 16.0157  -2
  11  -4  14 2801.61 16.0157   1
  11   4 -15 517.016 9.06365   1
  11  -4  15 863.139 17.1784  -2
  11  -4  15 863.139 17.1784   1
  11   4 -16 1092.28 9.96995   1
  11  -4  16 1949.01 18.4641  -2
  11  -4  16 1949.01 18.4641   1
  11   4 -17 157.052 7.60208   1
  11  -4  17 228.832 20.7775  -2
  11  -4  17 228.832 20.7775   1
  11   4 -18 873.189 11.2086   1
  11  -4 -19-13.2879 16.5885   1
  11  -4 -20-1.26260 15.5541   1
  11  -4 -21-42.1030 14.2552   1
  11  -4 -22-28.0817 12.2750   1
  11  -4  22-24.6170 13.9473  -2
  11  -4  22-24.6170 13.9473   1
 -11   4  23-0.12064 6.48055   1
  11  -4  23-19.0807 12.2524  -2
  11  -4  23-19.0807 12.2524   1
  11  -5  -1 123.682 10.1454   1
  11   5  -1 138.111 5.13674  -2
  11   5  -1 138.111 5.13674   1
  11   5   2 31.4495 6.77146   1
  11   5  -2 28.9267 4.83835  -2
  11   5  -2 28.9267 4.83835   1
  11  -5   3 10.7718 7.23238   1
  11   5  -3 78.7590 4.86947  -2
  11   5  -3 78.7590 4.86947   1
  11   5   4 1024.32 12.6637   1
  11   5  -4 1807.75 7.19219  -2
  11   5  -4 1807.75 7.19219   1
  11   5  -5 718.034 12.7303   1
  11   5  -5 1311.95 8.65494  -2
  11   5  -5 1311.95 8.65494   1
  11  -5   6 791.293 13.9715   1
  11  -5   6 1325.31 8.99833  -2
  11  -5   6 1325.31 8.99833   1
  11   5  -7 50.2334 18.5349   1
  11  -5   7 149.972 7.21822  -2
  11  -5   7 149.972 7.21822   1
  11  -5   8 1581.36 20.9471   1
  11   5  -8 2853.62 10.7435  -2
  11   5  -8 2853.62 10.7435   1
  11   5   9 1722.34 15.1192   1
  11  -5   9 3213.20 12.0292  -2
  11  -5   9 3213.20 12.0292   1
  11   5 -10 216.381 9.03953   1
  11  -5  10 454.253 9.39886  -2
  11  -5  10 454.253 9.39886   1
  11   5 -11 253.967 9.96879   1
  11  -5  11 597.283 10.6017  -2
  11  -5  11 597.283 10.6017   1
  11   5 -12 742.461 11.0522   1
  11  -5  12 1243.41 17.4405  -2
  11  -5  12 1243.41 17.4405   1
  11   5 -13 921.540 15.5535   1
  11  -5  13 1749.78 14.2581  -2
  11  -5  13 1749.78 14.2581   1
  11   5 -14 16.0355 12.1090   1
  11  -5  14 75.0385 11.0975  -2
  11  -5  14 75.0385 11.0975   1
  11   5 -15 293.362 10.4079   1
  11  -5  15 540.501 14.0406  -2
  11  -5  15 540.501 14.0406   1
  11   5 -16 598.707 8.72105   1
  11  -5  16 1159.73 23.7602  -2
  11  -5  16 1159.73 23.7602   1
  11   5 -17 521.842 10.4607   1
  11  -5  17 1015.22 13.7071  -2
  11  -5  17 1015.22 13.7071   1
  11   5 -18 13.0822 6.99568   1
  11  -5  18 14.1197 18.1766  -2
  11  -5  18 14.1197 18.1766   1
  11  -5 -19 70.2942 15.2825   1
  11  -5  19 9.97521 18.6285  -2
  11  -5  19 9.97521 18.6285   1
  11  -5 -20 458.571 16.3641   1
  11  -5  20 792.544 18.7399  -2
  11  -5  20 792.544 18.7399   1
  11  -5 -21-17.4878 13.1887   1
 -11  -5  22-8.41897 5.69079   1
  11  -6  -1 140.919 9.49717   1
  11   6  -1 213.383 5.71077  -2
  11   6  -1 213.383 5.71077   1
  11   6   2 310.219 10.1126   1
  11   6  -2 497.377 5.60980  -2
  11   6  -2 497.377 5.60980   1
  11  -6   3 75.8941 9.15264   1
  11   6  -3 167.146 6.15598  -2
  11   6  -3 167.146 6.15598   1
  11  -6   4 51.1791 9.88934   1
  11   6  -4 130.074 5.67982  -2
  11   6  -4 130.074 5.67982   1
  11   6  -5 66.6261 17.3159   1
  11  -6   5 94.6543 5.56253  -2
  11  -6   5 94.6543 5.56253   1
  11  -6   6 320.576 5.84019  -2
  11  -6   6 320.576 5.84019   1
  11  -6   7 21.9289 6.60315  -2
  11  -6   7 21.9289 6.60315   1
  11  -6   8 1054.80 8.32620  -2
  11  -6   8 1054.80 8.32620   1
  11   6  -9 525.976 10.1220   1
  11  -6   9 1010.51 10.3926  -2
  11  -6   9 1010.51 10.3926   1
  11   6 -10 17.3507 7.79276   1
  11  -6  10 78.3059 11.1471  -2
  11  -6  10 78.3059 11.1471   1
  11   6 -11 95.7779 15.9532   1
  11  -6  11 239.146 9.82444  -2
  11  -6  11 239.146 9.82444   1
  11   6 -12 101.735 12.9226   1
  11  -6  12 318.736 11.5643  -2
  11  -6  12 318.736 11.5643   1
  11   6 -13 80.4931 12.0368   1
  11  -6  13 188.031 13.1881  -2
  11  -6  13 188.031 13.1881   1
  11   6 -14 516.910 13.4103   1
  11  -6  14 1166.52 15.4461  -2
  11  -6  14 1166.52 15.4461   1
  11   6 -15 10.6079 14.9421   1
  11  -6  15 23.4330 12.1310  -2
  11  -6  15 23.4330 12.1310   1
  11   6 -16 147.067 10.8572   1
  11  -6  16 321.421 12.2103  -2
  11  -6  16 321.421 12.2103   1
  11  -6 -17 49.5088 15.4555   1
  11  -6  17 63.2311 11.2036  -2
  11  -6  17 63.2311 11.2036   1
  11  -6  18 14.5708 8.03168   1
  11  -6  18 8.92920 17.3371  -2
  11  -6  18 8.92920 17.3371   1
  11  -6 -19-2.95950 13.9155   1
  11  -6  19-28.1646 16.2205  -2
  11  -6  19-28.1646 16.2205   1
  11  -6 -20 11.9297 13.5183   1
  11  -6  20-2.67136 15.0148  -2
  11  -6  20-2.67136 15.0148   1
  11  -6 -21 21.0904 12.0046   1
  11  -6  21 27.1084 13.7655  -2
  11  -6  21 27.1084 13.7655   1
  11  -7  -1 190.960 9.38026   1
  11   7   1 448.888 9.00330  -2
  11   7   1 448.888 9.00330   1
  11   7   2 2064.68 12.2548   1
  11   7  -2 3653.60 14.9623  -2
  11   7  -2 3653.60 14.9623   1
  11   7   3 98.2948 8.08866   1
  11   7  -3 302.733 7.88710  -2
  11   7  -3 302.733 7.88710   1
  11   7   4 4.67387 9.26577   1
  11   7  -4 23.2233 7.26470  -2
  11   7  -4 23.2233 7.26470   1
  11  -7   5 104.924 13.3517   1
  11   7  -5 178.075 7.76566  -2
  11   7  -5 178.075 7.76566   1
  11  -7   6 1421.06 18.8772   1
  11   7  -6 2363.69 9.84047  -2
  11   7  -6 2363.69 9.84047   1
  11  -7   7 1527.12 8.24828  -2
  11  -7   7 1527.12 8.24828   1
  11  -7   8 63.1599 7.43341  -2
  11  -7   8 63.1599 7.43341   1
  11  -7   9 169.872 9.51722  -2
  11  -7   9 169.872 9.51722   1
  11  -7  10 70.4459 11.1809  -2
  11  -7  10 70.4459 11.1809   1
  11   7 -11 242.738 17.6443   1
  11  -7  11 531.606 14.0144  -2
  11  -7  11 531.606 14.0144   1
  11   7 -12 1.49923 16.0614   1
  11  -7  12-11.7131 11.8293  -2
  11  -7  12-11.7131 11.8293   1
  11   7 -13 57.0198 14.7134   1
  11  -7  13 145.954 12.5391  -2
  11  -7  13 145.954 12.5391   1
  11   7 -14 932.724 18.5104   1
  11  -7  14 1838.89 16.0090  -2
  11  -7  14 1838.89 16.0090   1
  11   7 -15 35.7141 14.6270   1
  11  -7  15 122.285 12.0290  -2
  11  -7  15 122.285 12.0290   1
  11  -7 -16 175.835 15.4618   1
  11  -7  16 269.662 11.7915  -2
  11  -7  16 269.662 11.7915   1
  11  -7  17 54.1272 8.24065   1
  11  -7  17 61.5452 16.7409  -2
  11  -7  17 61.5452 16.7409   1
  11  -7  18 16.9666 7.68922   1
  11  -7  18-6.77491 15.5156  -2
  11  -7  18-6.77491 15.5156   1
  11  -7 -19 27.4771 12.9409   1
  11  -7  19-18.9735 14.9311  -2
  11  -7  19-18.9735 14.9311   1
  11  -7 -20 23.3373 12.3005   1
  11  -7  20-6.42225 13.4710  -2
  11  -7  20-6.42225 13.4710   1
  11   8   1 203.277 7.97501   1
  11   8  -1 379.230 14.3189  -2
  11   8  -1 379.230 14.3189   1
  11   8   2 453.003 10.8410   1
  11   8  -2 803.175 15.0439  -2
  11   8  -2 803.175 15.0439   1
  11   8   3 194.174 9.49025   1
  11   8  -3 302.216 10.8906  -2
  11   8  -3 302.216 10.8906   1
  11   8  -4 553.892 11.2759  -2
  11   8  -4 553.892 11.2759   1
  11   8  -5 822.517 19.7678   1
  11  -8  -5 1674.14 15.0398  -2
  11  -8  -5 1674.14 15.0398   1
  11  -8  -6 165.715 12.0860  -2
  11  -8  -6 165.715 12.0860   1
  11  -8   7 38.5044 12.9680   1
  11  -8  -7 66.6267 11.9997  -2
  11  -8  -7 66.6267 11.9997   1
  11  -8   8 14.6489 13.0416   1
  11  -8   8 41.2978 10.7287  -2
  11  -8   8 41.2978 10.7287   1
  11  -8   9 14.9033 9.23630  -2
  11  -8   9 14.9033 9.23630   1
  11  -8  10 2639.41 12.5727  -2
  11  -8  10 2639.41 12.5727   1
  11   8 -11 87.7607 16.1981   1
  11  -8  11 67.2994 12.8715  -2
  11  -8  11 67.2994 12.8715   1
  11   8 -12 571.315 17.7394   1
  11  -8  12 969.940 16.5456  -2
  11  -8  12 969.940 16.5456   1
  11  -8  13 1527.69 15.1504  -2
  11  -8  13 1527.69 15.1504   1
  11  -8  14 2779.19 16.8090  -2
  11  -8  14 2779.19 16.8090   1
  11  -8  15 14.8774 11.3503  -2
  11  -8  15 14.8774 11.3503   1
  11  -8  16 460.428 11.5273  -2
  11  -8  16 460.428 11.5273   1
  11  -8 -17 36.7348 13.2771   1
  11  -8  17-6.08487 9.86289  -2
  11  -8  17-6.08487 9.86289   1
  11  -8 -18 159.977 13.2602   1
  11  -8  18 237.395 9.47502  -2
  11  -8  18 237.395 9.47502   1
  11  -8 -19 227.699 12.2411   1
  11  -8  19 314.759 13.7212  -2
  11  -8  19 314.759 13.7212   1
  11  -9  -1 88.2197 8.60091   1
  11  -9  -2 173.491 8.83781   1
  11   9  -2 355.137 22.1543  -2
  11   9  -2 355.137 22.1543   1
  11   9  -3 1002.14 11.8245  -2
  11   9  -3 1002.14 11.8245   1
  11  -9   4 503.806 14.1008   1
  11   9  -4 984.381 15.1571  -2
  11   9  -4 984.381 15.1571   1
  11  -9   5 1236.04 17.1476   1
  11   9  -5 2334.49 17.6590  -2
  11   9  -5 2334.49 17.6590   1
  11  -9  -6 72.1564 11.8862  -2
  11  -9  -6 72.1564 11.8862   1
  11  -9  -7 60.1585 11.8312  -2
  11  -9  -7 60.1585 11.8312   1
  11  -9  -8 82.0520 12.1689  -2
  11  -9  -8 82.0520 12.1689   1
  11  -9  -9 3551.78 17.6259  -2
  11  -9  -9 3551.78 17.6259   1
  11  -9  10 321.059 10.2337  -2
  11  -9  10 321.059 10.2337   1
  11  -9  11 57.7413 10.8319  -2
  11  -9  11 57.7413 10.8319   1
  11  -9 -12 317.150 14.6210   1
  11  -9  12 604.562 18.1016  -2
  11  -9  12 604.562 18.1016   1
  11  -9  13 2394.64 22.0729  -2
  11  -9  13 2394.64 22.0729   1
  11  -9  14 187.300 11.0647  -2
  11  -9  14 187.300 11.0647   1
  11  -9  15 110.546 10.5544  -2
  11  -9  15 110.546 10.5544   1
  11  -9  16 154.457 9.87793  -2
  11  -9  16 154.457 9.87793   1
  11  -9 -17 559.683 13.8885   1
  11  -9  17 997.112 10.6484  -2
  11  -9  17 997.112 10.6484   1
  11  -9  18 450.613 7.63284   1
  11  -9  18 802.269 13.8555  -2
  11  -9  18 802.269 13.8555   1
  11 -10  -1 154.910 8.56893   1
  11 -10   2 1122.35 16.5602  -2
  11 -10   2 1122.35 16.5602   1
  11 -10  -3 281.764 12.2695  -2
  11 -10  -3 281.764 12.2695   1
  11 -10   4 68.2382 12.2903   1
  11 -10  -4 426.870 17.8245  -2
  11 -10  -4 426.870 17.8245   1
  11 -10   5 2011.59 19.3724   1
  11 -10  -5 3851.96 24.3374  -2
  11 -10  -5 3851.96 24.3374   1
  11 -10  -6 286.612 12.2258  -2
  11 -10  -6 286.612 12.2258   1
  11 -10  -7 347.166 12.4061  -2
  11 -10  -7 347.166 12.4061   1
  11 -10  -8 27.3858 12.7275  -2
  11 -10  -8 27.3858 12.7275   1
  11 -10   9 31.8976 15.9272  -2
  11 -10   9 31.8976 15.9272   1
  11 -10  10 1249.90 18.9714  -2
  11 -10  10 1249.90 18.9714   1
  11 -10  11 334.762 16.0425  -2
  11 -10  11 334.762 16.0425   1
  11 -10  12 11.3468 10.3207   1
  11 -10  12 21.3358 14.6806  -2
  11 -10  12 21.3358 14.6806   1
  11 -10  13 206.925 14.0433  -2
  11 -10  13 206.925 14.0433   1
  11 -10  14 23.8048 12.8959  -2
  11 -10  14 23.8048 12.8959   1
  11 -10  15 56.2828 12.4424  -2
  11 -10  15 56.2828 12.4424   1
  11 -10 -16 238.971 11.9866   1
  11 -10  16 419.711 8.66493  -2
  11 -10  16 419.711 8.66493   1
  11 -10 -17 98.2306 10.6324   1
  11 -10  17 116.805 7.23255  -2
  11 -10  17 116.805 7.23255   1
  11 -11   1 639.048 13.4449   1
  11 -11   2 327.155 12.8183   1
  11 -11  -2 823.312 22.6242  -2
  11 -11  -2 823.312 22.6242   1
  11 -11   3 1122.29 15.7715   1
  11 -11  -3 2146.39 26.0542  -2
  11 -11  -3 2146.39 26.0542   1
  11 -11  -4 1010.53 14.4214  -2
  11 -11  -4 1010.53 14.4214   1
  11 -11  -5 1039.24 14.4763  -2
  11 -11  -5 1039.24 14.4763   1
  11 -11  -6 1966.75 16.0803  -2
  11 -11  -6 1966.75 16.0803   1
  11 -11   7 872.731 17.6979  -2
  11 -11   7 872.731 17.6979   1
  11 -11   8 514.251 16.5940  -2
  11 -11   8 514.251 16.5940   1
  11 -11   9 1778.24 19.1238  -2
  11 -11   9 1778.24 19.1238   1
  11 -11  10 4.55744 14.8610  -2
  11 -11  10 4.55744 14.8610   1
  11 -11  11 10.4247 13.6623  -2
  11 -11  11 10.4247 13.6623   1
  11 -11  12 67.9405 13.0961  -2
  11 -11  12 67.9405 13.0961   1
  11 -11  13 372.109 13.4718  -2
  11 -11  13 372.109 13.4718   1
  11 -12   1 280.457 9.94321   1
  11 -12  -1 524.852 20.1085  -2
  11 -12  -1 524.852 20.1085   1
  11 -12   2 253.078 10.2762   1
  11 -12  -2 480.884 19.8250  -2
  11 -12  -2 480.884 19.8250   1
  11 -12   3 73.0932 10.1180   1
  11 -12  -3 110.735 14.3273  -2
  11 -12  -3 110.735 14.3273   1
  11 -12   4 35.3133 9.99691   1
  11 -12  -4 21.4848 13.7533  -2
  11 -12  -4 21.4848 13.7533   1
  11 -12   5 401.353 12.2805  -2
  11 -12   5 401.353 12.2805   1
  11 -12   6 649.479 12.5440   1
 -11  12   6 1196.51 24.8403  -2
 -11  12   6 1196.51 24.8403   1
  11 -12   7 39.9715 11.3086  -2
  11 -12   7 39.9715 11.3086   1
  11 -12   8 251.178 11.4283  -2
  11 -12   8 251.178 11.4283   1
  11 -12   9 626.958 14.5876  -2
  11 -12   9 626.958 14.5876   1
  11 -12  10 306.989 13.1307  -2
  11 -12  10 306.989 13.1307   1
  11 -12  11 51.6136 11.8105  -2
  11 -12  11 51.6136 11.8105   1
  11 -12  12 340.239 12.0280  -2
  11 -12  12 340.239 12.0280   1
  11 -13  -1 500.320 9.53157  -2
  11 -13  -1 500.320 9.53157   1
  11 -13  -2 497.563 11.1952  -2
  11 -13  -2 497.563 11.1952   1
  11 -13   3 1.00473 7.12487   1
 -11  13   3-16.6087 13.6468  -2
 -11  13   3-16.6087 13.6468   1
  11 -13   4 28.8188 8.22912   1
 -11  13   4 44.9970 13.5274  -2
 -11  13   4 44.9970 13.5274   1
  11 -13   5 60.9702 8.66026   1
 -11  13   5 180.258 18.8789  -2
 -11  13   5 180.258 18.8789   1
  11 -13   6-16.0846 8.45291   1
 -11  13   6-5.83671 17.9576  -2
 -11  13   6-5.83671 17.9576   1
  11 -13   7 10.9100 10.7130  -2
  11 -13   7 10.9100 10.7130   1
  11 -13  -8 3.52512 8.34753  -2
  11 -13  -8 3.52512 8.34753   1
  11 -13  -9 105.235 8.34938  -2
  11 -13  -9 105.235 8.34938   1
  11 -14   1-12.2274 8.40496  -2
  11 -14   1-12.2274 8.40496   1
  11 -14   2 204.910 8.66734  -2
  11 -14   2 204.910 8.66734   1
  12   0   0 4724.86 36.3868   1
  12   0   0 7966.42 33.8819  -2
  12   0   0 7966.42 33.8819   1
  12   0   2 120.697 9.08096   1
  12   0  -2 97.1582 13.9425  -2
  12   0  -2 97.1582 13.9425   1
  12   0  -4 43.6721 18.9131   1
  12   0   4 186.118 12.4356  -2
  12   0   4 186.118 12.4356   1
  12   0  -6 1408.16 24.5762   1
  12   0   6 2707.84 22.2155  -2
  12   0   6 2707.84 22.2155   1
  12   0  -8 3050.23 14.4707   1
  12   0 -10 746.850 9.89074   1
  12   0  12 4186.86 32.6338  -2
  12   0  12 4186.86 32.6338   1
  12   0 -14 17.1252 21.3366   1
  12   0  14 93.5912 21.9518  -2
  12   0  14 93.5912 21.9518   1
  12   0 -16 8859.80 44.2752   1
  12   0  16 14984.5 49.0771  -2
  12   0  16 14984.5 49.0771   1
  12   0 -18 1913.93 15.4115   1
  12   0  18 3301.12 26.9184  -2
  12   0  18 3301.12 26.9184   1
  12   0 -20 135.532 15.5230   1
 -12   0  20 263.838 9.04238  -2
 -12   0  20 263.838 9.04238   1
 -12   0  22 156.871 7.03539   1
  12  -1   0 4719.74 18.3823   1
  12  -1  -1 348.938 10.1734   1
  12  -1   1 856.168 13.0135  -2
  12  -1   1 856.168 13.0135   1
  12  -1  -2 33.4661 6.82635   1
  12  -1   2 149.548 9.64236  -2
  12  -1   2 149.548 9.64236   1
  12   1  -3 206.996 9.11512   1
  12  -1  -3 392.948 10.6238  -2
  12  -1  -3 392.948 10.6238   1
  12  -1   4 3410.35 13.5742   1
  12  -1   4 6522.30 16.7262  -2
  12  -1   4 6522.30 16.7262   1
  12  -1   5 3254.19 13.9286   1
  12   1  -5 6062.91 18.2639  -2
  12   1  -5 6062.91 18.2639   1
  12   1   6 72.8425 8.68039   1
  12   1  -6 276.631 12.8949  -2
  12   1  -6 276.631 12.8949   1
  12   1  -7 251.572 8.20912   1
  12  -1   7 544.581 19.5499  -2
  12  -1   7 544.581 19.5499   1
  12   1  -8 1395.61 10.4898   1
  12  -1   8 2721.21 21.8910  -2
  12  -1   8 2721.21 21.8910   1
  12   1   9 92.3252 7.80077   1
  12  -1   9 414.556 13.7133  -2
  12  -1   9 414.556 13.7133   1
  12   1 -10 579.639 6.58880   1
  12  -1  10 1224.47 15.4005  -2
  12  -1  10 1224.47 15.4005   1
  12   1  11 436.845 8.67745   1
  12   1  11 713.075 24.1778  -2
  12   1  11 713.075 24.1778   1
  12   1  12 904.967 24.7027  -2
  12   1  12 904.967 24.7027   1
  12   1 -13 981.202 24.7111   1
  12   1  13 1964.06 27.3837  -2
  12   1  13 1964.06 27.3837   1
  12   1 -14 1720.35 19.1014   1
  12   1  14 3040.40 29.5740  -2
  12   1  14 3040.40 29.5740   1
  12   1 -15 438.836 15.3858   1
  12   1  15 924.647 16.6992  -2
  12   1  15 924.647 16.6992   1
  12   1 -16 147.239 10.5697   1
  12  -1  16 312.513 12.7216  -2
  12  -1  16 312.513 12.7216   1
  12   1 -17 775.913 11.6485   1
  12  -1  17 1329.28 13.7958  -2
  12  -1  17 1329.28 13.7958   1
  12   1 -18 86.7747 9.27859   1
  12  -1  18 186.907 11.1501  -2
  12  -1  18 186.907 11.1501   1
  12   1 -19 18.7398 11.6268   1
  12  -1  19 88.6399 9.22524  -2
  12  -1  19 88.6399 9.22524   1
 -12  -1  20 88.2946 7.25312   1
  12  -1  20 166.383 15.9908  -2
  12  -1  20 166.383 15.9908   1
 -12  -1  21 116.333 5.40058   1
  12  -1  21 184.939 10.9705  -2
  12  -1  21 184.939 10.9705   1
 -12   1  22 60.9245 4.70914   1
  12  -1  22 189.675 12.0905  -2
  12  -1  22 189.675 12.0905   1
  12  -2   0 2387.18 15.7419   1
  12   2   0 4142.03 17.2648  -2
  12   2   0 4142.03 17.2648   1
  12   2   1 138.070 7.88319   1
  12   2  -1 519.925 8.01563  -2
  12   2  -1 519.925 8.01563   1
  12  -2  -2 845.124 7.52827   1
  12   2  -2 1352.29 9.01246  -2
  12   2  -2 1352.29 9.01246   1
  12   2   3 331.125 6.97456   1
  12   2  -3 490.055 8.23642  -2
  12   2  -3 490.055 8.23642   1
  12  -2  -4 156.696 5.54574   1
  12   2  -4 383.075 10.7305  -2
  12   2  -4 383.075 10.7305   1
  12  -2  -5 764.680 10.0886   1
  12   2  -5 1451.63 12.4738  -2
  12   2  -5 1451.63 12.4738   1
  12   2   6 58.3847 7.19712   1
  12  -2   6 178.516 11.4665  -2
  12  -2   6 178.516 11.4665   1
  12  -2   7 37.0263 7.70921   1
  12  -2   7 75.3417 11.6503  -2
  12  -2   7 75.3417 11.6503   1
  12   2  -8 951.603 7.77140   1
  12   2   8 2005.90 32.3631  -2
  12   2   8 2005.90 32.3631   1
  12  -2   9 71.0914 6.77380   1
  12  -2   9 296.350 16.6617  -2
  12  -2   9 296.350 16.6617   1
  12   2 -10 570.167 7.65437   1
  12  -2  10 988.913 18.3393  -2
  12  -2  10 988.913 18.3393   1
  12   2  11 2522.25 11.0802   1
  12  -2  11 4718.28 25.0353  -2
  12  -2  11 4718.28 25.0353   1
  12  -2  12 55.8202 13.0385   1
  12  -2  12 124.729 12.9049  -2
  12  -2  12 124.729 12.9049   1
  12   2 -13 23.3851 20.0932   1
  12  -2  13 16.6665 12.7400  -2
  12  -2  13 16.6665 12.7400   1
  12   2 -14 76.0450 10.8201   1
  12   2  14 49.8954 15.5593  -2
  12   2  14 49.8954 15.5593   1
  12   2 -15 275.887 10.8906   1
  12   2  15 536.543 24.8691  -2
  12   2  15 536.543 24.8691   1
  12   2 -16 393.471 10.9310   1
  12   2  16 728.773 24.5452  -2
  12   2  16 728.773 24.5452   1
  12   2 -17 26.7444 9.71790   1
  12  -2  17 79.4222 14.2817  -2
  12  -2  17 79.4222 14.2817   1
  12   2 -18 415.274 7.70722   1
  12  -2  18 645.411 14.7838  -2
  12  -2  18 645.411 14.7838   1
 -12  -2  19 28.9469 7.47993   1
  12  -2  19 86.5640 16.9270  -2
  12  -2  19 86.5640 16.9270   1
 -12  -2  20 5.32029 6.74526   1
  12  -2  20 60.9271 15.6093  -2
  12  -2  20 60.9271 15.6093   1
 -12  -2  21 139.791 6.26442   1
  12  -2  21 326.170 14.7951  -2
  12  -2  21 326.170 14.7951   1
 -12  -2  22 333.324 5.21490   1
  12  -2  22 619.824 10.1960  -2
  12  -2  22 619.824 10.1960   1
  12  -3   0-6.72709 9.81836   1
  12   3   0-31.8347 10.1947  -2
  12   3   0-31.8347 10.1947   1
  12   3   1 18.5259 8.65338   1
  12   3  -1 18.1833 7.18295  -2
  12   3  -1 18.1833 7.18295   1
  12  -3  -2 30.4487 5.23312   1
  12   3  -2 54.1056 7.51912  -2
  12   3  -2 54.1056 7.51912   1
  12   3  -3 317.853 8.06310   1
  12   3  -3 468.084 6.44988  -2
  12   3  -3 468.084 6.44988   1
  12   3  -4 91.4767 4.92548   1
  12   3  -4 122.474 7.64230  -2
  12   3  -4 122.474 7.64230   1
  12  -3  -5 239.738 8.58867   1
  12  -3   5 434.847 9.05417  -2
  12  -3   5 434.847 9.05417   1
  12   3  -6 299.391 13.2262   1
  12  -3   6 555.642 9.64498  -2
  12  -3   6 555.642 9.64498   1
  12  -3   7-13.2259 6.22706   1
  12  -3   7-11.3361 12.6070  -2
  12  -3   7-11.3361 12.6070   1
  12  -3   8-13.0876 6.52635   1
  12  -3   8 53.7686 12.8589  -2
  12  -3   8 53.7686 12.8589   1
  12   3  -9 1066.76 8.56384   1
  12  -3   9 1793.71 16.1738  -2
  12  -3   9 1793.71 16.1738   1
  12  -3  10-14.7623 7.55350   1
  12  -3  10 2.51585 15.8441  -2
  12  -3  10 2.51585 15.8441   1
  12  -3  11-3.02186 10.8969   1
  12  -3  11 2.69082 15.8773  -2
  12  -3  11 2.69082 15.8773   1
  12   3 -12 272.095 11.3405   1
  12  -3  12 514.418 17.0970  -2
  12  -3  12 514.418 17.0970   1
  12   3 -13 114.979 9.41191   1
  12  -3  13 189.903 15.9871  -2
  12  -3  13 189.903 15.9871   1
  12   3 -14 365.969 8.64370   1
  12  -3  14 671.966 17.1773  -2
  12  -3  14 671.966 17.1773   1
  12   3 -15 11.1416 7.46401   1
  12  -3  15 25.0507 14.9523  -2
  12  -3  15 25.0507 14.9523   1
  12   3 -16 223.406 10.4555   1
  12   3  16 518.215 22.9735  -2
  12   3  16 518.215 22.9735   1
  12   3 -17-13.8288 9.45390   1
  12   3 -18 163.849 9.41230   1
  12   3 -19 322.579 12.0669   1
  12   3 -20 261.465 10.9101   1
  12  -3  20 541.341 16.5872  -2
  12  -3  20 541.341 16.5872   1
  12  -3 -21 35.2776 12.4646   1
  12  -3  21 73.8865 13.5449  -2
  12  -3  21 73.8865 13.5449   1
  12  -4   0 5.48327 12.0775   1
  12   4   0 5.81619 8.37974  -2
  12   4   0 5.81619 8.37974   1
  12   4  -1-25.0375 6.73595   1
  12  -4  -1-18.5557 7.16725  -2
  12  -4  -1-18.5557 7.16725   1
  12   4   2 49.8481 6.20278   1
  12   4  -2 52.2748 6.00805  -2
  12   4  -2 52.2748 6.00805   1
  12   4   3 37.0222 6.76020   1
  12   4  -3 86.7598 5.83212  -2
  12   4  -3 86.7598 5.83212   1
  12   4   4 1823.18 16.1040   1
  12   4  -4 3644.33 9.84710  -2
  12   4  -4 3644.33 9.84710   1
  12  -4   5 69.3178 6.17851   1
  12   4   5 200.732 8.54447  -2
  12   4   5 200.732 8.54447   1
  12   4   6 88.7793 11.1656   1
  12  -4   6 142.900 9.33003  -2
  12  -4   6 142.900 9.33003   1
  12   4  -7 316.897 7.99875   1
  12  -4  -7 601.848 14.1464  -2
  12  -4  -7 601.848 14.1464   1
  12   4  -8 252.369 7.49375   1
  12  -4   8 424.612 10.9158  -2
  12  -4   8 424.612 10.9158   1
  12   4  -9 15.7006 6.03765   1
  12  -4   9 109.574 13.1741  -2
  12  -4   9 109.574 13.1741   1
  12   4 -10 597.697 7.50399   1
  12  -4  10 1141.86 14.0477  -2
  12  -4  10 1141.86 14.0477   1
  12   4 -11 1397.81 8.38820   1
  12  -4  11 2630.86 20.6782  -2
  12  -4  11 2630.86 20.6782   1
  12   4 -12 4.79922 7.26848   1
  12  -4  12 26.5146 14.8790  -2
  12  -4  12 26.5146 14.8790   1
  12   4 -13 17.8916 9.18433   1
  12  -4  13 66.0734 15.2927  -2
  12  -4  13 66.0734 15.2927   1
  12   4 -14 27.4363 7.86785   1
  12  -4  14 64.1119 14.6935  -2
  12  -4  14 64.1119 14.6935   1
  12   4 -15 156.220 7.83567   1
  12  -4  15 293.137 14.8602  -2
  12  -4  15 293.137 14.8602   1
  12   4 -16 265.569 7.65298   1
  12  -4  16 488.655 20.3362  -2
  12  -4  16 488.655 20.3362   1
  12   4 -17 14.0121 9.13442   1
  12  -4  17 65.5431 18.2202  -2
  12  -4  17 65.5431 18.2202   1
  12   4 -18 225.407 8.89264   1
  12  -4  18 447.231 18.5493  -2
  12  -4  18 447.231 18.5493   1
  12  -4 -19 251.929 15.6533   1
  12  -4 -21 31.6192 12.3058   1
  12   5   0 2270.80 13.6256   1
  12   5   0 4350.20 15.1214  -2
  12   5   0 4350.20 15.1214   1
  12   5   1 749.674 9.33080   1
  12   5  -1 1788.55 8.78725  -2
  12   5  -1 1788.55 8.78725   1
  12   5   2 649.201 7.91680   1
  12   5  -2 1237.99 7.31107  -2
  12   5  -2 1237.99 7.31107   1
  12   5   3 46.4406 6.81420   1
  12   5  -3 48.4402 6.87800  -2
  12   5  -3 48.4402 6.87800   1
  12   5   4 993.741 9.53583   1
  12   5  -4 1704.85 8.12885  -2
  12   5  -4 1704.85 8.12885   1
  12   5  -5 124.069 9.68371   1
  12   5  -5 318.004 6.48384  -2
  12   5  -5 318.004 6.48384   1
  12  -5   6 85.0807 11.5523   1
  12  -5   6 213.522 6.36331  -2
  12  -5   6 213.522 6.36331   1
  12   5   7 571.847 12.7729   1
  12  -5   7 1080.89 8.86705  -2
  12  -5   7 1080.89 8.86705   1
  12   5  -8 1457.84 10.3160   1
  12  -5   8 2779.04 14.7023  -2
  12  -5   8 2779.04 14.7023   1
  12   5  -9 249.304 6.90809   1
  12  -5   9 536.044 11.7657  -2
  12  -5   9 536.044 11.7657   1
  12   5 -10 169.858 7.10567   1
  12  -5  10 344.291 10.7730  -2
  12  -5  10 344.291 10.7730   1
  12   5 -11-17.8114 7.31645   1
  12  -5  11-29.7710 14.2596  -2
  12  -5  11-29.7710 14.2596   1
  12   5 -12 612.193 18.9071   1
  12  -5  12 1057.33 12.8773  -2
  12  -5  12 1057.33 12.8773   1
  12   5 -13 37.5159 8.85227   1
  12  -5  13 119.498 13.9741  -2
  12  -5  13 119.498 13.9741   1
  12   5 -14-0.62425 7.60997   1
  12  -5  14 1.60716 18.4571  -2
  12  -5  14 1.60716 18.4571   1
  12   5 -15 22.7021 7.18830   1
  12  -5  15 40.6523 18.0799  -2
  12  -5  15 40.6523 18.0799   1
  12   5 -16 179.803 7.81241   1
  12  -5  16 317.408 18.4479  -2
  12  -5  16 317.408 18.4479   1
  12   5 -17 38.5203 6.99918   1
  12  -5  17 78.5340 17.1662  -2
  12  -5  17 78.5340 17.1662   1
  12  -5 -18 62.8632 15.0220   1
  12  -5  18 149.096 16.2686  -2
  12  -5  18 149.096 16.2686   1
  12  -5 -19-31.8421 13.7671   1
  12  -5  19 41.3525 14.8408  -2
  12  -5  19 41.3525 14.8408   1
  12  -5  20 22.6971 13.5826  -2
  12  -5  20 22.6971 13.5826   1
  12   6   0 1086.58 13.3848   1
  12   6   0 1802.71 9.98325  -2
  12   6   0 1802.71 9.98325   1
  12   6   1 155.042 7.46240   1
  12   6  -1 426.751 5.86055  -2
  12   6  -1 426.751 5.86055   1
  12   6   2 449.492 8.64836   1
  12   6  -2 749.658 8.20801  -2
  12   6  -2 749.658 8.20801   1
  12   6   3 197.159 7.53085   1
  12   6  -3 355.107 7.11025  -2
  12   6  -3 355.107 7.11025   1
  12   6   4 658.277 9.99327   1
  12   6  -4 933.726 7.40021  -2
  12   6  -4 933.726 7.40021   1
  12   6  -5 43.2908 8.22101   1
  12   6  -5 117.684 6.73714  -2
  12   6  -5 117.684 6.73714   1
  12   6   6 293.678 8.55040   1
  12   6  -6 551.303 7.76219  -2
  12   6  -6 551.303 7.76219   1
  12   6   7 302.489 10.4344   1
  12   6  -7 621.939 7.33872  -2
  12   6  -7 621.939 7.33872   1
  12  -6   8 122.120 6.73689   1
  12   6  -8 287.269 8.18763  -2
  12   6  -8 287.269 8.18763   1
  12   6  -9 158.108 7.51373   1
  12  -6   9 334.676 7.61958  -2
  12  -6   9 334.676 7.61958   1
  12   6 -10-4.58702 16.2223   1
  12  -6  10 28.2054 14.7661  -2
  12  -6  10 28.2054 14.7661   1
  12  -6  11 94.4748 10.3536   1
  12  -6  11 155.867 17.3244  -2
  12  -6  11 155.867 17.3244   1
  12   6 -12-10.7204 15.0569   1
  12  -6  12 8.63813 12.4384  -2
  12  -6  12 8.63813 12.4384   1
  12   6 -13 45.3661 9.83569   1
  12  -6  13 66.8352 17.8950  -2
  12  -6  13 66.8352 17.8950   1
  12   6 -14-17.6683 7.73677   1
  12  -6  14 5.20087 17.2878  -2
  12  -6  14 5.20087 17.2878   1
  12   6 -15 93.9121 7.78668   1
  12  -6  15 237.370 17.5087  -2
  12  -6  15 237.370 17.5087   1
  12   6 -16 159.561 7.40508   1
  12  -6  16 296.479 17.3157  -2
  12  -6  16 296.479 17.3157   1
  12  -6  17 38.8149 7.88361   1
  12  -6  17 107.870 15.8783  -2
  12  -6  17 107.870 15.8783   1
  12  -6 -18 1350.13 18.3012   1
  12  -6  18 2417.30 20.9985  -2
  12  -6  18 2417.30 20.9985   1
  12  -6 -19 87.4837 12.9877   1
  12  -6  19 192.153 13.9764  -2
  12  -6  19 192.153 13.9764   1
  12   7   0 67.1646 9.97285   1
  12  -7   0 64.7829 12.2407  -2
  12  -7   0 64.7829 12.2407   1
  12   7   1 139.657 7.08730   1
  12  -7  -1 244.315 7.91227  -2
  12  -7  -1 244.315 7.91227   1
  12   7   2 29.8198 8.05113   1
  12   7  -2 57.6878 8.10459  -2
  12   7  -2 57.6878 8.10459   1
  12   7   3-4.98011 8.14358   1
  12   7  -3-17.6544 7.19630  -2
  12   7  -3-17.6544 7.19630   1
  12   7   4 196.264 8.57238   1
  12   7  -4 233.342 7.70107  -2
  12   7  -4 233.342 7.70107   1
  12   7  -5 57.7576 8.12432   1
  12   7  -5 129.769 7.51741  -2
  12   7  -5 129.769 7.51741   1
  12   7   6 355.905 8.24682   1
  12   7  -6 677.569 9.20791  -2
  12   7  -6 677.569 9.20791   1
  12  -7   7 337.758 9.93976   1
  12   7  -7 685.574 10.9002  -2
  12   7  -7 685.574 10.9002   1
  12  -7   8-6.71719 7.92535   1
  12   7  -8 4.30885 9.10851  -2
  12   7  -8 4.30885 9.10851   1
  12   7  -9 20.2662 10.2657   1
  12  -7   9 39.5520 12.0811  -2
  12  -7   9 39.5520 12.0811   1
  12   7 -10 307.670 17.4651   1
  12  -7  10 454.982 13.0773  -2
  12  -7  10 454.982 13.0773   1
  12   7 -11 15.8612 15.9913   1
  12  -7  11-3.21205 17.0141  -2
  12  -7  11-3.21205 17.0141   1
  12   7 -12 807.970 18.7952   1
  12  -7  12 1397.24 14.9975  -2
  12  -7  12 1397.24 14.9975   1
  12   7 -13 110.287 14.4964   1
  12  -7  13 159.601 11.7676  -2
  12  -7  13 159.601 11.7676   1
  12   7 -14 516.910 10.1701   1
  12  -7  14 930.186 18.9647  -2
  12  -7  14 930.186 18.9647   1
  12  -7  15 42.4204 8.59943   1
  12  -7  15 118.346 16.0185  -2
  12  -7  15 118.346 16.0185   1
  12  -7  16 140.346 8.33688   1
  12  -7  16 255.132 15.5700  -2
  12  -7  16 255.132 15.5700   1
  12  -7  17 80.5152 7.51811   1
  12  -7  17 193.857 14.9633  -2
  12  -7  17 193.857 14.9633   1
  12  -7 -18 175.050 13.1344   1
  12  -7  18 306.806 14.3780  -2
  12  -7  18 306.806 14.3780   1
  12  -7 -19 24.8048 11.3922   1
  12  -7  19 98.3690 12.3084  -2
  12  -7  19 98.3690 12.3084   1
  12   8   0 923.189 12.4386   1
  12  -8   0 1916.08 23.4605  -2
  12  -8   0 1916.08 23.4605   1
  12   8   1 357.038 7.39238   1
  12  -8  -1 799.329 20.7609  -2
  12  -8  -1 799.329 20.7609   1
  12   8   2 237.042 8.56516   1
  12  -8  -2 634.656 16.3588  -2
  12  -8  -2 634.656 16.3588   1
  12   8  -3 584.498 11.4169   1
  12  -8  -3 1151.94 18.0379  -2
  12  -8  -3 1151.94 18.0379   1
  12   8  -4 12.7145 9.52460   1
  12  -8  -4 26.1343 15.3121  -2
  12  -8  -4 26.1343 15.3121   1
  12   8  -5 12.2891 9.57480   1
  12  -8  -5 4.17478 15.7257  -2
  12  -8  -5 4.17478 15.7257   1
  12   8  -6 69.9939 16.6955   1
  12  -8  -6 28.4111 11.9089  -2
  12  -8  -6 28.4111 11.9089   1
  12  -8   7 101.285 13.3242   1
  12  -8  -7 183.740 16.7814  -2
  12  -8  -7 183.740 16.7814   1
  12   8  -8 613.613 9.14993   1
  12  -8  -8 1086.12 18.8713  -2
  12  -8  -8 1086.12 18.8713   1
  12   8  -9 688.235 9.27629   1
  12  -8  -9 1263.48 19.4601  -2
  12  -8  -9 1263.48 19.4601   1
  12   8 -10 229.689 10.2307   1
  12  -8 -10 390.384 12.5944  -2
  12  -8 -10 390.384 12.5944   1
  12   8 -11 458.310 10.5930   1
  12  -8  12 100.048 12.1300   1
  12  -8  13 633.175 14.2115   1
  12  -8  13 1121.83 18.4093  -2
  12  -8  13 1121.83 18.4093   1
  12  -8  14 43.7299 10.8417   1
  12  -8  14 159.668 15.2487  -2
  12  -8  14 159.668 15.2487   1
  12  -8  15 31.7544 8.00715   1
  12  -8  15 28.7699 14.2598  -2
  12  -8  15 28.7699 14.2598   1
  12  -8  16 41.0044 7.44656   1
  12  -8  16 85.4318 13.5781  -2
  12  -8  16 85.4318 13.5781   1
  12  -8  17 63.7763 6.85432   1
  12  -8  17 137.851 12.6843  -2
  12  -8  17 137.851 12.6843   1
  12  -9   0 869.921 15.5960   1
  12  -9   0 1709.53 23.3127  -2
  12  -9   0 1709.53 23.3127   1
  12  -9  -1 9.28214 8.51446   1
  12  -9  -1 337.899 15.9417  -2
  12  -9  -1 337.899 15.9417   1
  12  -9   2 237.579 13.6671   1
  12  -9  -2 1003.19 17.3277  -2
  12  -9  -2 1003.19 17.3277   1
  12  -9   3 1176.07 17.3088   1
  12  -9  -3 2496.62 20.8371  -2
  12  -9  -3 2496.62 20.8371   1
  12  -9   4 72.2170 12.0329   1
  12  -9  -4 265.262 16.4447  -2
  12  -9  -4 265.262 16.4447   1
  12  -9   5-4.08004 11.6412   1
  12  -9  -5 0.99528 16.0904  -2
  12  -9  -5 0.99528 16.0904   1
  12  -9   6-11.4189 12.3794   1
  12  -9  -6-42.9501 15.8480  -2
  12  -9  -6-42.9501 15.8480   1
  12  -9   7 129.312 12.8255   1
  12  -9  -7 106.928 16.6243  -2
  12  -9  -7 106.928 16.6243   1
  12  -9  -8 279.592 11.8448  -2
  12  -9  -8 279.592 11.8448   1
  12  -9  -9-20.0321 11.1887  -2
  12  -9  -9-20.0321 11.1887   1
  12  -9  10 22.4648 10.9731   1
  12  -9 -10-9.24689 12.1195  -2
  12  -9 -10-9.24689 12.1195   1
  12  -9  11 126.393 11.2004   1
  12  -9  11 211.948 15.2575  -2
  12  -9  11 211.948 15.2575   1
  12  -9  12 61.6487 10.7593   1
  12  -9  13 136.265 13.6228  -2
  12  -9  13 136.265 13.6228   1
  12  -9  14-17.9491 12.4995  -2
  12  -9  14-17.9491 12.4995   1
  12  -9  15 74.6960 7.10301   1
  12  -9  15 134.685 12.2233  -2
  12  -9  15 134.685 12.2233   1
  12  -9  16 170.238 6.92533   1
  12  -9  16 315.997 11.5619  -2
  12  -9  16 315.997 11.5619   1
  12 -10   0 16.3848 10.8763   1
  12 -10   0 155.081 15.0975  -2
  12 -10   0 155.081 15.0975   1
  12 -10   1 201.700 12.1322   1
  12 -10  -1 610.266 12.6702  -2
  12 -10  -1 610.266 12.6702   1
  12 -10   2 448.535 13.1335   1
  12 -10  -2 1090.27 17.5170  -2
  12 -10  -2 1090.27 17.5170   1
  12 -10   3 200.290 12.1549   1
  12 -10  -3 686.108 16.6256  -2
  12 -10  -3 686.108 16.6256   1
  12 -10   4 808.234 14.9802   1
  12 -10  -4 1576.21 18.4435  -2
  12 -10  -4 1576.21 18.4435   1
  12 -10   5 924.329 15.2804   1
  12 -10  -5 1815.19 18.8469  -2
  12 -10  -5 1815.19 18.8469   1
  12 -10   6 11.0244 11.3883   1
  12 -10  -6 172.309 15.5062  -2
  12 -10  -6 172.309 15.5062   1
  12 -10   7 612.478 13.7558   1
  12 -10  -7 1258.48 17.6410  -2
  12 -10  -7 1258.48 17.6410   1
  12 -10   8 259.187 12.0487   1
  12 -10  -8 485.186 16.0215  -2
  12 -10  -8 485.186 16.0215   1
  12 -10   9 479.434 12.1664   1
  12 -10  -9 1007.45 16.5854  -2
  12 -10  -9 1007.45 16.5854   1
  12 -10  10 55.2020 10.8017   1
  12 -10 -10 154.424 18.7747  -2
  12 -10 -10 154.424 18.7747   1
  12 -10  11 546.689 12.0096   1
  12 -10  12 66.6043 9.76257   1
  12 -11   0 1600.34 17.1066  -2
  12 -11   0 1600.34 17.1066   1
  12 -11  -1 121.797 9.81133  -2
  12 -11  -1 121.797 9.81133   1
  12 -11   2 86.5794 10.2552   1
  12 -11  -2 191.262 9.79062  -2
  12 -11  -2 191.262 9.79062   1
  12 -11   3 542.298 11.9106   1
  12 -11  -3 1038.47 15.7882  -2
  12 -11  -3 1038.47 15.7882   1
  12 -11   4 164.770 10.9491   1
  12 -11  -4 373.804 14.4684  -2
  12 -11  -4 373.804 14.4684   1
  12 -11   5 220.708 11.1588   1
  12 -11  -5 392.498 14.4389  -2
  12 -11  -5 392.498 14.4389   1
  12 -11   6 83.7508 10.2310   1
  12 -11  -6 201.011 13.7897  -2
  12 -11  -6 201.011 13.7897   1
  12 -11   7 29.7155 10.1635   1
  12 -11  -7 20.6738 17.1819  -2
  12 -11  -7 20.6738 17.1819   1
  12 -11   8 536.244 11.9470   1
  12 -11  -8 1023.10 19.5951  -2
  12 -11  -8 1023.10 19.5951   1
  12 -11   9 32.5399 9.28390   1
  12 -11  -9 194.319 16.8543  -2
  12 -11  -9 194.319 16.8543   1
  12 -11  10 432.939 10.9065   1
  12 -11  11 221.880 9.57250   1
  12 -11  12 21.9739 8.10892   1
  12 -12   0 2079.16 20.7443  -2
  12 -12   0 2079.16 20.7443   1
  12 -12  -1 434.545 13.9156  -2
  12 -12  -1 434.545 13.9156   1
  12 -12  -2 168.943 10.9478  -2
  12 -12  -2 168.943 10.9478   1
  12 -12  -3 941.736 12.4557  -2
  12 -12  -3 941.736 12.4557   1
  12 -12   4 10.7351 8.49699   1
  12 -12  -4 61.2360 9.11259  -2
  12 -12  -4 61.2360 9.11259   1
  12 -12   5 82.4819 8.74616   1
  12 -12  -5 156.060 12.0904  -2
  12 -12  -5 156.060 12.0904   1
  12 -12   6 44.9734 8.51169   1
  12 -12  -6 58.7394 15.1328  -2
  12 -12  -6 58.7394 15.1328   1
  12 -12   7 117.780 8.75808   1
  12 -12  -7 192.296 15.1197  -2
  12 -12  -7 192.296 15.1197   1
  12 -12   8 32.9489 8.11820   1
  12 -12   9-2.79952 7.68028   1
  12 -13   0 111.157 13.3455  -2
  12 -13   0 111.157 13.3455   1
  12 -13  -1 83.0202 8.10397  -2
  12 -13  -1 83.0202 8.10397   1
  12 -13  -2 244.245 8.29637  -2
  12 -13  -2 244.245 8.29637   1
  12 -13  -3 184.659 7.82526  -2
  12 -13  -3 184.659 7.82526   1
  13   0  -2 918.453 11.1090   1
  13   0  -4 34.7020 8.16291   1
  13   0  -6 179.345 6.62750   1
  13   0   8-16.7081 8.61164   1
  13   0  10 4350.86 15.8566   1
  13   0  12 2016.66 14.8497   1
  13   0  14 344.603 12.5436   1
  13   0 -16 43.8750 7.50926   1
  13   0 -18 317.191 8.29325   1
 -13   0  20 799.119 9.69476   1
  13  -1  -1 706.284 10.3155   1
  13  -1   2 2101.69 16.7379  -2
  13  -1   1 2101.69 16.7379   1
  13   1  -2 1548.80 13.8338   1
  13  -1  -1 2438.12 15.2179  -2
  13  -1  -2 2438.12 15.2179   1
  13  -1   3 2556.93 14.3646  -2
  13  -1   2 2556.93 14.3646   1
  13   1   3 822.857 10.3789   1
  13  -1  -2 2447.90 17.3121  -2
  13  -1  -3 2447.90 17.3121   1
  13  -1   4 1991.73 16.1777  -2
  13  -1   3 1991.73 16.1777   1
  13   1   4 1384.28 12.5514   1
  13  -1  -3 2202.74 16.5575  -2
  13  -1  -4 2202.74 16.5575   1
  13   1   5 1582.82 22.2351  -2
  13   1   4 1582.82 22.2351   1
  13   1   5 269.291 14.3841   1
  13  -1  -4 1353.45 11.7817  -2
  13  -1  -5 1353.45 11.7817   1
  13  -1   6 296.177 26.5197  -2
  13  -1   5 296.177 26.5197   1
  13  -1  -6 82.8439 6.10827   1
  13   1   7 123.168 5.47972   1
  13   1   8 32.7467 5.08978   1
  13   1   9 561.576 5.87241   1
  13   1  10 509.599 5.88400   1
  13   1  11 552.363 5.77242   1
  13   1  12 97.4868 13.5653   1
  13   1  13 44.5010 18.5357   1
  13   1 -14 1072.74 14.6964   1
  13   1 -15 56.5286 7.35762   1
  13   1 -16 55.4426 6.39221   1
  13   1 -17 9.99788 5.27796   1
  13   1 -18 309.008 4.81442   1
 -13  -1  19 29.4255 5.12873   1
 -13   1  20 49.3699 3.82740   1
  13   2  -1 257.964 8.22149   1
  13   2   2 435.215 10.3228  -2
  13   2   1 435.215 10.3228   1
  13   2  -2 237.436 12.5802   1
  13   2  -1 458.584 9.62863  -2
  13   2  -2 458.584 9.62863   1
  13   2   3 487.036 9.24226  -2
  13   2   2 487.036 9.24226   1
  13   2   3 272.082 9.05661   1
  13   2  -2 464.341 10.1240  -2
  13   2  -3 464.341 10.1240   1
  13   2   4 412.920 10.7666  -2
  13   2   3 412.920 10.7666   1
  13   2   4 141.907 9.75152   1
  13   2  -3 356.660 9.20491  -2
  13   2  -4 356.660 9.20491   1
  13  -2   5 229.586 26.6075  -2
  13  -2   4 229.586 26.6075   1
  13   2  -5 163.820 9.01320   1
  13  -2  -4 250.535 9.82136  -2
  13  -2  -5 250.535 9.82136   1
  13  -2   6 526.097 26.5710  -2
  13  -2   5 526.097 26.5710   1
  13   2  -6 719.503 6.29871   1
  13  -2  -5 742.249 25.2044  -2
  13  -2  -6 742.249 25.2044   1
  13   2  -7 106.666 5.03309   1
  13   2   8 676.351 7.71553   1
  13   2   9 54.9774 5.18339   1
  13   2  10 631.290 5.91024   1
  13   2 -11 24.7895 4.79163   1
  13   2 -12 809.877 10.1659   1
  13   2 -13 239.816 9.86466   1
  13   2 -14 65.8929 9.75276   1
  13   2 -15 77.3873 8.40628   1
  13   2 -16 51.3846 7.88760   1
  13   2 -17 44.8847 5.60197   1
  13   2 -18 148.284 6.01418   1
  13  -2  19 7.33905 6.18188   1
  13  -2 -20-22.3772 11.3550   1
  13   3  -1 7.78106 7.73283   1
  13   3   2 185.477 9.99550  -2
  13   3   1 185.477 9.99550   1
  13   3  -2 251.342 12.4388   1
  13   3  -1 265.860 9.07455  -2
  13   3  -2 265.860 9.07455   1
  13   3   3 368.251 10.4535  -2
  13   3   2 368.251 10.4535   1
  13   3   3 92.7408 9.31332   1
  13   3  -2 350.072 9.11778  -2
  13   3  -3 350.072 9.11778   1
  13  -3   4 58.3699 25.3307  -2
  13  -3   3 58.3699 25.3307   1
  13   3   4 41.4174 7.65042   1
  13   3  -3 102.594 8.47940  -2
  13   3  -4 102.594 8.47940   1
  13  -3   5-7.38316 17.7463  -2
  13  -3   4-7.38316 17.7463   1
  13   3   5 15.9852 9.66903   1
  13   3  -4-0.60203 8.55253  -2
  13   3  -5-0.60203 8.55253   1
  13   3   6 274.043 18.7273  -2
  13   3   5 274.043 18.7273   1
  13   3  -6 462.869 5.64875   1
  13   3  -5 440.799 25.8570  -2
  13   3  -6 440.799 25.8570   1
  13   3  -7 265.977 5.47768   1
  13   3  -8 1162.27 6.59555   1
  13   3   9 1029.31 7.86607   1
  13  -3  10 14.7971 5.01209   1
  13   3 -11 5.22429 4.82200   1
  13   3 -12 1462.69 11.0472   1
  13   3 -13 163.668 9.42988   1
  13  -3  14 4.97400 7.80319   1
  13   3 -15 14.5215 6.90036   1
  13   3 -16 278.666 7.87458   1
  13   3 -17 166.351 8.54180   1
  13   3 -18 34.0402 7.37659   1
  13  -3 -19 62.8947 12.9553   1
  13   4   1 48.1782 6.52856   1
  13   4   2 885.529 11.3478  -2
  13   4   1 885.529 11.3478   1
  13   4   2 1175.62 10.3658   1
  13   4  -1 1238.96 9.23161  -2
  13   4  -2 1238.96 9.23161   1
  13  -4   3 1329.39 28.3947  -2
  13  -4   2 1329.39 28.3947   1
  13   4   3 147.651 8.80672   1
  13   4  -2 1213.39 8.80034  -2
  13   4  -3 1213.39 8.80034   1
  13   4   4 328.170 18.7509  -2
  13   4   3 328.170 18.7509   1
  13   4   4 184.426 10.1042   1
  13   4  -3 349.885 7.15628  -2
  13   4  -4 349.885 7.15628   1
  13   4   5 147.181 17.9387  -2
  13   4   4 147.181 17.9387   1
  13   4   5 45.3828 9.57560   1
  13   4  -4 194.787 6.91478  -2
  13   4  -5 194.787 6.91478   1
  13   4   6 241.236 18.0645  -2
  13   4   5 241.236 18.0645   1
  13   4  -6 300.482 5.76354   1
  13   4  -5 446.439 12.9319  -2
  13   4  -6 446.439 12.9319   1
  13   4  -7 52.0679 4.75312   1
 -13   4   6 540.750 21.0499  -2
 -13   4   7 540.750 21.0499   1
  13   4  -8 124.707 4.13996   1
  13  -4   9 22.1216 4.14566   1
  13  -4  10 6.05400 4.03833   1
  13  -4  11-20.5407 5.53494   1
  13   4 -12 116.597 7.88871   1
  13   4 -13 218.238 9.03992   1
  13  -4  14 3.06144 9.68621   1
  13   4 -15 5.97584 7.20032   1
  13   4 -16 170.285 7.27600   1
  13  -4  17 38.5359 7.10276   1
  13  -4  18 9.71498 10.4381   1
  13   5  -1 30.3050 7.23677   1
  13   5   2 708.775 16.5390  -2
  13   5   1 708.775 16.5390   1
  13   5   2 704.444 12.0968   1
  13   5  -1 893.521 8.62722  -2
  13   5  -2 893.521 8.62722   1
  13  -5   3 630.365 25.1839  -2
  13  -5   2 630.365 25.1839   1
  13   5   3 23.0014 9.78073   1
  13   5  -2 652.944 7.58930  -2
  13   5  -3 652.944 7.58930   1
  13  -5   4 124.437 14.1804  -2
  13  -5   3 124.437 14.1804   1
  13   5   4 222.338 10.0293   1
  13   5  -3 159.558 6.89811  -2
  13   5  -4 159.558 6.89811   1
  13  -5   5 207.762 14.0482  -2
  13  -5   4 207.762 14.0482   1
  13   5   5 33.0192 7.62827   1
  13   5  -4 274.425 7.51078  -2
  13   5  -5 274.425 7.51078   1
  13  -5   6 139.141 23.5597  -2
  13  -5   5 139.141 23.5597   1
  13   5  -6 238.592 5.01977   1
  13  -5  -5 338.307 10.5840  -2
  13  -5  -6 338.307 10.5840   1
  13   5  -7 341.782 5.06495   1
 -13   5   6 693.710 22.2722  -2
 -13   5   7 693.710 22.2722   1
  13  -5   8 5.38242 3.87218   1
  13  -5   9 94.0349 3.97785   1
  13  -5  10 0.06701 3.88504   1
  13  -5  11-10.3318 4.73198   1
  13  -5  12-12.9905 4.31933   1
  13  -5  13 5.02802 4.62677   1
  13   5 -14-13.7802 4.98681   1
  13   5 -15 207.397 4.81226   1
  13  -5  16-11.3338 5.03642   1
  13  -5 -17-7.74153 8.06980   1
  13  -5 -18 67.8618 12.6833   1
  13   6   1 196.211 6.55376   1
  13   6   2 704.802 11.8174   1
  13   6  -1 925.596 8.31892  -2
  13   6  -2 925.596 8.31892   1
  13  -6   3 703.675 23.4781  -2
  13  -6   2 703.675 23.4781   1
  13   6   3 44.6519 7.76048   1
  13   6  -2 724.865 9.19376  -2
  13   6  -3 724.865 9.19376   1
  13  -6   4 63.7051 13.5697  -2
  13  -6   3 63.7051 13.5697   1
  13   6   4 153.284 9.63767   1
  13   6  -3 180.658 6.19963  -2
  13   6  -4 180.658 6.19963   1
  13  -6   5 70.9268 13.5048  -2
  13  -6   4 70.9268 13.5048   1
  13   6   5-4.23773 12.7878   1
  13   6  -4 148.773 6.13715  -2
  13   6  -5 148.773 6.13715   1
  13  -6   6-2.90574 21.2397  -2
  13  -6   5-2.90574 21.2397   1
  13   6  -6 8.82560 5.14576   1
  13   6  -5 37.7776 8.41567  -2
  13   6  -6 37.7776 8.41567   1
  13   6  -7 107.424 4.07978   1
 -13   6   6 147.716 22.3052  -2
 -13   6   7 147.716 22.3052   1
  13   6  -8 102.692 4.30379   1
  13   6  -9 32.7198 4.65324   1
  13   6 -10 1298.15 8.42786   1
  13  -6 -11 241.371 6.06854   1
  13  -6  12 62.9040 5.17325   1
  13   6 -13-0.26869 5.09585   1
  13   6 -14 437.684 7.72197   1
  13  -6  15 23.2596 10.9863   1
  13  -6  16 59.5657 8.34725   1
  13  -6 -17 9.62454 12.0524   1
  13   7   1 295.114 8.32641   1
  13   7   2 269.531 15.1243   1
  13   7  -1 647.357 10.1822  -2
  13   7  -2 647.357 10.1822   1
  13  -7   3 199.629 17.7245  -2
  13  -7   2 199.629 17.7245   1
  13   7   3 25.6871 9.16033   1
  13   7  -2 357.241 8.53239  -2
  13   7  -3 357.241 8.53239   1
  13  -7   4-52.2380 16.3849  -2
  13  -7   3-52.2380 16.3849   1
  13  -7  -4 103.611 13.5598   1
  13   7  -3 14.4017 9.31384  -2
  13   7  -4 14.4017 9.31384   1
  13  -7   5 169.051 13.0383  -2
  13  -7   4 169.051 13.0383   1
  13  -7   5 281.977 13.2832   1
  13   7  -4 341.460 10.2891  -2
  13   7  -5 341.460 10.2891   1
  13  -7   6 339.468 21.0640  -2
  13  -7   5 339.468 21.0640   1
  13   7  -6 42.7044 6.65408   1
 -13   7   5 386.664 24.2796  -2
 -13   7   6 386.664 24.2796   1
  13  -7  -7 60.9695 8.29262   1
 -13   7   6 37.1247 23.7570  -2
 -13   7   7 37.1247 23.7570   1
  13  -7  -8 86.6181 5.80857   1
  13   7  -9 421.995 6.74156   1
  13   7 -10 37.1761 7.57569   1
  13   7 -11 57.3536 7.63799   1
  13   7 -12 96.8033 6.21910   1
  13  -7  13 617.957 7.88946   1
  13  -7  14 5.96486 7.17951   1
  13  -7  15 75.9409 9.96489   1
  13  -7 -16 167.848 12.6416   1
  13   8  -1 744.706 12.6913   1
  13   8  -1 1630.62 13.8825  -2
  13   8  -2 1630.62 13.8825   1
  13  -8   3 704.075 18.5171  -2
  13  -8   2 704.075 18.5171   1
  13   8  -2 1029.11 13.0147  -2
  13   8  -3 1029.11 13.0147   1
  13  -8   4 182.708 16.7003  -2
  13  -8   3 182.708 16.7003   1
  13   8  -3 245.688 11.8794  -2
  13   8  -4 245.688 11.8794   1
  13  -8   5 411.594 16.4157  -2
  13  -8   4 411.594 16.4157   1
  13  -8   5 378.569 13.5857   1
  13   8  -4 528.766 12.5097  -2
  13   8  -5 528.766 12.5097   1
  13   8  -6 28.1646 7.68337   1
  13  -8  -5 501.432 15.6404  -2
  13  -8  -6 501.432 15.6404   1
  13  -8  -7 10.8265 6.85366   1
 -13   8   6 0.77178 23.9299  -2
 -13   8   7 0.77178 23.9299   1
  13  -8  -8 35.7787 5.68455   1
  13   8  -9 96.2044 6.64243   1
  13  -8  10 183.150 8.70889   1
  13  -8 -11 39.8413 8.01155   1
  13  -8 -12 81.3447 7.85074   1
  13  -8  13-11.6829 5.79129   1
  13  -8  14-11.7125 6.16088   1
  13  -8  15 25.8268 8.14317   1
  13  -9  -1 116.778 13.3272   1
 -13   9  -2 310.848 24.4711  -2
 -13   9  -1 310.848 24.4711   1
  13  -9  -1 345.336 14.2996  -2
  13  -9  -2 345.336 14.2996   1
  13  -9  -2 426.793 14.5346  -2
  13  -9  -3 426.793 14.5346   1
  13  -9   4 294.843 15.7240  -2
  13  -9   3 294.843 15.7240   1
  13  -9  -3 488.871 14.6023  -2
  13  -9  -4 488.871 14.6023   1
  13  -9   5 334.383 16.0405  -2
  13  -9   4 334.383 16.0405   1
  13  -9  -4 507.014 14.7312  -2
  13  -9  -5 507.014 14.7312   1
  13  -9   6 1149.73 17.6307  -2
  13  -9   5 1149.73 17.6307   1
  13  -9  -6 1237.65 10.5968   1
 -13   9   5 1667.34 26.7889  -2
 -13   9   6 1667.34 26.7889   1
  13  -9  -7 733.713 7.85944   1
 -13   9   6 2914.74 28.9121  -2
 -13   9   7 2914.74 28.9121   1
  13  -9  -8 84.9706 5.76446   1
  13  -9   9 299.706 7.05264   1
  13  -9  10 91.9920 6.50808   1
  13  -9  11 45.2511 6.23450   1
  13  -9  12 61.8527 7.88311   1
  13  -9 -13 8.77841 10.2923   1
  13 -10  -1 487.456 13.0304   1
 -13  10  -2 843.752 24.0797  -2
 -13  10  -1 843.752 24.0797   1
  13 -10  -1 981.779 14.1701  -2
  13 -10  -2 981.779 14.1701   1
 -13  10  -3 468.719 22.1400  -2
 -13  10  -2 468.719 22.1400   1
  13 -10  -2 558.814 13.6614  -2
  13 -10  -3 558.814 13.6614   1
 -13  10  -4 550.141 22.0147  -2
 -13  10  -3 550.141 22.0147   1
  13 -10  -3 601.612 13.7863  -2
  13 -10  -4 601.612 13.7863   1
  13 -10   5 54.5753 10.0634   1
  13 -10  -4 417.760 13.6037  -2
  13 -10  -5 417.760 13.6037   1
  13 -10  -6 124.421 7.17835   1
 -13  10   5 193.411 21.3253  -2
 -13  10   6 193.411 21.3253   1
  13 -10  -7 21.9175 6.69660   1
  13 -10  -6 263.862 11.9751  -2
  13 -10  -7 263.862 11.9751   1
  13 -10   8 113.363 6.06682   1
  13 -10   9 50.9176 6.76550   1
  13 -10  10 71.9598 6.82622   1
  13 -10  11 30.4434 6.27869   1
 -13  11   1 263.511 19.2349   1
 -13  11  -2 837.422 20.8006  -2
 -13  11  -1 837.422 20.8006   1
  13 -11  -1 829.124 12.5544  -2
  13 -11  -2 829.124 12.5544   1
 -13  11  -3 418.507 19.4825  -2
 -13  11  -2 418.507 19.4825   1
  13 -11  -2 512.436 12.0577  -2
  13 -11  -3 512.436 12.0577   1
 -13  11  -4 1.07395 18.0018  -2
 -13  11  -3 1.07395 18.0018   1
  13 -11  -3 10.0430 11.3545  -2
  13 -11  -4 10.0430 11.3545   1
 -13  11  -5 132.501 17.6568  -2
 -13  11  -4 132.501 17.6568   1
  13 -11  -4 130.649 11.4031  -2
  13 -11  -5 130.649 11.4031   1
 -13  11  -6 118.574 17.2868  -2
 -13  11  -5 118.574 17.2868   1
  13 -11  -6 0.77305 6.35424   1
 -13  11   5 163.557 18.6972  -2
 -13  11   6 163.557 18.6972   1
 -13  11  -7 229.491 10.8719   1
  14   0   0 1152.88 16.0525   1
  14   0  -2 54.9827 8.61132   1
  14   0  -4 962.174 9.71024   1
  14   0  -6 159.733 7.14656   1
  14   0  -8 31.8615 6.30788   1
  14   0 -10 274.557 6.43378   1
  14   0 -12 123.366 7.68630   1
  14   0 -14 38.4405 10.1218   1
  14   0 -16 47.5717 7.51006   1
  14   0 -18-0.10725 3.27815   1
  14  -1   1 70.7314 11.3417  -2
  14  -1   0 70.7314 11.3417   1
  14  -1   0 36.9647 8.77225  -2
  14  -1  -1 36.9647 8.77225   1
  14  -1   2 31.3215 11.1267  -2
  14  -1   1 31.3215 11.1267   1
  14  -1  -2-4.30781 15.0432   1
  14  -1  -1 2.79265 8.14717  -2
  14  -1  -2 2.79265 8.14717   1
  14  -1   3 7.39542 10.9924  -2
  14  -1   2 7.39542 10.9924   1
  14   1   3 2.30374 8.95807   1
  14  -1  -2-2.08425 7.93200  -2
  14  -1  -3-2.08425 7.93200   1
  14   1   4 31.6258 18.0803  -2
  14   1   3 31.6258 18.0803   1
  14   1   4 3.51169 9.57920   1
  14  -1  -3-0.58332 8.02015  -2
  14  -1  -4-0.58332 8.02015   1
  14   1   5 192.436 18.2865  -2
  14   1   4 192.436 18.2865   1
  14  -1  -5 364.278 8.10412   1
  14   1  -4 306.375 10.0871  -2
  14   1  -5 306.375 10.0871   1
  14   1   6 120.784 18.0829  -2
  14   1   5 120.784 18.0829   1
  14  -1  -6-5.91326 6.23647   1
  14   1  -5 270.619 9.95205  -2
  14   1  -6 270.619 9.95205   1
  14  -1  -7 39.7283 5.08653   1
  14   1  -6-22.8640 15.9186  -2
  14   1  -7-22.8640 15.9186   1
  14  -1  -8 909.823 6.10068   1
  14  -1  -9 497.047 5.22838   1
  14  -1 -10 191.201 4.52066   1
  14  -1 -11 9.88313 4.97879   1
  14  -1 -12 225.141 6.51223   1
  14  -1 -13 35.8121 5.83930   1
  14   1 -14 299.001 9.18044   1
  14   1 -15 155.592 7.07038   1
  14  -1 -16 15.1630 4.24663   1
  14  -1 -17 449.065 4.57364   1
  14   1 -18 43.9470 3.09426   1
  14   2   1 170.449 9.80324  -2
  14   2   0 170.449 9.80324   1
  14   2   0 220.824 8.85322  -2
  14   2  -1 220.824 8.85322   1
  14   2   2 171.649 9.17474  -2
  14   2   1 171.649 9.17474   1
  14  -2  -2 26.0598 15.2911   1
  14   2  -1 166.272 7.93748  -2
  14   2  -2 166.272 7.93748   1
  14   2   3 628.329 19.1444  -2
  14   2   2 628.329 19.1444   1
  14   2   3 493.778 16.2138   1
  14   2  -2 582.355 8.61205  -2
  14   2  -3 582.355 8.61205   1
  14   2   4 588.563 18.8175  -2
  14   2   3 588.563 18.8175   1
  14   2   4 56.0159 9.39324   1
  14   2  -3 505.930 8.59288  -2
  14   2  -4 505.930 8.59288   1
  14  -2   5 51.2534 24.1779  -2
  14  -2   4 51.2534 24.1779   1
  14   2   5 4.62097 12.9651   1
  14   2  -4 29.0061 7.68046  -2
  14   2  -5 29.0061 7.68046   1
  14  -2   6 16.4411 24.4833  -2
  14  -2   5 16.4411 24.4833   1
  14   2  -6 25.7633 5.16431   1
  14  -2  -5 62.5705 11.2018  -2
  14  -2  -6 62.5705 11.2018   1
  14  -2   7 26.2304 23.2848  -2
  14  -2   6 26.2304 23.2848   1
  14   2  -7 9.58311 4.34439   1
  14   2  -6 22.6146 15.8883  -2
  14   2  -7 22.6146 15.8883   1
  14   2  -8 485.393 5.49624   1
  14   2  -9 138.160 4.18987   1
  14   2 -10 140.750 3.87163   1
  14  -2 -11 40.8265 4.06545   1
  14   2 -12 447.008 5.63715   1
  14   2 -13 521.275 6.10741   1
  14   2 -14 109.053 5.26811   1
  14   2 -15 739.732 9.48470   1
  14   2 -16 497.129 4.66068   1
  14   2 -17 72.6716 3.58037   1
  14   3   1 1338.61 10.8901  -2
  14   3   0 1338.61 10.8901   1
  14   3   0 1178.27 9.57223  -2
  14   3  -1 1178.27 9.57223   1
  14   3   2 385.400 9.02141  -2
  14   3   1 385.400 9.02141   1
  14   3  -2 197.958 17.7152   1
  14   3  -1 368.138 8.81138  -2
  14   3  -2 368.138 8.81138   1
  14   3   3 228.382 15.2246  -2
  14   3   2 228.382 15.2246   1
  14   3   3 42.4617 9.88801   1
  14   3  -2 91.9067 7.65338  -2
  14   3  -3 91.9067 7.65338   1
  14  -3   4 487.457 25.2783  -2
  14  -3   3 487.457 25.2783   1
  14   3   4 628.340 11.0412   1
  14   3  -3 642.151 8.61838  -2
  14   3  -4 642.151 8.61838   1
  14  -3   5 616.558 25.1815  -2
  14  -3   4 616.558 25.1815   1
  14   3   5 30.3536 12.9257   1
  14   3  -4 568.789 8.50599  -2
  14   3  -5 568.789 8.50599   1
  14   3   6-21.7686 17.8243  -2
  14   3   5-21.7686 17.8243   1
  14   3  -6 1.53198 5.49549   1
  14   3  -5 60.2592 15.8093  -2
  14   3  -6 60.2592 15.8093   1
  14   3   7-41.0632 16.6268  -2
  14   3   6-41.0632 16.6268   1
  14   3  -7 0.29292 5.02346   1
  14   3  -6 8.88590 15.7893  -2
  14   3  -7 8.88590 15.7893   1
  14   3  -8 917.596 5.27477   1
  14   3  -9 13.6374 3.70480   1
  14   3 -10 230.657 3.87189   1
  14   3 -11 33.6561 3.96449   1
  14   3 -12 649.404 6.33738   1
  14   3 -13 164.730 5.01273   1
  14   3 -14 291.960 5.19127   1
  14   3 -15 142.482 5.45275   1
  14   3 -16 28.0697 3.83001   1
  14   3 -17 18.6484 3.32822   1
  14   4   1 264.650 8.35992  -2
  14   4   0 264.650 8.35992   1
  14   4   0 267.507 7.60406  -2
  14   4  -1 267.507 7.60406   1
  14   4   2 101.618 14.7252  -2
  14   4   1 101.618 14.7252   1
  14   4   2 11.0942 14.1716   1
  14   4  -1 153.669 7.47408  -2
  14   4  -2 153.669 7.47408   1
  14  -4   3 242.269 23.5333  -2
  14  -4   2 242.269 23.5333   1
  14   4   3 295.890 10.4672   1
  14   4  -2 372.577 8.37581  -2
  14   4  -3 372.577 8.37581   1
  14  -4   4 361.985 24.0019  -2
  14  -4   3 361.985 24.0019   1
  14   4   4 93.2527 13.4496   1
  14   4  -3 359.783 7.63552  -2
  14   4  -4 359.783 7.63552   1
  14  -4   5 146.904 22.7439  -2
  14  -4   4 146.904 22.7439   1
  14   4  -5 43.5023 7.98977   1
  14   4  -4 114.153 8.55003  -2
  14   4  -5 114.153 8.55003   1
  14  -4   6 61.5653 22.2368  -2
  14  -4   5 61.5653 22.2368   1
  14   4  -6 37.5673 5.21487   1
  14   4  -5 74.0422 11.2044  -2
  14   4  -6 74.0422 11.2044   1
  14  -4   7 72.3538 21.8482  -2
  14  -4   6 72.3538 21.8482   1
  14   4  -7 34.9927 4.83869   1
  14   4  -6 48.0823 15.5548  -2
  14   4  -7 48.0823 15.5548   1
  14   4  -8 59.2543 4.32950   1
  14   4  -9 2.89637 3.48407   1
  14   4 -10 61.2668 3.96961   1
  14   4 -11 251.700 4.46877   1
  14   4 -12-2.43182 4.44431   1
  14   4 -13-6.26987 5.33794   1
  14   4 -14 40.7520 4.60592   1
  14   4 -15 12.2674 4.11496   1
  14   4 -16 116.253 4.41271   1
  14   5   1 606.624 12.0483  -2
  14   5   0 606.624 12.0483   1
  14   5   0 608.656 11.3255  -2
  14   5  -1 608.656 11.3255   1
  14   5   2 291.980 11.4796  -2
  14   5   1 291.980 11.4796   1
  14   5   2 228.195 14.9708   1
  14   5  -1 373.318 7.17835  -2
  14   5  -2 373.318 7.17835   1
  14  -5   3 207.618 14.2005  -2
  14  -5   2 207.618 14.2005   1
  14   5   3-0.50706 9.20675   1
  14   5  -2 225.857 6.98175  -2
  14   5  -3 225.857 6.98175   1
  14  -5   4-27.1794 13.9336  -2
  14  -5   3-27.1794 13.9336   1
  14   5   4 15.3750 12.0892   1
  14   5  -3 8.77209 6.24941  -2
  14   5  -4 8.77209 6.24941   1
  14  -5   5-46.2870 21.2727  -2
  14  -5   4-46.2870 21.2727   1
  14   5   5 7.74135 11.7115   1
  14   5  -4 15.4339 6.19213  -2
  14   5  -5 15.4339 6.19213   1
  14  -5   6-36.7696 21.1000  -2
  14  -5   5-36.7696 21.1000   1
  14   5  -6 7.03913 4.98479   1
  14   5  -5-0.79076 11.0268  -2
  14   5  -6-0.79076 11.0268   1
  14  -5   7 7.90527 20.7111  -2
  14  -5   6 7.90527 20.7111   1
  14   5  -7 41.1289 4.76203   1
  14  -5  -6-15.4887 12.9676  -2
  14  -5  -7-15.4887 12.9676   1
  14   5  -8 110.657 4.63170   1
  14   5  -9 215.938 6.27295   1
  14   5 -10 27.4009 4.29001   1
  14   5 -11 67.0451 4.22159   1
  14   5 -12 90.9633 4.56717   1
  14  -5 -13 60.7907 5.41446   1
  14   5 -14 51.6206 5.56944   1
  14   5 -15 1.39525 11.0257   1
  14   6   1 579.175 14.9438  -2
  14   6   0 579.175 14.9438   1
  14   6   0 602.878 11.5110  -2
  14   6  -1 602.878 11.5110   1
  14   6   2 75.8209 13.6643  -2
  14   6   1 75.8209 13.6643   1
  14   6   2 23.1821 13.2844   1
  14   6  -1 82.1528 10.3766  -2
  14   6  -2 82.1528 10.3766   1
  14  -6   3 117.436 14.2036  -2
  14  -6   2 117.436 14.2036   1
  14   6   3 97.3079 12.7796   1
  14   6  -2 95.5859 10.3795  -2
  14   6  -3 95.5859 10.3795   1
  14  -6   4 171.657 14.8287  -2
  14  -6   3 171.657 14.8287   1
  14   6   4 117.798 12.7444   1
  14   6  -3 173.294 6.51069  -2
  14   6  -4 173.294 6.51069   1
  14  -6   5 132.158 20.5401  -2
  14  -6   4 132.158 20.5401   1
  14   6   5 59.4610 12.2526   1
  14   6  -4 156.426 7.14537  -2
  14   6  -5 156.426 7.14537   1
  14  -6   6 46.1989 20.4241  -2
  14  -6   5 46.1989 20.4241   1
  14  -6  -6 75.0089 8.25473   1
  14   6  -5 78.2871 11.1809  -2
  14   6  -6 78.2871 11.1809   1
  14  -6   7 28.1501 19.9150  -2
  14  -6   6 28.1501 19.9150   1
  14  -6  -7 34.0327 7.13754   1
  14  -6  -6 53.8606 13.2167  -2
  14  -6  -7 53.8606 13.2167   1
  14  -6  -8 113.579 6.46909   1
  14   6  -9 123.147 5.82234   1
  14   6 -10 164.134 8.40939   1
  14   6 -11 129.009 5.72887   1
  14   6 -12 26.7807 7.46581   1
  14   6 -13 3.77593 8.66878   1
  14  -6 -14 147.290 12.3176   1
  14   7   1 1479.03 16.6805  -2
  14   7   0 1479.03 16.6805   1
  14   7   1 266.155 14.3328   1
  14   7   0 1531.09 16.5166  -2
  14   7  -1 1531.09 16.5166   1
 -14   7  -2 342.666 22.7101  -2
 -14   7  -1 342.666 22.7101   1
  14   7  -1 378.248 14.5241  -2
  14   7  -2 378.248 14.5241   1
 -14   7  -3 786.524 24.0720  -2
 -14   7  -2 786.524 24.0720   1
  14   7  -2 605.575 15.1148  -2
  14   7  -3 605.575 15.1148   1
 -14   7  -4 915.860 25.2383  -2
 -14   7  -3 915.860 25.2383   1
  14   7  -3 781.795 15.3835  -2
  14   7  -4 781.795 15.3835   1
 -14   7  -5 293.837 24.6312  -2
 -14   7  -4 293.837 24.6312   1
  14   7  -4 330.762 14.4789  -2
  14   7  -5 330.762 14.4789   1
  14  -7   6 50.7977 18.1901  -2
  14  -7   5 50.7977 18.1901   1
  14   7  -5 153.119 10.8357  -2
  14   7  -6 153.119 10.8357   1
  14  -7   7 57.5836 18.5882  -2
  14  -7   6 57.5836 18.5882   1
  14  -7   7 112.880 14.3820   1
  14  -7  -6 185.678 13.1443  -2
  14  -7  -7 185.678 13.1443   1
  14  -7   8 338.209 10.0319   1
  14   7  -9 13.2677 7.46921   1
  14   7 -10 48.5502 7.49855   1
  14  -7  11 15.3181 8.71817   1
  14  -7  12 23.1520 8.37351   1
  14  -7 -13-9.91693 11.0533   1
 -14   8  -1 23.5825 20.7822  -2
 -14   8   0 23.5825 20.7822   1
 -14   8   0 59.3240 20.5863  -2
 -14   8   1 59.3240 20.5863   1
 -14   8  -2 65.7093 21.2432  -2
 -14   8  -1 65.7093 21.2432   1
 -14   8   1 72.3866 20.2953  -2
 -14   8   2 72.3866 20.2953   1
 -14   8  -3 215.018 21.9033  -2
 -14   8  -2 215.018 21.9033   1
 -14   8   2 178.912 20.2499  -2
 -14   8   3 178.912 20.2499   1
 -14   8  -4 199.713 22.1969  -2
 -14   8  -3 199.713 22.1969   1
 -14   8   3 219.124 20.3111  -2
 -14   8   4 219.124 20.3111   1
 -14   8  -5 211.451 22.4667  -2
 -14   8  -4 211.451 22.4667   1
 -14   8   4 238.020 20.1960  -2
 -14   8   5 238.020 20.1960   1
 -14   8  -6 544.735 23.9155  -2
 -14   8  -5 544.735 23.9155   1
 -14   8   5 450.542 20.4281  -2
 -14   8   6 450.542 20.4281   1
  14  -8   7 70.5134 11.7090   1
 -14   8   6 521.485 20.0616  -2
 -14   8   7 521.485 20.0616   1
  14  -8   8 94.7528 8.10672   1
  14  -8   9 162.104 8.26875   1
  14  -8  10-10.5222 7.61339   1
  14  -8 -11 14.1240 10.4540   1
 -14   9  -1 278.856 19.9231  -2
 -14   9   0 278.856 19.9231   1
 -14   9   0 287.346 19.4809  -2
 -14   9   1 287.346 19.4809   1
 -14   9  -2 101.809 19.6325  -2
 -14   9  -1 101.809 19.6325   1
 -14   9   1 131.707 19.0338  -2
 -14   9   2 131.707 19.0338   1
 -14   9  -3 180.545 19.5601  -2
 -14   9  -2 180.545 19.5601   1
 -14   9   2 134.654 18.8683  -2
 -14   9   3 134.654 18.8683   1
 -14   9  -4 250.540 19.8964  -2
 -14   9  -3 250.540 19.8964   1
 -14   9   3 238.748 19.0418  -2
 -14   9   4 238.748 19.0418   1
 -14   9  -5 175.734 19.7915  -2
 -14   9  -4 175.734 19.7915   1
 -14   9   4 150.701 18.7324  -2
 -14   9   5 150.701 18.7324   1
 -14   9  -6 129.716 19.8723  -2
 -14   9  -5 129.716 19.8723   1
 -14   9  -6 19.9592 11.7575   1
 -14   9   5 113.883 18.3836  -2
 -14   9   6 113.883 18.3836   1
 -14   9  -7 18.8380 12.2477   1
 -14   9  -8 80.9684 12.7954   1
  14  -9  -9 15.9172 9.68480   1
 -14  10  -1 233.279 17.5514  -2
 -14  10   0 233.279 17.5514   1
 -14  10   0 252.879 17.2853  -2
 -14  10   1 252.879 17.2853   1
 -14  10  -2 78.7140 16.9413  -2
 -14  10  -1 78.7140 16.9413   1
 -14  10   1 72.5316 16.8638  -2
 -14  10   2 72.5316 16.8638   1
 -14  10  -3 118.901 17.0880  -2
 -14  10  -2 118.901 17.0880   1
 -14  10   2 136.890 17.1319  -2
 -14  10   3 136.890 17.1319   1
 -14  10  -4 67.8684 16.8622  -2
 -14  10  -3 67.8684 16.8622   1
 -14  10   3 102.270 16.7965  -2
 -14  10   4 102.270 16.7965   1
 -14  10  -5 163.849 16.9149  -2
 -14  10  -4 163.849 16.9149   1
 -14  10   4 92.6706 16.6946  -2
 -14  10   5 92.6706 16.6946   1
  15   0  -2 10.7686 9.47371   1
  15   0  -4 439.292 8.45655   1
  15   0  -6-5.18667 6.21939   1
  15   0  -8 47.2285 5.31396   1
  15   0 -10 239.184 6.29879   1
  15   0 -12 967.734 7.45021   1
  15   0 -14 179.603 5.15234   1
  15  -1  -1 0.16297 8.84369   1
  15  -1   2 348.890 22.9629  -2
  15  -1   1 348.890 22.9629   1
  15  -1  -1 364.198 9.47671  -2
  15  -1  -2 364.198 9.47671   1
  15  -1   3 369.345 23.1654  -2
  15  -1   2 369.345 23.1654   1
  15   1   3 20.9628 8.97735   1
  15  -1  -2 322.063 9.36530  -2
  15  -1  -3 322.063 9.36530   1
  15   1   4 318.523 11.9817  -2
  15   1   3 318.523 11.9817   1
  15   1   4 308.039 9.79391   1
  15  -1  -3 368.405 9.22875  -2
  15  -1  -4 368.405 9.22875   1
  15   1   5 243.182 16.3463  -2
  15   1   4 243.182 16.3463   1
  15  -1  -5 3.21154 6.40800   1
  15   1  -4 282.035 9.05744  -2
  15   1  -5 282.035 9.05744   1
  15   1   6 5.01790 16.1303  -2
  15   1   5 5.01790 16.1303   1
  15  -1  -6-13.3680 6.07738   1
  15   1  -5-17.0870 8.40355  -2
  15   1  -6-17.0870 8.40355   1
  15  -1   7 66.0156 22.2823  -2
  15  -1   6 66.0156 22.2823   1
  15  -1  -7 174.196 4.92479   1
  15   1  -6 46.2519 14.8625  -2
  15   1  -7 46.2519 14.8625   1
  15  -1  -8 316.521 4.57466   1
  15  -1  -9 75.4203 4.00319   1
  15  -1 -10 708.692 5.52539   1
  15  -1 -11 53.6771 4.00697   1
  15  -1 -12 255.539 5.66025   1
  15  -1 -13 15.0635 4.32903   1
  15   1 -14 7.70246 3.83606   1
  15   1 -15 19.0781 3.41063   1
  15   2  -1-5.23395 6.70818   1
  15   2   2 299.225 14.3911  -2
  15   2   1 299.225 14.3911   1
  15   2  -1 295.006 7.67676  -2
  15   2  -2 295.006 7.67676   1
  15   2   3 295.243 14.0202  -2
  15   2   2 295.243 14.0202   1
  15  -2   3 4.74063 12.1355   1
  15   2  -2 228.902 7.44595  -2
  15   2  -3 228.902 7.44595   1
  15   2   4-4.64814 12.7984  -2
  15   2   3-4.64814 12.7984   1
  15   2   4 3.51167 8.40950   1
  15   2  -3-26.2729 6.90571  -2
  15   2  -4-26.2729 6.90571   1
  15  -2   5 16.8840 21.8867  -2
  15  -2   4 16.8840 21.8867   1
  15   2  -5 3.16465 5.12422   1
  15   2  -4 10.9158 8.52690  -2
  15   2  -5 10.9158 8.52690   1
  15  -2   6 394.441 22.9328  -2
  15  -2   5 394.441 22.9328   1
  15   2  -6 442.551 6.08693   1
  15   2  -5 455.489 9.06484  -2
  15   2  -6 455.489 9.06484   1
  15  -2   7 702.707 23.7975  -2
  15  -2   6 702.707 23.7975   1
  15   2  -7 315.102 4.99482   1
  15   2  -6 560.257 15.4813  -2
  15   2  -7 560.257 15.4813   1
  15   2  -8 0.26048 3.43446   1
  15   2  -9-11.0856 3.27443   1
  15   2 -10 187.660 4.50331   1
  15   2 -11-8.00285 3.82127   1
  15   2 -12 55.8284 4.08726   1
  15   2 -13-2.35353 3.85059   1
  15   2 -14 36.2676 3.33167   1
  15   3  -1 1102.49 12.1414   1
  15   3   2 998.009 15.5703  -2
  15   3   1 998.009 15.5703   1
  15   3  -1 1074.96 8.17482  -2
  15   3  -2 1074.96 8.17482   1
  15  -3   3 91.4658 20.8219  -2
  15  -3   2 91.4658 20.8219   1
  15   3   3 16.0021 8.40448   1
  15   3  -2 122.640 6.64527  -2
  15   3  -3 122.640 6.64527   1
  15  -3   4-9.50224 20.6969  -2
  15  -3   3-9.50224 20.6969   1
  15   3   4 9.28400 8.13590   1
  15   3  -3-1.75255 6.41820  -2
  15   3  -4-1.75255 6.41820   1
  15  -3   5-6.25971 20.7954  -2
  15  -3   4-6.25971 20.7954   1
  15   3  -5-3.65481 4.95570   1
  15   3  -4 13.4117 9.12686  -2
  15   3  -5 13.4117 9.12686   1
  15  -3   6 47.7364 21.2831  -2
  15  -3   5 47.7364 21.2831   1
  15   3  -6 24.4274 5.03478   1
  15   3  -5 5.00313 8.14073  -2
  15   3  -6 5.00313 8.14073   1
  15  -3   7 187.432 21.2506  -2
  15  -3   6 187.432 21.2506   1
  15   3  -7 160.082 4.12912   1
  15  -3  -6 0.62092 19.1973  -2
[truncated: 20,344 more chars]
