# Supplementary material for: Synthesis, crystal structure and thermal properties of tetra­kis­(3-methyl­pyridine-κN)bis­(thio­cyanato-κN)nickel(II)
Source: Acta Crystallogr E Crystallogr Commun. 2023 Jan 1;79(Pt 1):19–23. doi: 10.1107/S2056989022011379 (PMC9815138; doi:10.1107/S2056989022011379)
Supplement: Supplementary file 2 [file e-79-00019-Isup7.hkl]

data_I                                                                          
_shelx_title ' 3pic14a_auto_a.res in Pbca'                                      
_shelx_refln_list_code          4                                               
_shelx_F_calc_maximum      395.81                                               
_exptl_crystal_F_000      2288.00                                               
_reflns_d_resolution_high  0.8299                                               
                                                                                
loop_                                                                           
 _space_group_symop_operation_xyz                                               
 'x, y, z'                                                                      
 '-x+1/2, -y, z+1/2'                                                            
 '-x, y+1/2, -z+1/2'                                                            
 'x+1/2, -y+1/2, -z'                                                            
 '-x, -y, -z'                                                                   
 'x-1/2, y, -z-1/2'                                                             
 'x, -y-1/2, z-1/2'                                                             
 '-x-1/2, y-1/2, z'                                                             
                                                                                
_cell_length_a    14.2012                                                       
_cell_length_b    15.2704                                                       
_cell_length_c    26.1738                                                       
_cell_angle_alpha  90.000                                                       
_cell_angle_beta   90.000                                                       
_cell_angle_gamma  90.000                                                       
                                                                                
_shelx_F_squared_multiplier     1.000                                           
                                                                                
loop_                                                                           
 _refln_index_h                                                                 
 _refln_index_k                                                                 
 _refln_index_l                                                                 
 _refln_F_squared_calc                                                          
 _refln_F_squared_meas                                                          
 _refln_F_squared_sigma                                                         
 _refln_observed_status                                                         
   0   0   2      11251.61      10703.20        14.26 o                         
   0   0   4       1561.52       2653.38        10.49 o                         
   0   0   6         81.28         55.74         4.82 o                         
   0   0   8      71640.63      83879.42        79.93 o                         
   0   0  10        850.91        904.23        10.90 o                         
   0   0  12       4817.39       5582.64        25.94 o                         
   0   0  14      13964.50      15638.20        46.31 o                         
   0   0  16        737.40        959.15        14.76 o                         
   0   0  18       6263.52       6523.79        33.33 o                         
   0   0  20         26.04        177.90         4.11 o                         
   0   0  22       1569.36       1752.34         5.94 o                         
   0   0 -22       2891.24       3570.05        13.33 o                         
   0   0  24        935.81        958.91         5.07 o                         
   0   0 -24       1724.05       1915.58        13.36 o                         
   0   0 -26        287.66        271.57         3.05 o                         
   0   0  28         39.17         20.06         2.08 o                         
   0   0 -30        280.40        368.66         4.14 o                         
   0   2   0      84852.02     106160.83        55.12 o                         
   0   2   1        105.51        105.44         1.28 o                         
   0   2   2        244.57        357.84         3.23 o                         
   0   2   3         33.77         78.55         4.02 o                         
   0   2   4       8829.20       9679.58        22.62 o                         
   0   2   5      60897.48      62533.77        61.61 o                         
   0   2   6       3400.97       3957.87        17.52 o                         
   0   2   7      29750.15      30443.28        49.47 o                         
   0   2   8        656.70        877.11        10.19 o                         
   0   2   9      32136.12      32039.48        55.55 o                         
   0   2  10      11891.44      12634.98        36.38 o                         
   0   2  11       1681.33       1848.31        11.01 o                         
   0  -2  12       3572.54       3863.87        15.21 o                         
   0  -2  13       6766.73       7345.07        17.30 o                         
   0   2  14      12389.23      13357.34        23.70 o                         
   0   2  15       1578.81       1748.79         5.65 o                         
   0   2  16       8937.19       9299.31        12.41 o                         
   0   2  17       1623.41       1568.61         5.84 o                         
   0   2  18       9422.04       9692.09        13.60 o                         
   0  -2  19        732.36        878.93         5.65 o                         
   0   2  20       2089.83       2190.86        20.25 o                         
   0   2  20       3850.12       4089.62        10.36 o                         
   0   2  21        110.62        241.77         9.73 o                         
   0   2 -21        203.80        196.86         2.81 o                         
   0   2  22       1056.90       1177.83         4.29 o                         
   0   2 -22       1947.15       2068.20         8.29 o                         
   0   2  23         84.39         71.57         2.36 o                         
   0  -2  23        155.47        137.73         3.30 o                         
   0  -2  24        770.04       1040.13         4.29 o                         
   0  -2 -24       1418.64       2392.88        12.97 o                         
   0   2  25       1040.90       1185.67         5.24 o                         
   0   2 -25       1917.67       3085.07        15.79 o                         
   0  -2 -26       1204.98       1282.99         3.85 o                         
   0  -2  26       2219.94       2310.51        10.34 o                         
   0   2 -27        639.63        661.63         3.44 o                         
   0  -2  27       1178.40       1021.34         7.50 o                         
   0   2 -28          0.47         -0.29         1.64 o                         
   0  -2  29         29.79         17.53         1.55 o                         
   0  -2  30        392.43        458.65         2.85 o                         
   0   2 -31         31.06         31.48         1.80 o                         
   0  -4   0      27650.47      46356.23        31.97 o                         
   0   4   1       2401.34       3362.02         6.82 o                         
   0   4   2      70590.36      95614.65        53.35 o                         
   0   4   3      26437.98      26962.16        29.01 o                         
   0   4   4      37907.02      48853.80        62.11 o                         
   0   4   5       9676.49       9639.68        29.90 o                         
   0   4   6      23826.08      24619.04        47.30 o                         
   0   4   7        344.56        337.58         7.67 o                         
   0   4   8       9572.38       9575.86        32.44 o                         
   0   4   9         10.03         22.60         6.49 o                         
   0   4  10       5305.78       5919.26        27.25 o                         
   0   4  11       5701.02       5444.82        26.37 o                         
   0   4  12       1115.50        596.29        10.83 o                         
   0   4  13       5588.56       5326.99        26.17 o                         
   0   4  14         75.97         79.06         3.02 o                         
   0  -4  15          4.15         -2.61         2.65 o                         
   0   4  16        827.59        664.66         4.70 o                         
   0   4  17       3191.61       3178.79         8.80 o                         
   0   4  18        109.74         59.64         3.75 o                         
   0   4  19        591.14        495.62         5.16 o                         
   0   4  20        576.18        572.80        12.46 o                         
   0   4 -20       1061.49       1106.70         5.51 o                         
   0   4  21       1948.05       2016.63        20.33 o                         
   0  -4  21       3588.93       3516.90        13.55 o                         
   0   4  22        679.20        807.45        14.02 o                         
   0   4 -22       1251.30       1370.10         5.55 o                         
   0  -4  23        721.34        752.08         4.85 o                         
   0  -4 -24         18.16         39.18         2.95 o                         
   0  -4  24         33.45         79.56         5.81 o                         
   0  -4 -25         68.67         68.96         3.20 o                         
   0   4 -25        126.52        130.21         3.65 o                         
   0   4 -26       1488.33       1696.16         4.78 o                         
   0  -4  26       2741.97       2970.59        11.33 o                         
   0   4 -27        328.18        348.36         2.73 o                         
   0  -4  27        604.61        614.04         6.44 o                         
   0  -4 -28         53.71         28.38         1.75 o                         
   0  -4 -29          4.26          4.64         1.43 o                         
   0  -4  30        763.20        814.24         3.57 o                         
   0  -6   0       9473.46       9588.23        17.82 o                         
   0   6  -1         76.92         71.70         2.70 o                         
   0   6   2      24789.38      27835.55        26.76 o                         
   0   6  -3       5854.44       5374.38        13.48 o                         
   0   6   4       1456.64       1437.05        13.98 o                         
   0   6   5        305.92        345.62         8.45 o                         
   0   6   6      22881.26      21687.30        52.13 o                         
   0   6   7      12808.57      12371.39        39.66 o                         
   0   6   8      17565.96      16315.85        46.67 o                         
   0   6   9      10950.11       9641.49        36.92 o                         
   0   6  10      17013.86      18537.14        51.63 o                         
   0   6  11        441.59        199.37         8.96 o                         
   0   6  12       4409.68       4263.72        26.61 o                         
   0   6  13        147.02         72.82         8.38 o                         
   0  -6  16       2627.81       2920.18        23.71 o                         
   0  -6  17         77.74        127.66        10.84 o                         
   0   6 -18        320.83        328.81         3.89 o                         
   0   6  19         14.04         -4.74         6.69 o                         
   0  -6  19         25.87         14.85         3.29 o                         
   0   6  20        793.29        750.01        13.91 o                         
   0  -6  20       1461.49       1422.11         5.88 o                         
   0   6 -21       1562.11       1643.62         8.27 o                         
   0   6 -22        214.54        177.54         5.23 o                         
   0   6 -23         12.76         -4.60         4.62 o                         
   0  -6 -24         60.49        125.77         5.30 o                         
   0   6 -24        111.44         41.25         4.74 o                         
   0  -6 -25          3.91         -2.61         2.61 o                         
   0   6 -26         83.83         86.26         3.42 o                         
   0   6 -27        106.91        109.76         2.20 o                         
   0  -6  27        196.96        184.93         4.96 o                         
   0   6 -28         24.47         19.22         1.79 o                         
   0  -6  28         45.07         62.38         4.14 o                         
   0   6 -29         45.90         46.95         1.65 o                         
   0  -6  29         84.57         40.45         3.52 o                         
   0   8   0       3659.03       4861.35        25.02 o                         
   0   8   1          8.12          5.76         3.23 o                         
   0   8   2       3590.87       4538.64        16.84 o                         
   0   8  -3       1640.46       1976.83        11.65 o                         
   0   8  -4       2840.92       3895.65        25.67 o                         
   0   8  -5       1640.48       1412.91        16.88 o                         
   0   8   6       1064.33       1358.75        11.65 o                         
   0   8   7      20710.36      19796.21        58.15 o                         
   0   8   8      11185.70      10600.13        42.25 o                         
   0   8   9       2511.74       1987.78        19.59 o                         
   0   8  10          4.48        124.37         8.24 o                         
   0   8  11       6360.60       6268.56        33.72 o                         
   0   8 -16       1057.48       1133.99         5.59 o                         
   0   8 -17        187.33        135.26         3.52 o                         
   0   8  18         45.45         62.04         7.30 o                         
   0   8 -18         83.73        120.48         3.53 o                         
   0   8 -19       2615.81       2147.05         7.27 o                         
   0  -8  20        222.86        216.42         4.05 o                         
   0   8 -21        133.82         90.16         3.77 o                         
   0   8 -22       1543.09       1710.44         6.44 o                         
   0  -8  23        688.66        671.39         4.71 o                         
   0  -8  24        151.03        142.42         3.54 o                         
   0   8 -25          3.49          9.00         3.07 o                         
   0  -8  25          6.42          3.03         4.63 o                         
   0   8 -26        255.68        295.62         3.75 o                         
   0  -8  26        471.03        507.13         5.65 o                         
   0   8 -27        366.23        343.61         2.38 o                         
   0  -8  27        674.71        586.17         5.28 o                         
   0  -8  28         14.22         32.19         1.45 o                         
   0  10   0        500.04        396.58         9.55 o                         
   0  10  -1       5197.76       4092.10        18.26 o                         
   0  10  -2         28.70         47.49         4.52 o                         
   0  10  -3       5444.32       4370.37        29.01 o                         
   0  10  -4       3483.64       3207.50        25.79 o                         
   0  10  -5       1629.78       1418.24        18.43 o                         
   0  10  -6        216.32        252.08         3.28 o                         
   0  10  -7       5349.28       5284.25         9.63 o                         
   0  10  -8       6618.31       7261.00        11.01 o                         
   0  10  -9        620.83        429.41         3.67 o                         
   0  10  10       4128.64       4794.57         8.72 o                         
   0  10 -11      21549.40      19851.94        23.26 o                         
   0 -10  12       2940.24       2720.05         7.77 o                         
   0  10 -13       1196.13       1276.52         5.74 o                         
   0  10 -14       1357.68       1216.94         5.63 o                         
   0  10 -15          1.67          8.59         3.05 o                         
   0  10 -16         18.53         20.69         3.31 o                         
   0 -10  17        226.01        182.18         3.77 o                         
   0 -10  18        577.08        564.97         4.65 o                         
   0 -10  19        464.17        425.83         4.38 o                         
   0 -10  20        380.97        419.55         4.23 o                         
   0 -10  21        246.36        245.80         3.76 o                         
   0  10 -22       1192.92        990.85         4.83 o                         
   0  10 -23         58.92         49.76         2.93 o                         
   0  10 -24        341.02        342.90         4.16 o                         
   0  10 -25         86.40         62.69         2.50 o                         
   0  10 -26         20.47          4.69         2.05 o                         
   0  12   0       3090.99       3670.52         7.50 o                         
   0  12  -1         83.78        110.47         3.11 o                         
   0  12  -2          0.28         -2.93         2.93 o                         
   0  12  -3        898.34       1025.78         4.48 o                         
   0  12   4       3852.92       4347.15         7.30 o                         
   0  12  -5        639.67        701.74         4.11 o                         
   0  12   6        568.34        531.02         3.59 o                         
   0  12   7        210.89        284.52         2.98 o                         
   0  12   8        690.46        862.25         3.94 o                         
   0  12   9       1709.79       1782.29         4.96 o                         
   0  12  10        113.30        143.71         2.56 o                         
   0  12 -11       1369.29       1323.61         4.95 o                         
   0  12 -12        787.69        624.61         4.41 o                         
   0  12 -13        603.53        760.13         7.07 o                         
   0  12 -14        457.47        452.81         6.13 o                         
   0  12 -15       2448.19       2656.77        10.72 o                         
   0  12 -16       2299.64       2546.24        10.21 o                         
   0  12 -17         19.46         31.26         4.57 o                         
   0  12 -18        321.87        330.16         5.27 o                         
   0  12 -19       1179.72       1344.06         7.18 o                         
   0  12 -20        249.80        315.24         4.68 o                         
   0  12 -21         20.12          8.67         3.60 o                         
   0  12 -22        100.22        103.24         3.55 o                         
   0  12 -23        519.71        482.42         3.98 o                         
   0  14   0        128.89        112.39         3.34 o                         
   0  14  -1       2216.76       2380.43         5.82 o                         
   0  14  -2         57.70        102.73         3.25 o                         
   0  14   3       1983.58       2106.01         5.23 o                         
   0  14  -4          4.95         44.03         2.59 o                         
   0  14  -5        538.55        562.03         3.51 o                         
   0  14  -6         10.14         20.24         2.43 o                         
   0  14   7        402.99        479.25         3.51 o                         
   0  14  -8         81.45        119.54         2.68 o                         
   0  14  -9        771.53        899.82         3.94 o                         
   0  14  10        925.65        968.98         4.25 o                         
   0  14 -11         28.22         48.15         4.94 o                         
   0  14 -12        297.84        369.51         5.99 o                         
   0  14 -13        350.88        357.89         5.66 o                         
   0  14 -14         17.68         52.53         4.56 o                         
   0  14 -15       1066.02       1011.63         6.82 o                         
   0  14 -16          8.61         34.99         4.08 o                         
   0  14 -17          0.78          0.94         3.82 o                         
   0  14 -18         23.35         11.88         3.57 o                         
   0  14 -19        560.45        610.98         4.73 o                         
   0  14 -20         60.97         72.53         3.12 o                         
   0  16   0        100.00         95.79         3.18 o                         
   0  16   1        884.59        841.36         4.32 o                         
   0  16  -2         52.48         91.37         2.92 o                         
   0  16  -3        828.10        891.50         4.40 o                         
   0  16  -4        338.20        370.69         2.86 o                         
   0  16  -5         40.52         28.21         2.24 o                         
   0  16  -6         10.09         18.81         2.13 o                         
   0  16   7        679.97        579.67         4.55 o                         
   0  16  -8          9.73          2.40         4.39 o                         
   0  16  -9         33.93          0.85         4.25 o                         
   0  16 -10         37.24         21.64         4.25 o                         
   0  16 -11        125.36         68.66         5.57 o                         
   0  16 -12         29.60         23.80         5.20 o                         
   0  16 -13        467.97        511.71         6.07 o                         
   0  16 -14        195.54        137.64         4.78 o                         
   0  16 -15        652.62        484.22         4.91 o                         
   0  18   0         39.95         20.68         4.03 o                         
   0  18   1        321.27        259.27         3.27 o                         
   0  18  -2          1.75         15.63         4.21 o                         
   0  18  -3        172.63        156.22         4.55 o                         
   0  18  -4          0.36         37.90         4.07 o                         
   0  18  -5        418.84        364.82         4.79 o                         
   0  18  -6          7.12         32.64         3.78 o                         
  -1   0   2       4199.28       4239.04         8.51 o                         
  -1   0   4       4431.63       4258.00        12.35 o                         
  -1   0   6       1564.85       1610.75        10.01 o                         
  -1   0   8      33556.82      32659.08        47.19 o                         
  -1   0  10         21.61          5.11         6.23 o                         
  -1   0  12      15400.66      16049.35        43.24 o                         
  -1   0  14       5211.30       5800.69        28.21 o                         
  -1   0  16      12374.82      13955.73        44.63 o                         
  -1   0  18        383.26        271.67        12.07 o                         
  -1   0  20       5246.18       5512.67        10.92 o                         
  -1   0  22       1076.80       1145.52         5.20 o                         
   1   0 -22       1983.80       2219.54         5.89 o                         
   1   0  24         62.24         83.63         2.53 o                         
   1   0 -24        114.67        170.83         5.09 o                         
  -1   0  26        312.58        327.36         2.68 o                         
   1   0 -26        575.87        740.51        10.69 o                         
  -1   0  28         23.86          8.26         2.06 o                         
  -1   0 -30        137.17        159.61         3.45 o                         
  -1   1   1       3647.83       3567.34         3.67 o                         
   1   1  -2     156662.92     182085.47        53.81 o                         
  -1   1   3       3020.30       2709.04         4.08 o                         
   1   1   4        111.84        114.38         1.78 o                         
   1   1  -5          1.16          4.90         1.64 o                         
   1   1  -6       4164.59       4450.03         9.00 o                         
  -1  -1   6       7672.47       9721.90        16.97 o                         
  -1  -1   7         31.44        112.87         4.34 o                         
  -1  -1   8       2527.34       2218.64        10.02 o                         
  -1   1   9        263.93        229.44         4.99 o                         
  -1   1  10      13140.71      14987.07        22.37 o                         
  -1   1  11       6670.50       8732.20        17.71 o                         
   1  -1  12       4508.10       4175.61        13.09 o                         
  -1   1  13         20.33         27.21         4.41 o                         
   1  -1  14      18862.85      21078.55        30.21 o                         
   1  -1  15         11.20         15.03         4.92 o                         
  -1   1  16       6533.39       6283.50         9.52 o                         
  -1   1  17         84.66         55.06         2.67 o                         
  -1  -1  18       3713.31       3679.96         7.88 o                         
  -1   1  19         34.01         65.55         3.11 o                         
  -1  -1  20      10819.12      11902.06        14.22 o                         
   1   1  21        723.56        803.68         3.71 o                         
  -1   1  21       1333.06       1486.72         4.11 o                         
  -1  -1 -22        110.49        143.20         3.40 o                         
   1  -1 -22        203.57        328.59         3.39 o                         
  -1   1  23        184.61        162.34         1.76 o                         
   1   1  23        340.11        304.84         3.17 o                         
  -1  -1 -24        706.47        725.74         2.57 o                         
   1  -1 -24       1301.53       1279.83         5.06 o                         
   1  -1  25        650.96        623.62         2.95 o                         
   1  -1 -25       1199.27       1043.64         5.90 o                         
  -1   1  26        131.11        120.21         1.58 o                         
   1   1 -26        241.55        157.01         9.05 o                         
   1   1 -27         18.95         18.93         1.31 o                         
   1  -1  28        262.33        286.21         1.91 o                         
  -1  -1  29          2.33         -1.65         1.65 o                         
  -1   1 -30         10.77         14.29         2.98 o                         
  -1   1 -31          0.96          4.59         1.77 o                         
   1   2  -1      14577.40      14098.42         8.26 o                         
  -1   2   2       2735.84       2897.22         7.84 o                         
   1   2   3       4172.49       7468.97         8.95 o                         
  -1   2   4       8323.22       7295.00        14.30 o                         
   1   2   5     108564.66     122311.87        61.39 o                         
  -1   2   6       7955.21       7649.55        17.18 o                         
  -1   2   7       1020.79       1729.15         7.51 o                         
  -1   2   8      36590.74      36098.30        33.06 o                         
  -1  -2   9      24455.82      25569.71        28.81 o                         
  -1  -2  10       3693.37       3536.77        11.47 o                         
  -1   2  11       1182.95       1256.58         7.62 o                         
   1  -2  12       3752.81       3680.69        10.77 o                         
   1  -2  13       4435.93       4689.95        12.23 o                         
  -1  -2  14        333.89        308.98         4.93 o                         
  -1   2  15         33.02         47.47         2.41 o                         
  -1   2  16       4258.58       4259.64         7.72 o                         
  -1   2  17        885.89       1070.43         4.56 o                         
  -1   2  18        181.33        271.45         3.56 o                         
  -1  -2  19        334.77        357.91         3.96 o                         
  -1  -2  20        438.23        619.25         4.70 o                         
  -1   2  21        221.52        272.50         2.70 o                         
  -1  -2  21        408.10        551.55         3.22 o                         
   1   2  22        259.34        296.21         2.49 o                         
   1   2 -22        477.77        549.70         3.21 o                         
  -1  -2  23          8.75         11.28         1.63 o                         
  -1  -2  23         16.11         35.65         3.04 o                         
  -1  -2 -24          6.42         20.53         1.67 o                         
   1   2 -24         11.83         61.56         3.71 o                         
   1  -2 -25        131.55        139.71         1.96 o                         
   1   2 -25        242.35        261.24         5.10 o                         
   1  -2  26          7.75         13.70         1.99 o                         
   1   2 -26         14.28         54.95         3.97 o                         
  -1   2 -27          3.70          3.64         1.53 o                         
  -1  -2  27          6.81         -2.91         5.05 o                         
   1  -2 -28         38.40         41.56         1.56 o                         
  -1  -2  29        214.56        222.86         2.11 o                         
  -1   2 -30         27.26         15.48         1.49 o                         
  -1   2 -31         20.68         26.01         1.75 o                         
  -1   3   1        811.72        960.67         3.36 o                         
   1  -3   2      22602.03      26122.98        15.25 o                         
  -1   3   3       2612.43       2419.74         8.73 o                         
  -1   3   4       1890.75       3042.83        13.98 o                         
  -1   3   5        633.12        603.68         8.10 o                         
  -1   3   6       2480.37       2198.65        14.00 o                         
  -1   3   7       2624.02       2578.73        15.76 o                         
  -1   3   8        197.67        211.58         5.15 o                         
  -1   3   9        111.30        127.70         4.90 o                         
   1   3  10       6952.27       6143.07        19.05 o                         
  -1  -3  11      11150.46      12555.44        22.03 o                         
  -1   3  12      11560.02      11813.16        22.03 o                         
   1  -3  13       1495.28       1480.69         7.74 o                         
  -1   3  14       1283.79       1130.03         7.09 o                         
  -1   3  15        667.01        728.16         3.80 o                         
  -1  -3  16       7472.53       7623.60        10.70 o                         
   1  -3  17         19.81          6.66         2.69 o                         
  -1   3  18       2778.50       2718.92         7.28 o                         
  -1   3  19          6.48         -3.04         3.04 o                         
  -1   3  20       2353.11       2612.21         5.75 o                         
  -1   3  21          2.28          4.44         2.27 o                         
   1   3  21          4.20          7.66         3.07 o                         
  -1  -3 -22         63.61         87.06         3.07 o                         
  -1   3  22        117.19        203.22         3.44 o                         
  -1   3  23         87.14         88.39         2.46 o                         
   1  -3  23        160.55        215.39         5.03 o                         
   1  -3 -24       1359.61       1413.20         4.31 o                         
   1  -3  24       2504.82       2586.97         8.81 o                         
  -1   3 -25        888.77        882.76         3.13 o                         
   1   3 -25       1637.41       1553.38         5.76 o                         
  -1  -3  26          2.75         14.45         1.60 o                         
   1  -3  26          5.07         10.18         5.23 o                         
   1  -3  27        121.91        119.76         1.66 o                         
  -1  -3  27        224.59        231.23         5.70 o                         
  -1  -3 -28        599.93        642.01         2.30 o                         
   1  -3  29         68.86         51.60         1.44 o                         
  -1   3 -30          3.65          8.53         1.68 o                         
  -1  -3  31         20.87         11.10         1.55 o                         
   1   4   1      30380.52      35227.93        21.49 o                         
  -1   4   2      53743.85      51829.52        23.91 o                         
  -1   4   3      25149.43      28947.68        32.56 o                         
  -1   4   4       7756.91       7891.59        25.60 o                         
  -1   4   5        839.81        987.98        10.55 o                         
  -1   4   6        881.06        882.03        10.17 o                         
  -1   4   7       2532.64       3148.50        17.92 o                         
  -1   4   8         95.31         92.48         6.34 o                         
  -1   4   9        200.83        405.97         9.51 o                         
  -1   4  10         36.42         20.15         6.73 o                         
  -1   4  11        158.46        223.52         8.38 o                         
  -1   4  12          9.09         34.26         6.76 o                         
  -1   4  13          6.92         79.43         5.35 o                         
  -1  -4  14       7964.99       8847.67        11.92 o                         
  -1   4  15         13.78         -2.43         2.43 o                         
  -1  -4  16         20.17         33.69         2.76 o                         
  -1   4  17         88.35         57.64         3.05 o                         
  -1   4  18       1453.40       1611.04         6.14 o                         
  -1   4  19        136.46        178.30         3.74 o                         
  -1   4  20        185.53        123.79         3.89 o                         
  -1  -4  20        341.81        225.18         2.67 o                         
  -1   4  21        292.06        276.12         4.56 o                         
  -1  -4  21        538.06        511.72         3.72 o                         
  -1   4  22        571.22        596.74         4.37 o                         
   1   4 -22       1052.37       1119.29         3.84 o                         
  -1   4  23          8.91          3.89         2.85 o                         
  -1   4 -23         16.41         17.86         3.15 o                         
  -1   4  24         14.89         21.36         2.91 o                         
  -1  -4  24         27.44         45.22         3.01 o                         
  -1  -4 -25        144.34        161.66         2.03 o                         
   1  -4  25        265.92        297.25         4.50 o                         
  -1   4 -26        205.56        217.62         2.36 o                         
  -1  -4  26        378.70        387.19         4.43 o                         
  -1  -4  27         24.41         24.06         1.74 o                         
  -1  -4  27         44.98         40.41         5.03 o                         
  -1  -4  28          0.02         -1.42         1.42 o                         
   1  -4  29         12.22         14.92         1.30 o                         
  -1  -4  30          6.24         -1.12         1.12 o                         
   1  -5   1        333.86        379.88         2.25 o                         
  -1   5   2        565.72        544.90         3.67 o                         
  -1   5   3       2365.86       2689.18         7.25 o                         
  -1   5   4       1631.42       2447.38        16.41 o                         
  -1   5   5       6430.78       6091.47        25.30 o                         
  -1   5   6      11687.95      12571.33        36.34 o                         
  -1   5   7       9496.59       9270.06        32.98 o                         
  -1   5   8       1568.21       1629.62        15.28 o                         
  -1   5   9         31.09         13.31         6.21 o                         
  -1   5  10       6733.40       5924.92        27.81 o                         
  -1   5  11         10.54         -0.01         6.34 o                         
  -1   5  12       3531.50       3896.22        23.09 o                         
  -1   5  13        240.67        147.92         8.21 o                         
  -1   5  14        651.05        491.84         7.91 o                         
  -1  -5  15        158.83        176.31         6.58 o                         
  -1   5  16       2462.51       2548.26        12.31 o                         
   1  -5  17         78.54         93.25         5.80 o                         
  -1  -5  18       4523.01       4827.22        17.01 o                         
   1   5  19       2312.64       2443.88         5.30 o                         
  -1  -5  20        345.79        290.47         3.01 o                         
   1  -5  21       1241.96       1271.44         4.85 o                         
  -1   5 -22         86.13        101.32         3.78 o                         
   1  -5  23         47.12         42.59         3.55 o                         
  -1   5 -24       1633.53       1713.07         6.26 o                         
   1  -5 -25        174.90        196.16         3.41 o                         
   1  -5  25        322.21        355.26         6.26 o                         
  -1   5 -26          0.40          6.13         1.96 o                         
  -1  -5  26          0.74         18.89         3.56 o                         
  -1  -5  27         49.40         54.11         1.97 o                         
   1  -5  27         91.01         45.62         3.37 o                         
  -1   5 -28        385.41        414.79         2.24 o                         
  -1  -5  28        710.03        687.71         6.02 o                         
  -1   5 -29        144.52        166.85         1.63 o                         
  -1  -5  29        266.25        276.07         4.47 o                         
  -1  -5  30          2.60         -1.19         1.19 o                         
   1  -6   1        163.30        540.52         2.43 o                         
   1  -6  -2        539.91        255.95         2.46 o                         
   1   6  -3       1055.27        954.57         5.15 o                         
  -1   6   4         73.72         21.32         3.90 o                         
  -1   6   6        978.48        633.66        10.53 o                         
  -1   6   7        208.60        278.53         7.99 o                         
  -1   6   8       4980.59       4806.40        26.03 o                         
  -1   6   9        399.49        841.16        12.43 o                         
  -1   6  10       1174.18       1221.47        14.78 o                         
  -1   6  11       1472.51       1439.70        16.04 o                         
  -1   6  12        198.39        204.27         9.36 o                         
  -1   6  13          0.18         40.66         7.89 o                         
  -1   6  14        423.10        456.31        11.05 o                         
  -1   6  15          4.01         10.37         6.10 o                         
  -1   6  16        325.80        403.14         7.08 o                         
  -1  -6  17        499.57        514.25         7.69 o                         
  -1   6 -18        150.81        161.99         3.65 o                         
   1   6  19         16.21          5.30         2.87 o                         
  -1   6  20         28.31          2.15         2.85 o                         
  -1  -6  21         40.00         44.69         3.63 o                         
  -1  -6  22       1149.42       1144.91         5.77 o                         
   1  -6  23         43.76          7.50         3.06 o                         
  -1  -6  24          0.44          1.53         4.14 o                         
  -1   6 -24          0.80         -3.38         3.38 o                         
   1  -6 -25         81.79         82.36         3.01 o                         
   1  -6  25        150.68        130.00         5.48 o                         
  -1   6 -26         18.76         29.17         1.91 o                         
   1  -6  26         34.57         32.35         4.77 o                         
  -1  -6  27          9.59         12.21         1.77 o                         
   1  -6  27         17.67          5.07         4.38 o                         
  -1   6 -28         49.90         48.78         1.68 o                         
   1  -6  28         91.93         73.66         4.14 o                         
  -1  -6  29         20.43         29.59         1.58 o                         
  -1  -6  29         37.64         46.91         3.59 o                         
   1   7  -1       3840.53       3541.08         8.61 o                         
   1  -7  -2       1338.08       1444.06         5.65 o                         
   1  -7  -3         35.82         13.84         2.05 o                         
  -1   7   4       4695.65       5514.96        20.45 o                         
  -1   7   5       5831.43       6137.04        22.13 o                         
   1   7  -6      11942.34      12319.89        31.06 o                         
  -1   7   7        529.23        457.77        10.45 o                         
  -1   7   8        176.40        306.79         9.34 o                         
  -1   7   9       7208.65       6825.44        32.91 o                         
  -1   7  10      10306.68       9594.12        38.41 o                         
  -1   7  11          1.01         -4.74         6.78 o                         
  -1   7  12       2612.69       3018.57        22.66 o                         
  -1   7  13       2389.76       2303.53        20.55 o                         
  -1   7  14       3954.17       3674.33        25.15 o                         
  -1   7  15        149.23        193.35         7.29 o                         
  -1  -7  16        612.29        683.01         9.84 o                         
  -1   7 -17        756.09        692.87         3.51 o                         
  -1  -7  18       1008.23       1094.46         4.10 o                         
  -1   7 -19       1298.05       1265.49         4.38 o                         
   1  -7  20       1038.00       1135.60         4.88 o                         
  -1  -7  21        124.94        105.91         3.82 o                         
  -1   7 -22        548.48        533.85         4.68 o                         
  -1   7 -23          0.68         -3.47         3.47 o                         
  -1  -7  24       1115.77       1205.80         5.48 o                         
   1  -7 -25        163.26        173.94         5.19 o                         
  -1  -7  25        300.78        248.02         3.71 o                         
   1  -7 -26          1.61         -2.36         2.36 o                         
  -1  -7  26          2.96         -4.57         4.57 o                         
  -1  -7  27         82.83         72.94         2.00 o                         
   1  -7  27        152.59         74.68         4.31 o                         
  -1  -7  28         47.85         73.71         1.78 o                         
  -1  -7  29          6.45          1.70         1.33 o                         
   1   8   1       2425.65       2842.08         8.29 o                         
   1   8   2       2354.69       1786.44         6.79 o                         
  -1   8  -3       1248.84       1713.89         7.97 o                         
   1   8  -4        934.20        828.32         7.13 o                         
  -1   8  -5        957.84       1074.87        10.47 o                         
  -1   8   6       6678.23       6311.05        24.23 o                         
   1   8  -7        240.52        441.04         8.00 o                         
  -1   8   8        791.87        851.60        10.30 o                         
  -1   8   9        308.12        298.51         7.41 o                         
  -1   8  10        429.93        329.34        10.42 o                         
  -1   8  11       1439.16       1567.07        17.94 o                         
  -1   8  12        378.63        272.05        10.47 o                         
  -1   8  13         20.54         32.85         8.75 o                         
  -1   8  14        137.62        132.98         9.51 o                         
  -1   8  15        433.69        334.23        11.34 o                         
  -1   8 -16          1.17         -2.35         2.35 o                         
   1  -8  17        167.62        147.32         2.71 o                         
  -1  -8  18       2097.36       2197.14         5.28 o                         
   1  -8  19        428.13        445.90         3.83 o                         
  -1   8 -20        283.23        271.29         3.51 o                         
  -1   8 -21         17.98         10.59         2.97 o                         
  -1  -8  22        225.13        222.51         3.35 o                         
  -1   8 -23        115.50         80.68         2.98 o                         
  -1   8 -24          6.53          5.18         3.15 o                         
  -1  -8  24         12.04          6.72         3.48 o                         
  -1   8 -25         36.93         30.55         3.16 o                         
  -1  -8  25         68.03         48.34         4.85 o                         
  -1   8 -26          0.56          1.56         2.70 o                         
  -1  -8  26          1.03          4.21         4.29 o                         
  -1   8 -27         47.03         28.61         1.64 o                         
  -1  -8  27         86.65         40.91         3.95 o                         
  -1  -8  28         16.34         23.69         1.42 o                         
  -1  -8  28         30.10         25.13         3.38 o                         
   1   9  -1        758.71        690.65         3.91 o                         
   1   9   2       2641.02       2899.19         6.22 o                         
   1   9   3       2888.00       2728.09         6.09 o                         
  -1   9  -4        195.10        181.93         2.67 o                         
   1   9  -5       2376.52       2113.88         5.74 o                         
   1   9  -6       6574.95       6792.14         9.60 o                         
  -1   9  -7        141.35        110.80         2.44 o                         
   1   9  -8       3235.01       3433.30         6.60 o                         
   1   9  -9      12617.04      12057.93        12.38 o                         
   1   9  10       8227.96       7640.96        13.03 o                         
  -1   9  11        579.14        415.09         3.19 o                         
   1   9 -12       1941.10       2097.36        15.94 o                         
  -1   9  13       2726.73       2490.99        16.99 o                         
   1   9  14       1789.76       1813.45         5.16 o                         
   1   9 -15        213.23        157.65         2.78 o                         
   1  -9  16        155.21        145.75         2.73 o                         
   1   9  17        622.40        561.34         3.32 o                         
  -1  -9  18        210.62        162.17         3.26 o                         
  -1   9 -19         10.63         -2.87         2.87 o                         
   1  -9  20       1103.50       1164.42         4.81 o                         
  -1   9 -21        249.97        168.61         3.25 o                         
   1  -9  22        368.53        376.89         3.46 o                         
   1  -9  23        115.94         92.18         2.78 o                         
  -1  -9  24        633.71        569.22         3.36 o                         
  -1   9 -25        353.81        341.34         3.71 o                         
  -1  -9  25        651.83        624.49         5.97 o                         
  -1   9 -26          7.70         12.12         2.38 o                         
  -1  -9  26         14.18         22.99         3.89 o                         
  -1   9 -27         76.31         77.01         1.78 o                         
   1  10   1          4.00          9.90         2.59 o                         
  -1  10  -2       2123.84       2226.80         7.50 o                         
  -1  10  -3        210.21        258.57         3.06 o                         
   1  10  -4        962.46        839.08         4.31 o                         
  -1  10  -5        555.71        520.15         3.64 o                         
  -1  10  -6        386.18        356.66         3.25 o                         
  -1  10  -7        916.59        959.98         4.40 o                         
   1  10   8        111.51        105.89         2.78 o                         
   1  10  -9        987.25        833.10         4.22 o                         
   1  10 -10       1058.26       1198.09         3.56 o                         
  -1  10 -11       4400.29       4221.23         7.89 o                         
  -1  10 -12         11.67         64.71         2.56 o                         
   1  10  13        622.98        563.15         3.36 o                         
  -1  10  14        693.14        571.06         3.38 o                         
   1  10  15          9.11          2.62         2.28 o                         
  -1 -10  16         46.98         28.06         2.75 o                         
  -1 -10  17        490.87        392.85         3.57 o                         
   1 -10  18        156.74        135.35         3.08 o                         
  -1 -10  19         87.85         98.85         3.03 o                         
  -1  10 -20        302.34        278.10         3.26 o                         
  -1  10 -21          7.50         -1.16         2.62 o                         
   1 -10  22         58.04         47.57         2.62 o                         
  -1 -10  23         20.05          6.79         2.80 o                         
  -1 -10  24         66.59         64.33         2.68 o                         
  -1  10 -25         15.97         20.47         2.41 o                         
  -1  10 -26         93.03         71.31         2.29 o                         
   1  11  -1        433.58        346.70         3.82 o                         
   1  11  -2       1631.35       1844.87         8.75 o                         
   1  11   3       1203.52       1216.78         5.49 o                         
   1  11  -4         53.91         54.95         2.88 o                         
   1  11  -5       1760.47       1901.80         6.16 o                         
   1  11  -6        762.94        749.92         4.35 o                         
   1  11   7        372.95        280.11         3.37 o                         
  -1  11  -8         61.90         98.65         2.06 o                         
  -1  11  -9       8274.27       8751.93         7.66 o                         
   1  11  10       4587.12       4600.94         5.58 o                         
  -1  11 -11        190.33        273.20         2.62 o                         
   1  11 -12        275.08        290.18         2.77 o                         
   1  11 -13        905.50        875.60         4.77 o                         
  -1 -11  14         11.04          5.91         3.09 o                         
  -1  11 -15        729.86        691.19         4.75 o                         
  -1 -11  16        492.16        452.80         4.29 o                         
  -1 -11  17       1596.40       1539.38         6.11 o                         
  -1 -11  18          4.85          7.78         3.16 o                         
  -1  11 -19          3.61         -0.94         3.04 o                         
  -1  11 -20        472.30        413.96         3.85 o                         
  -1 -11  21        694.85        653.86         4.07 o                         
  -1  11 -22         59.09         43.46         3.70 o                         
  -1  11 -23        100.37         80.93         3.46 o                         
  -1  11 -24        158.38        152.02         3.37 o                         
  -1  11 -25         81.34         65.63         2.21 o                         
   1  12  -1         34.39         33.82         2.15 o                         
   1  12  -2        913.29        743.04         3.79 o                         
   1  12  -3          7.67         12.76         1.85 o                         
  -1  12  -4        257.29        320.75         2.33 o                         
   1  12  -5        292.92        340.59         2.37 o                         
   1  12   6        267.15        210.06         2.26 o                         
   1  12  -7        984.29       1206.22         3.62 o                         
   1  12  -8        496.81        590.92         2.87 o                         
  -1  12  -9        148.14        148.79         2.14 o                         
   1  12  10        507.01        467.50         2.53 o                         
   1  12  11         73.58        104.33         2.45 o                         
  -1  12 -12         43.09         44.07         2.96 o                         
  -1  12 -13         85.15         79.22         4.75 o                         
  -1  12 -14        311.06        353.44         5.75 o                         
  -1  12 -15        606.82        726.02         6.67 o                         
  -1  12 -16        349.50        442.55         5.80 o                         
  -1  12 -17        418.53        391.76         5.48 o                         
  -1  12 -18         66.84         77.10         4.42 o                         
  -1  12 -19        165.59        193.44         4.59 o                         
  -1  12 -20          0.80         -0.53         3.72 o                         
  -1  12 -21          0.51         -3.43         3.43 o                         
  -1  12 -22          1.27          1.89         3.22 o                         
  -1  12 -23         24.47         33.88         2.95 o                         
   1  13   1       2734.12       2982.65         5.16 o                         
  -1  13  -2        853.21       1007.71         3.25 o                         
   1  13   3        820.78        911.22         2.77 o                         
   1  13   4         47.90         76.07         2.00 o                         
  -1  13  -5       1736.72       1908.80         4.34 o                         
  -1  13  -6        406.44        396.33         2.72 o                         
   1  13   7        142.21        190.52         2.32 o                         
  -1  13  -8         47.24         69.82         2.07 o                         
  -1  13  -9        486.92        575.18         2.79 o                         
   1  13  10        363.68        384.21         2.44 o                         
   1  13  11          4.80         11.56         2.27 o                         
  -1  13  12         38.40         36.54         2.94 o                         
  -1  13 -13        980.95        978.56         7.50 o                         
  -1  13 -14          2.41         22.39         4.39 o                         
  -1  13 -15        145.82        152.90         4.86 o                         
  -1  13 -16        790.87        819.22         6.43 o                         
  -1  13 -17        821.69        826.47         6.24 o                         
  -1  13 -18          0.37         -3.83         3.83 o                         
  -1  13 -19         34.49         11.85         3.73 o                         
  -1  13 -20         77.92         63.29         3.60 o                         
  -1  13 -21        392.78        396.87         4.08 o                         
  -1  13 -22          4.11         -2.71         2.71 o                         
   1  14  -1        188.90        206.68         2.26 o                         
   1  14   2          7.08          9.42         2.19 o                         
  -1  14  -3          4.56         19.12         1.98 o                         
  -1  14   4        226.29        294.82         2.23 o                         
  -1  14  -5          4.90          6.50         1.87 o                         
   1  14   6          2.04          7.12         1.81 o                         
   1  14   7         30.35         32.78         1.93 o                         
   1  14   8        501.34        647.73         2.90 o                         
   1  14   9         52.05         61.78         2.50 o                         
   1  14  10         46.73         48.58         2.33 o                         
  -1  14  11        147.06        122.25         3.19 o                         
  -1  14 -12        485.38        559.25         6.43 o                         
  -1  14 -13         25.09         30.11         4.34 o                         
  -1  14 -14         77.21         92.83         4.56 o                         
  -1  14 -15        236.45        254.69         4.87 o                         
  -1  14 -16          0.73          7.90         3.91 o                         
  -1  14 -17        179.59        172.60         4.22 o                         
  -1  14 -18         30.90         15.33         3.53 o                         
  -1  14 -19         21.43         26.11         3.32 o                         
  -1  14 -20          5.25          5.97         2.87 o                         
   1  15   1       1526.99       1364.76         3.34 o                         
  -1  15  -2        212.58        192.68         2.18 o                         
  -1  15  -3        286.03        295.63         2.06 o                         
   1  15   4         41.04         48.89         1.90 o                         
   1  15  -5        435.20        419.36         2.37 o                         
   1  15   6         63.25         50.90         1.95 o                         
   1  15   7        228.94        220.62         2.51 o                         
  -1  15   8          2.16          0.35         1.88 o                         
  -1  15   9         33.84         25.44         1.97 o                         
  -1  15 -10          5.88         -0.11         1.89 o                         
   1  15 -11          0.99         -3.00         3.00 o                         
  -1  15 -12        110.63        125.85         3.63 o                         
  -1  15 -13        450.24        442.53         4.15 o                         
  -1  15 -14         34.27         35.61         3.08 o                         
  -1  15 -15         15.10         12.29         2.86 o                         
  -1  15 -16         65.54         56.76         2.94 o                         
   1  15 -17        839.46        753.99         3.82 o                         
  -1  15 -18          0.63         10.09         2.33 o                         
  -1  16  -1        262.18        295.24         2.34 o                         
   1  16  -2         54.88         65.33         2.06 o                         
  -1  16  -3        108.88        129.64         2.23 o                         
   1  16   4          3.45         12.73         2.03 o                         
  -1  16  -5        144.95        159.34         2.19 o                         
  -1  16  -6        273.32        223.88         2.28 o                         
   1  16  -7        130.39        123.05         2.21 o                         
  -1  16   8          4.10          5.99         1.89 o                         
  -1  16  -9         37.74         20.51         3.02 o                         
  -1  16 -10          0.39         -2.88         2.88 o                         
   1  16 -11         77.20         30.37         3.15 o                         
  -1  16 -12         93.85         99.94         3.72 o                         
  -1  16 -13        252.05        219.28         3.69 o                         
   1  16 -14         79.45         34.59         4.90 o                         
   1  16 -15         70.48         25.57         3.37 o                         
   1  17   1        442.71        485.87         3.52 o                         
   1  17  -2         14.30         17.46         2.24 o                         
  -1  17   3        307.81        302.47         2.21 o                         
  -1  17  -4          1.88         18.64         1.78 o                         
   1  17   5        221.15        202.09         2.71 o                         
   1  17   6          1.98         21.28         2.53 o                         
  -1  17  -7        188.31        170.91         2.64 o                         
   1  17  -8          3.39         20.56         2.42 o                         
   1  17  -9         90.37         94.02         2.45 o                         
   1  17 -10          1.84          1.12         2.74 o                         
   1  17 -11          5.18          6.82         2.60 o                         
   1  18   1         19.62         42.46         3.25 o                         
   1  18   2          9.03         19.12         3.14 o                         
   1  18  -3         10.17         36.86         3.04 o                         
   1  18  -4          0.27         49.19         4.36 o                         
   1  18  -5         40.58        114.23         4.50 o                         
  -1  18  -6         27.50         68.54         2.62 o                         
   2   0   0       1684.80       2720.95         7.84 o                         
   2   0  -2       7492.53       7392.47        11.41 o                         
  -2   0   6       4491.58       4394.18        15.81 o                         
   2   0   8       3679.70       3887.79        12.44 o                         
   2   0  10       4163.19       3955.95         4.95 o                         
  -2   0  10       7669.86       7678.97        19.31 o                         
  -2   0  12      25205.45      26765.46        39.26 o                         
  -2   0  14       2690.19       3121.17        20.54 o                         
  -2   0  16      17288.54      18285.38        49.93 o                         
  -2   0  18       8568.68       8929.38        38.15 o                         
  -2   0  20       3565.50       3630.20         6.58 o                         
   2   0  22       2148.48       2385.37         4.97 o                         
  -2   0  22       3958.17       4365.58         9.37 o                         
  -2   0 -24       2147.09       2466.62         4.72 o                         
  -2   0  24       3955.59       4276.85        14.15 o                         
   2   0  26        473.25        474.08         2.49 o                         
   2   0 -28         15.46          8.59         1.63 o                         
   2   0 -30        288.31        384.76         2.93 o                         
   2  -1   0          3.22         19.12         1.56 o                         
   2   1   1       3116.35       2925.28         4.21 o                         
   2   1   2       5343.03       5236.26         3.68 o                         
  -2   1   3       6950.11       7757.35         7.39 o                         
  -2  -1   4       2953.71       3094.20         6.20 o                         
  -2  -1   5      45635.24      62707.33        39.36 o                         
   2   1   6       6155.73       6668.42        11.71 o                         
   2   1  -7       1024.10       1585.50         6.11 o                         
   2   1  -8        325.56        281.12         3.74 o                         
  -2  -1   8        599.77       1012.35         6.83 o                         
   2   1   9        640.30        636.70         6.12 o                         
   2   1   9       1179.63       2294.23         8.52 o                         
  -2   1  10        773.60        950.07         6.27 o                         
  -2  -1  11       1219.02       1572.98         8.03 o                         
  -2  -1  12        458.52        581.50         6.07 o                         
  -2   1  13        990.14       1414.20         8.55 o                         
   2   1  14        576.17        638.52         6.88 o                         
   2   1  15         19.80         78.49         1.90 o                         
   2   1  16       2565.90       2982.28         4.91 o                         
  -2   1  17        125.12        202.02         2.25 o                         
   2   1  18       2259.56       2317.74         4.77 o                         
   2   1  19        197.95        279.68         2.79 o                         
   2   1  20       3788.39       4236.19         7.45 o                         
  -2  -1  21         88.90        115.25         1.88 o                         
  -2   1 -21        163.77        211.61         2.14 o                         
   2  -1  22          7.78         12.56         1.52 o                         
   2  -1  22         14.33         64.60         2.28 o                         
   2  -1  23         35.71         45.11         1.42 o                         
   2  -1 -23         65.79         56.56         3.52 o                         
   2   1  24       1063.61       1154.07         2.70 o                         
   2   1 -24       1959.49       2102.99         7.06 o                         
   2  -1  25          1.55          4.26         1.31 o                         
   2   1 -25          2.86          6.76         5.92 o                         
   2  -1  26        172.81        206.17         2.49 o                         
  -2  -1  26        318.37        255.28         3.63 o                         
  -2   1  27          0.05         -0.64         1.24 o                         
  -2   1  28         28.93         10.39         1.15 o                         
   2  -1 -29        160.94        150.73         1.48 o                         
   2   1 -30         83.47        106.36         1.44 o                         
   2  -1 -31         27.45         27.61         1.28 o                         
   2   2   0     125543.01     122044.76        50.47 o                         
   2   2  -1       5971.39       5567.81         4.58 o                         
   2   2  -2        309.91        374.65         2.37 o                         
   2   2  -3      26496.95      25614.46        14.23 o                         
   2   2   4      83711.55      88631.11        26.98 o                         
  -2   2   5         32.95         23.75         1.91 o                         
   2   2  -6       1250.16       1157.30         3.76 o                         
   2   2   7      16310.66      16284.46        11.76 o                         
   2   2   8      22450.37      25936.00        23.35 o                         
  -2   2   9        591.41        569.76         4.53 o                         
  -2   2  10       2416.76       2356.48         8.02 o                         
   2   2  11       3892.16       4245.29        10.77 o                         
   2   2  12       9282.16       9503.84        16.31 o                         
  -2  -2  13        420.34        400.10         4.78 o                         
  -2  -2  14       2903.08       2906.55         9.96 o                         
   2   2  15       1628.68       1606.92         4.52 o                         
   2   2  16       1160.30       1123.56         4.92 o                         
  -2   2  17       2946.57       3074.00         5.39 o                         
   2   2  18       4460.26       4619.70         6.68 o                         
   2   2  19         55.55         41.88         2.36 o                         
  -2  -2  20         27.09         49.80         2.51 o                         
   2   2  21        254.09        261.25         4.13 o                         
   2   2 -21        468.11        539.77         2.90 o                         
  -2   2 -22        885.14        947.87         3.89 o                         
  -2   2  22       1630.70       1630.92         5.01 o                         
   2  -2  23         58.31         39.84         1.53 o                         
  -2   2  23        107.42         64.85         3.42 o                         
  -2  -2  24         35.20         31.70         1.43 o                         
   2   2 -24         64.86         -0.73         5.49 o                         
  -2   2  25         29.56         20.77         1.36 o                         
   2  -2 -25         54.45         67.42         4.17 o                         
   2  -2  26        507.89        552.52         2.10 o                         
  -2  -2  26        935.69        967.61         5.45 o                         
   2  -2  27         23.74         18.71         1.23 o                         
   2   2 -27         43.74          0.11         7.50 o                         
   2  -2  28        134.86        126.81         2.03 o                         
  -2  -2  28        248.45        145.92         5.11 o                         
   2   2 -29         22.56         21.81         1.23 o                         
   2  -2  30        329.95        358.40         2.00 o                         
   2   2 -31          7.61          4.65         1.02 o                         
   2  -3   0       1025.56        851.60         8.24 o                         
   2   3   1      11738.72      11643.71        12.44 o                         
   2   3  -2         77.28         47.45         2.13 o                         
  -2   3   3      18216.54      20103.89        14.01 o                         
  -2   3   4      24935.70      25937.10        18.99 o                         
  -2   3   5        265.20        298.20         2.96 o                         
  -2   3   6        599.13        725.37         6.36 o                         
   2   3   7       1368.37       1856.98         7.62 o                         
   2   3   8       6583.12       7333.61        15.30 o                         
   2   3   9       2497.70       3405.97        11.01 o                         
  -2   3  10        443.91        470.85         4.69 o                         
  -2   3  11      23837.15      27148.95        27.15 o                         
   2   3  12        879.87       1112.13         6.55 o                         
   2   3  13       3508.52       3962.35        11.33 o                         
  -2   3  14       1351.12       1246.70         7.23 o                         
  -2   3  15         18.38         92.93         2.03 o                         
   2   3  16          2.44         31.37         2.00 o                         
   2   3  17          0.29         12.14         2.14 o                         
   2  -3  18          0.68         -2.10         2.10 o                         
   2   3  19         21.87         85.61         2.53 o                         
   2  -3  20         22.02         59.03         4.18 o                         
  -2  -3  20         40.57         41.83         2.32 o                         
   2   3  21         57.08         70.28         3.34 o                         
  -2   3  21        105.16        116.46         2.64 o                         
   2   3  22         71.08         50.42         2.36 o                         
  -2  -3  22        130.95        138.98         3.18 o                         
  -2   3  23          8.75         -2.44         2.44 o                         
   2  -3  23         16.13          7.38         4.33 o                         
  -2   3  24          4.26          8.15         1.48 o                         
   2  -3  24          7.85          1.07         4.32 o                         
   2  -3  25         49.01         66.78         1.48 o                         
   2   3 -25         90.29         94.60         8.25 o                         
   2   3 -26         38.21         38.81         1.37 o                         
  -2  -3  26         70.39         45.93         4.60 o                         
   2  -3  27         32.14         36.27         1.29 o                         
  -2  -3  27         59.21         54.47         5.24 o                         
   2  -3 -28        199.89        192.81         1.37 o                         
  -2   3 -29         34.26         24.55         1.19 o                         
  -2   3 -30          1.22         -1.00         1.00 o                         
   2   4   0       8991.80       9313.77        19.11 o                         
   2  -4  -1        881.76        832.47         3.39 o                         
  -2   4   2       1708.23       1539.53         5.73 o                         
   2   4   3       6543.82       6476.37        12.60 o                         
   2   4   4       6649.71       6737.19        15.39 o                         
  -2   4   5        403.69        444.04         5.28 o                         
   2   4   6       7383.43       7339.44        17.78 o                         
   2   4   7       1495.24       1551.28         9.11 o                         
  -2   4   8      13577.92      13758.35        25.37 o                         
   2   4   9       8576.17       8318.80        20.78 o                         
   2   4  10      17562.99      19731.71        33.32 o                         
  -2  -4  11         58.83         97.69         4.23 o                         
   2   4  12        223.15        173.11         4.72 o                         
  -2   4  13       3746.03       3846.57        13.10 o                         
  -2   4  14      14605.17      14729.85        11.16 o                         
  -2  -4  15        322.43        251.72         2.39 o                         
   2  -4  16       3113.40       2982.34         5.48 o                         
   2   4  17        775.85        627.53         3.25 o                         
   2   4  18       4807.30       5531.41         7.67 o                         
   2  -4  19         80.61         51.20         2.23 o                         
  -2   4  20       1795.23       1991.46         5.98 o                         
  -2   4 -21        174.91        192.71         2.41 o                         
  -2   4  22        427.35        445.89         5.38 o                         
  -2  -4  22        787.32        763.73         3.38 o                         
  -2   4  23         95.75         76.42         4.10 o                         
  -2  -4  23        176.40        152.64         2.71 o                         
  -2   4  24          8.98         15.07         2.54 o                         
   2  -4  24         16.55         29.20         3.03 o                         
   2   4 -25          6.13         11.14         1.44 o                         
   2  -4  25         11.29          9.92         5.13 o                         
  -2   4  26        411.98        410.53         1.98 o                         
  -2  -4  26        758.99        726.14         4.96 o                         
  -2  -4  27        211.63        230.15         1.83 o                         
   2  -4  27        389.89        378.11         4.06 o                         
   2  -4  28         10.00          5.68         1.31 o                         
   2  -4  28         18.43         29.67         3.07 o                         
   2  -4 -29          3.30          1.02         1.05 o                         
  -2  -4  29          6.08          4.96         4.03 o                         
  -2  -4  30        112.88        111.66         1.12 o                         
   2  -5   0        101.44        125.89         2.84 o                         
   2  -5  -1       1251.29       1316.84         4.48 o                         
   2   5   2         67.85         41.51         1.80 o                         
   2   5   3       1976.43       2447.98         8.02 o                         
  -2   5   4       4529.41       5031.67        15.58 o                         
   2   5   5       8437.46       8705.75        20.29 o                         
  -2   5   6        174.64        226.00         4.99 o                         
   2   5   7       6733.29       6989.80        18.96 o                         
  -2   5   8       2157.56       2708.72        13.25 o                         
   2   5   9         47.53        226.54         5.84 o                         
   2   5  10         56.04         53.99         4.65 o                         
   2   5  11        136.48         89.90         5.05 o                         
  -2   5  12       1875.78       2236.02        12.66 o                         
   2   5  13         64.38         50.40         4.48 o                         
   2   5  14        842.28        982.29         7.80 o                         
  -2  -5  15        229.35        246.08         5.56 o                         
   2  -5  16       3097.73       3602.70        12.17 o                         
   2  -5  17        548.58        584.89         6.49 o                         
   2  -5  18         40.82         59.39         4.94 o                         
  -2   5 -19        999.19        990.92         3.14 o                         
  -2   5 -20        880.87        857.86         3.08 o                         
  -2   5  21         58.91         52.91         2.27 o                         
  -2   5  22        104.71         86.60         3.83 o                         
  -2   5 -22        192.90        165.70         2.72 o                         
  -2   5  23          8.85          7.32         3.52 o                         
  -2   5 -23         16.31         10.88         2.74 o                         
  -2   5  24         54.00         42.57         3.61 o                         
  -2   5 -24         99.49         75.16         2.84 o                         
   2   5 -25          7.25          1.67         1.95 o                         
   2  -5  25         13.35         -4.85         4.85 o                         
   2  -5 -26        106.20         96.20         1.61 o                         
   2  -5  26        195.64        147.61         5.15 o                         
   2  -5  27          1.94          4.84         1.34 o                         
   2  -5  27          3.58         11.61         4.45 o                         
   2  -5 -28        209.90        199.37         1.43 o                         
   2   5 -29          6.26          6.12         1.08 o                         
   2  -5  29         11.53         11.48         2.40 o                         
   2  -5 -30          6.05          0.08         0.91 o                         
  -2  -5  30         11.15          6.21         3.03 o                         
  -2   6   0       5631.26       6000.72        12.73 o                         
   2  -6   1       1569.92       1563.04         4.86 o                         
   2   6  -2        399.82        342.03         2.98 o                         
   2   6   3         19.63         25.19         4.31 o                         
  -2   6   4      10223.10      11165.44        21.08 o                         
   2   6   5       1142.46       1381.63         8.29 o                         
  -2   6   6       2320.98       2182.33        11.91 o                         
  -2   6   7       3872.05       3601.32        15.14 o                         
   2   6   8       8958.66       8893.96        23.48 o                         
  -2   6   9         15.47         14.44         4.61 o                         
   2   6  10       1802.03       1694.91        11.44 o                         
  -2   6  11       2812.65       2561.47        13.95 o                         
   2   6  12        879.97        618.78         8.25 o                         
   2   6  13       1088.54       1178.92        10.68 o                         
   2   6  14          5.06          3.46         4.63 o                         
  -2   6  15       3209.39       3363.74        13.74 o                         
  -2   6  16       2307.29       2156.13        11.71 o                         
  -2   6  17        501.97        468.27         6.47 o                         
   2   6 -18         65.85         74.96         2.42 o                         
  -2  -6  19       2353.17       2237.48         4.99 o                         
   2   6  20         26.56          8.97         2.43 o                         
   2  -6  21        297.22        252.72         2.89 o                         
   2   6 -22       1782.91       1933.67         4.78 o                         
  -2   6 -23        175.71        169.53         4.29 o                         
   2   6 -23        323.71        306.43         3.53 o                         
  -2   6 -24          4.50         -1.99         3.46 o                         
   2  -6  24          8.29          4.66         2.86 o                         
   2   6 -25         90.40         88.62         2.54 o                         
   2  -6  25        166.54        123.37         3.88 o                         
   2  -6  26       1036.45       1220.26         2.91 o                         
  -2  -6  26       1909.46       2051.74         6.52 o                         
  -2  -6  27        251.96        264.31         1.58 o                         
   2  -6  27        464.18        461.87         5.31 o                         
   2  -6 -28          2.59          7.21         1.13 o                         
   2  -6 -29         21.62         15.71         1.01 o                         
   2  -6  29         39.83         31.15         3.14 o                         
  -2   7   0       7212.38       7358.29        15.49 o                         
  -2   7  -1       2822.09       2818.21         6.95 o                         
   2   7   2       5422.95       5751.22        10.48 o                         
   2  -7  -3       6788.64       7320.42        18.30 o                         
   2   7  -4         11.87          0.37         5.83 o                         
  -2   7   5       1489.09       1585.24         9.47 o                         
   2   7   6       4016.38       4396.63        15.20 o                         
   2   7   7        120.09        205.96         5.00 o                         
  -2   7   8         82.64        111.05         4.64 o                         
  -2   7   9       1247.38       1310.13        10.66 o                         
  -2   7  10        684.70        685.98         8.50 o                         
   2   7  11        338.72        432.52         7.35 o                         
  -2   7  12          9.31          2.61         4.95 o                         
   2   7  13       1431.44       1570.83        11.98 o                         
   2   7  14          0.24         -4.59         4.59 o                         
   2   7  15        377.54        426.85         6.74 o                         
  -2  -7  16        812.19        832.00         8.20 o                         
  -2   7 -17         87.08        131.47         2.51 o                         
   2  -7  18         74.20         44.46         2.20 o                         
   2   7  19        245.74        234.64         2.79 o                         
   2   7 -20        103.16         64.22         2.86 o                         
  -2   7 -21        121.18         98.90         2.98 o                         
  -2   7 -22         75.23         38.62         2.86 o                         
   2   7 -23         95.07         48.10         2.81 o                         
  -2   7 -24          3.61          3.32         2.30 o                         
   2  -7  24          6.65          6.54         3.62 o                         
   2   7 -25        100.07         93.57         2.48 o                         
   2  -7  25        184.35        171.06         3.83 o                         
  -2   7 -26         88.01         76.33         1.41 o                         
   2  -7  26        162.14        143.12         3.48 o                         
   2  -7 -27         36.91         29.12         1.21 o                         
  -2  -7  27         67.99         39.84         4.28 o                         
   2  -7  28         42.08         41.72         1.10 o                         
  -2  -7  28         77.52         67.06         3.90 o                         
   2  -8   0       3292.15       2570.81         9.96 o                         
  -2   8  -1       2093.86       1668.37         6.30 o                         
   2   8   2         15.16         13.44         2.65 o                         
   2  -8  -3      12156.38      11087.33        19.91 o                         
   2   8  -4       8336.92       8166.73        20.14 o                         
   2  -8  -5       9880.96       9264.54        28.35 o                         
   2   8  -6       6261.64       6017.88        36.13 o                         
   2   8  -7       3147.27       2689.75        13.07 o                         
   2   8   8      12423.92      12404.70        27.31 o                         
   2   8  -9         83.59         62.02         2.67 o                         
   2   8 -10       4873.78       4701.05         9.08 o                         
   2   8  11       4714.05       4175.76        16.17 o                         
  -2   8  12       4039.90       3686.44        17.93 o                         
  -2   8  13         40.76         -5.56         5.56 o                         
  -2   8  14       1669.80       1728.02        13.01 o                         
   2   8 -15        184.38        165.09         2.51 o                         
  -2   8 -16        715.20        769.20         3.22 o                         
  -2   8  17        346.91        392.21         2.81 o                         
  -2  -8  18       1485.88       1586.62         4.06 o                         
  -2  -8  19          0.11         -2.42         2.42 o                         
  -2   8 -20        210.08        183.19         2.78 o                         
  -2   8 -21        125.83        129.78         2.66 o                         
   2   8 -22       1092.00       1014.56         4.22 o                         
  -2   8 -23         15.79         -0.57         2.59 o                         
  -2   8 -24         79.19         73.21         3.47 o                         
  -2  -8  24        145.89        136.36         3.43 o                         
   2   8 -25        119.05        121.68         2.42 o                         
  -2  -8  25        219.32        174.07         5.18 o                         
   2  -8 -26        141.22        145.10         1.97 o                         
  -2  -8  26        260.17        240.83         5.00 o                         
   2  -8 -27          0.31          4.65         1.02 o                         
  -2  -8  27          0.56         -3.79         3.79 o                         
  -2  -8  28          6.21          3.39         0.93 o                         
   2  -8  28         11.45         26.50         2.31 o                         
   2   9   0        542.47        447.06         4.47 o                         
   2   9   1         20.84         26.41         2.47 o                         
   2   9   2        241.24        160.61         2.91 o                         
  -2   9  -3        231.44        251.47         2.60 o                         
   2   9  -4        880.44        932.54         4.01 o                         
   2   9  -5        876.33        952.44         3.89 o                         
   2  -9  -6         35.23         24.45         2.06 o                         
   2  -9  -7       1176.35       1038.16         4.18 o                         
   2   9   8          1.16         -2.26         2.26 o                         
   2   9  -9        899.07       1010.51         4.01 o                         
   2   9  10       8117.69       8057.21        12.67 o                         
   2   9 -11         21.76         27.57         2.84 o                         
  -2   9  12         16.16         43.52         5.14 o                         
   2   9 -13          0.42         29.68         5.17 o                         
  -2   9 -14        387.27        378.61         2.77 o                         
   2   9 -15        797.80        717.55         3.22 o                         
   2  -9  16        109.22         66.96         2.35 o                         
  -2   9 -17        388.18        386.20         2.89 o                         
  -2   9 -18         17.06          7.17         2.46 o                         
  -2   9 -19         14.33          1.08         2.44 o                         
   2   9 -20          0.30         -2.43         2.43 o                         
   2   9 -21         21.97         15.99         2.40 o                         
  -2  -9  22         97.21         78.00         2.37 o                         
   2   9 -23          5.40          6.89         2.41 o                         
  -2   9 -24        175.35        196.64         2.57 o                         
  -2   9 -25         27.62         14.73         1.64 o                         
  -2  -9  25         50.88         32.25         4.27 o                         
   2   9 -26        108.64        112.14         1.87 o                         
  -2  -9  26        200.15        190.10         4.36 o                         
  -2  -9  27         90.69        105.29         1.12 o                         
  -2  -9  27        167.08        179.14         3.73 o                         
   2  10   0       3295.29       3225.08        10.37 o                         
   2  10   1        172.99        113.16         3.48 o                         
   2  10   2         17.58         13.02         2.68 o                         
   2  10   3        138.90        152.43         2.92 o                         
   2  10  -4       2075.08       2214.68         6.07 o                         
  -2  10  -5       1621.80       1592.72         5.30 o                         
   2  10   6         78.68         89.81         2.55 o                         
  -2  10  -7       1344.05       1521.94         5.21 o                         
  -2  10  -8       3945.88       4158.43         7.94 o                         
   2  10  -9          1.71         31.20         2.52 o                         
   2  10  10        772.51        779.92         4.09 o                         
   2  10 -11       3497.75       3366.61         7.01 o                         
   2  10 -12        971.72        942.97         4.36 o                         
  -2  10 -13        229.10        232.39         2.83 o                         
   2  10  14        125.66        107.36         2.25 o                         
  -2  10 -15        897.31        777.54         3.28 o                         
  -2  10 -16        267.75        261.62         2.77 o                         
   2 -10  17          2.11         -1.65         2.28 o                         
   2 -10  18        744.40        772.09         3.46 o                         
  -2  10 -19       1301.36       1217.77         4.38 o                         
  -2 -10  20         18.45          8.24         2.53 o                         
   2  10 -21         30.70         20.08         2.43 o                         
  -2  10 -22        357.53        404.36         2.92 o                         
  -2 -10  23       1513.38       1453.19         3.91 o                         
  -2  10 -24         34.55         30.07         2.01 o                         
  -2  10 -25         50.19         42.29         1.70 o                         
  -2 -10  25         92.47         62.54         3.76 o                         
  -2  10 -26        145.60        167.67         1.47 o                         
   2  11   0       1638.71       1425.65         7.87 o                         
   2  11  -1        283.11        283.33         4.33 o                         
   2  11  -2         23.64         11.56         3.18 o                         
   2  11   3        236.47        260.41         3.51 o                         
   2  11   4       1152.58       1130.55         5.29 o                         
   2  11  -5         88.00         90.07         3.01 o                         
   2  11  -6          9.22          6.28         2.76 o                         
   2  11  -7         14.96         37.57         2.70 o                         
   2  11   8        715.93        816.01         3.26 o                         
   2  11  -9        258.49        234.37         2.38 o                         
  -2  11 -10          1.95         10.95         1.73 o                         
   2  11 -11        413.43        316.29         2.80 o                         
  -2  11 -12         34.20         33.72         2.16 o                         
   2  11 -13         30.52         35.67         2.83 o                         
  -2  11 -14        455.24        370.61         3.90 o                         
   2  11 -15         30.24         61.43         2.67 o                         
  -2 -11  16        477.94        387.75         3.28 o                         
   2  11 -17        141.00        101.53         2.74 o                         
  -2 -11  18        504.91        488.51         3.32 o                         
   2  11 -19         26.07         26.53         2.43 o                         
   2  11 -20          0.49         -2.27         2.27 o                         
  -2  11 -21         10.00         -2.17         2.17 o                         
  -2  11 -22         20.28         16.32         2.08 o                         
   2  11 -23         34.12         13.68         2.30 o                         
  -2  11 -24         27.96         30.37         2.36 o                         
   2  11 -24         51.51         46.67         2.97 o                         
  -2  11 -25         12.88          9.20         1.39 o                         
   2  12   0         73.75        178.73         4.10 o                         
   2  12  -1       6212.86       6622.09         8.30 o                         
  -2  12  -2        133.07        194.79         2.66 o                         
   2  12  -3       2525.19       2717.44         4.81 o                         
  -2  12   4        161.38        160.73         2.27 o                         
   2  12   5       1018.51        980.34         3.58 o                         
   2  12   6          3.30         42.03         2.10 o                         
   2  12  -7       4612.92       4912.32         7.06 o                         
   2  12   8        159.48        183.75         2.09 o                         
  -2  12  -9        915.66        842.56         2.87 o                         
   2  12  10        332.34        360.61         2.74 o                         
   2  12 -11       1125.25       1157.76         4.20 o                         
  -2  12 -12       1646.23       1603.79         4.54 o                         
  -2  12 -13          0.98         20.24         3.13 o                         
  -2  12 -14        369.30        405.54         4.10 o                         
   2  12 -15       1002.27       1001.76         5.07 o                         
   2  12 -16        668.26        734.94         4.48 o                         
   2  12 -17          0.59         24.72         2.97 o                         
   2  12 -18        241.55        217.83         3.27 o                         
  -2  12 -19        354.35        340.40         3.43 o                         
   2  12 -20        212.25        253.27         3.09 o                         
  -2  12 -21        360.13        368.94         3.04 o                         
   2  12 -22         49.07         45.59         2.25 o                         
  -2  12 -23         33.42         16.02         2.01 o                         
  -2  13   0       2505.49       2747.14         7.46 o                         
  -2  13  -1         78.31        101.60         2.80 o                         
  -2  13  -2          1.00          2.10         2.03 o                         
   2  13  -3         17.15         20.19         1.96 o                         
   2  13  -4         51.39         72.50         1.83 o                         
  -2  13  -5          7.42         10.30         1.76 o                         
   2  13   6          5.91          8.95         1.73 o                         
   2  13   7        163.75        178.01         2.13 o                         
   2  13   8         13.03         10.75         1.78 o                         
   2  13   9         31.44         17.36         2.21 o                         
  -2  13  10        789.20        795.45         3.38 o                         
  -2  13 -11        262.81        284.77         2.53 o                         
  -2  13 -12        119.51         91.70         2.61 o                         
  -2  13 -13         67.82         70.79         3.33 o                         
  -2  13 -14        768.36        813.65         4.77 o                         
  -2  13 -15          9.82         23.73         3.09 o                         
   2  13 -16         78.24         65.36         3.10 o                         
   2  13 -17        113.91         81.59         3.03 o                         
  -2  13 -18        116.91         87.35         2.92 o                         
  -2  13 -19          1.56         -2.47         2.47 o                         
   2  13 -20         27.96         21.39         2.37 o                         
  -2  13 -21          1.87         -2.07         2.07 o                         
  -2  13 -22         33.00         21.78         1.55 o                         
   2  14   0       1098.60       1166.90         4.71 o                         
   2  14  -1        304.03        300.40         2.75 o                         
  -2  14  -2        100.16         89.78         2.33 o                         
   2  14   3       1218.85       1271.09         3.56 o                         
   2  14   4        582.40        681.20         2.63 o                         
  -2  14  -5          0.64          5.04         1.72 o                         
   2  14  -6        121.05        115.20         1.94 o                         
  -2  14  -7        446.09        437.15         2.84 o                         
  -2  14  -8         33.14         19.15         2.06 o                         
  -2  14  -9          5.82         -1.94         1.94 o                         
  -2  14 -10        208.73        215.22         2.29 o                         
  -2  14  11        312.72        311.32         3.07 o                         
  -2  14 -12          0.29          9.56         3.16 o                         
   2  14 -13        324.01        346.52         3.91 o                         
  -2  14 -14        955.27       1009.76         4.89 o                         
  -2  14 -15       1582.54       1626.25         5.47 o                         
   2  14 -16         40.88         14.68         2.74 o                         
   2  14 -17         11.59          3.84         2.55 o                         
   2  14 -18        156.57        189.92         2.72 o                         
  -2  14 -19        661.78        606.10         3.53 o                         
   2 -14  20         50.65         66.90         1.52 o                         
  -2  15   0        246.90        275.31         3.04 o                         
   2  15  -1         44.62         43.53         2.40 o                         
   2  15   2         45.60         33.28         2.38 o                         
  -2  15  -3         19.53         12.44         1.90 o                         
   2  15  -4        459.21        441.35         2.94 o                         
   2  15   5         62.61         41.26         2.30 o                         
  -2  15   6          4.61          1.10         2.12 o                         
   2  15  -7         15.74         25.63         2.12 o                         
   2  15  -8         91.46         66.06         1.94 o                         
  -2  15   9        406.08        428.53         2.42 o                         
  -2  15  10         10.89          1.77         1.79 o                         
   2  15 -11         48.59         40.25         2.99 o                         
  -2  15 -12        127.97        124.32         3.09 o                         
   2  15 -13         29.94         52.19         2.78 o                         
  -2  15 -14         76.12         70.11         2.66 o                         
   2  15 -15         31.10         42.82         2.45 o                         
   2  15 -16          9.99         37.46         2.29 o                         
  -2  15 -17         47.61         51.37         2.14 o                         
  -2  16   0          4.19          8.25         2.96 o                         
   2  16   1        122.45        143.50         2.85 o                         
  -2  16  -2         36.89         51.86         2.94 o                         
   2  16  -3        499.67        469.93         2.82 o                         
  -2  16  -4          2.28         22.76         1.97 o                         
   2  16  -5        518.34        531.57         2.97 o                         
  -2  16  -6         14.37         21.96         2.07 o                         
   2  16  -7         13.22         14.56         1.99 o                         
  -2  16   8          4.52          5.73         1.77 o                         
   2  16  -9         58.15         48.93         2.06 o                         
   2  16 -10         56.32          9.91         3.50 o                         
   2  16 -11        281.00        298.62         3.95 o                         
   2  16 -12          2.42         -3.22         3.22 o                         
   2  16 -13         59.94         46.47         4.05 o                         
   2  16 -14          6.95         -2.86         2.86 o                         
  -2  16 -15        435.94        399.06         3.21 o                         
  -2  17   0        420.50        470.25         4.27 o                         
   2  17   1          0.09         14.17         2.67 o                         
  -2  17  -2         22.02         39.20         2.48 o                         
   2  17   3          6.93          9.41         1.95 o                         
   2  17  -4         11.99         10.96         1.90 o                         
   2  17   5        128.10        125.83         2.08 o                         
   2  17  -6         18.11         23.71         1.79 o                         
   2  17  -7         22.36         11.74         2.76 o                         
   2  17  -8         85.34        106.65         3.01 o                         
   2  17  -9         37.86         31.94         2.77 o                         
   2  17 -10         40.45         19.66         2.63 o                         
   2  17 -11         29.36         29.91         2.49 o                         
   2  18   0         11.70         12.58         3.73 o                         
   2  18  -1        350.66        333.22         3.49 o                         
   2  18   2         13.51         51.40         3.38 o                         
   2  18  -3        455.01        416.41         3.97 o                         
   2  18  -4          0.14         47.00         4.48 o                         
   2  18  -5         27.20         51.01         4.44 o                         
   3   0   2       6666.64       7053.76        10.60 o                         
   3   0  -4      36408.25      34591.99        31.78 o                         
  -3   0   6       4592.61       5786.13        16.54 o                         
  -3   0   8       2573.93       1785.01         8.72 o                         
  -3   0  10       1538.54       1754.28         9.93 o                         
   3   0  12      10408.26       9694.99        23.40 o                         
   3   0  14         54.67         24.89         5.60 o                         
  -3   0  16          7.32         47.86         6.58 o                         
   3   0  18       1783.72       1768.45         6.25 o                         
  -3   0  20       1342.52       1459.32         4.73 o                         
  -3   0 -22        218.84        241.00         2.30 o                         
   3   0  22        403.18        430.42         5.59 o                         
  -3   0  24         18.11         29.88         2.24 o                         
   3   0 -24         33.37          7.19         4.53 o                         
   3   0  26        754.24        831.42         3.73 o                         
  -3   0  26       1389.55       1508.85         9.22 o                         
   3   0 -28        229.85        220.48         3.77 o                         
  -3   0 -30        201.18        153.29         2.61 o                         
   3   1   1        517.14        344.13         1.61 o                         
   3   1   1        952.74        809.02         2.28 o                         
   3   1   2      12927.69      11915.92        13.83 o                         
   3   1   2      23816.82      22479.59        11.08 o                         
   3   1   3      10174.30      10326.49         6.29 o                         
   3   1  -4       8607.27       9007.77         6.72 o                         
  -3   1   5       4338.21       4279.56         6.96 o                         
   3   1   6       4327.10       3756.52         8.33 o                         
   3   1   7         18.27          9.92         3.54 o                         
  -3  -1   8       4248.06       4467.52        13.15 o                         
   3   1  -9        966.39        947.64         5.49 o                         
   3   1 -10       4148.45       3669.96         8.09 o                         
  -3  -1  10       7642.74       8157.71        15.72 o                         
   3   1  11        900.80        914.16         5.52 o                         
   3   1  11       1659.55       1880.55         7.64 o                         
   3   1  12       8094.10       8305.64        15.56 o                         
  -3   1  13       3130.49       3238.27        10.45 o                         
   3   1  14       3084.71       3208.06         8.51 o                         
   3   1  15          1.16         -1.62         1.65 o                         
   3  -1  16       2187.04       2209.36         5.02 o                         
  -3  -1  17        816.39        848.29         3.14 o                         
   3   1  18       1803.02       1712.41         5.14 o                         
   3   1  19        147.37        148.23         2.47 o                         
  -3  -1  20       2420.50       2458.12         8.47 o                         
  -3  -1  20       4459.31       4793.19         6.02 o                         
  -3   1 -21        543.08        521.37         3.29 o                         
   3  -1  21       1000.53       1052.75         3.33 o                         
  -3  -1  22        629.10        636.28         2.65 o                         
   3   1  22       1159.00       1316.86         4.16 o                         
   3  -1  23        191.93        177.76         1.74 o                         
  -3   1  23        353.59        313.53         3.99 o                         
  -3   1  24         19.56         23.09         1.39 o                         
   3  -1 -24         36.03         80.64         4.08 o                         
   3  -1  25         19.70         28.92         1.40 o                         
  -3  -1  25         36.29         46.23         4.05 o                         
   3   1  26        183.44        156.00         1.65 o                         
  -3  -1  26        337.95        376.03         3.00 o                         
  -3   1 -27         23.91         25.24         1.42 o                         
   3   1 -27         44.05         37.01         4.39 o                         
  -3   1 -28        917.72       1040.39         2.46 o                         
   3   1 -28       1690.71       1844.27        11.33 o                         
   3   1 -29         34.13         20.21         1.43 o                         
  -3   1 -30         23.24         23.71         1.26 o                         
   3   2  -1      48967.90      47104.89        21.33 o                         
   3   2  -2       2020.06       1631.56         5.37 o                         
   3   2   3       8914.55       9752.11         7.53 o                         
   3  -2  -4        704.34        438.03         2.45 o                         
   3   2   4       1297.61       1321.53         5.32 o                         
   3  -2  -5          4.58         11.73         1.49 o                         
   3   2   5          8.44         52.75         1.77 o                         
   3   2   6        438.15        344.16         3.14 o                         
   3   2   7       4132.56       4238.79         6.65 o                         
   3   2   8       8268.27       7851.97         8.78 o                         
   3   2   9      16428.53      18969.03        13.93 o                         
   3   2 -10       3142.94       3102.06         8.23 o                         
   3   2  10       5790.21       6033.40        11.92 o                         
  -3   2  11       1044.19       2295.92         8.06 o                         
   3   2  12       7478.00       7096.28        13.77 o                         
  -3  -2  13        437.16        606.54         4.81 o                         
  -3  -2  14         96.86        115.43         3.68 o                         
  -3  -2  15          6.29         46.63         1.77 o                         
   3   2  16       3985.91       3731.69         5.47 o                         
   3   2  17        228.83        254.20         2.37 o                         
  -3   2  18         36.75         28.25         2.13 o                         
   3   2  19       3059.24       3369.37         5.87 o                         
  -3   2  20       3118.61       3212.57         4.83 o                         
   3   2  21         15.23         30.69         2.25 o                         
   3  -2  22          0.17         -0.95         1.49 o                         
  -3   2  22          0.31          8.47         2.69 o                         
   3  -2  23          8.69          9.68         1.59 o                         
   3  -2  23         16.00          7.93         3.56 o                         
  -3   2  24          0.17         -1.31         1.31 o                         
   3  -2  25         20.13         29.13         1.68 o                         
   3   2 -25         37.09        107.40         7.80 o                         
   3   2 -26        147.24        159.15         1.60 o                         
   3  -2  26        271.26        290.87         3.80 o                         
  -3   2 -27         59.55         56.58         1.46 o                         
   3  -2  27        109.71        109.57         3.64 o                         
   3  -2 -28          0.34         -1.24         1.24 o                         
  -3  -2  28          0.62          4.87         4.72 o                         
  -3   2 -29         87.98        116.93         1.36 o                         
   3  -2 -30          0.12          0.58         1.13 o                         
   3   3  -1       6813.70       6363.52         9.75 o                         
  -3   3   2      20042.03      18895.35        10.83 o                         
  -3   3   3        680.21        583.59         3.01 o                         
   3   3   4         20.77         19.19         2.06 o                         
   3   3  -5       2800.96       2704.39         6.05 o                         
  -3   3   6      28108.19      28457.12        20.23 o                         
   3   3   7       1780.68       1694.72         4.86 o                         
   3   3  -8       5625.17       6120.16         8.50 o                         
  -3  -3   9       2411.68       2816.83         8.27 o                         
  -3   3  10      14069.10      16081.87        19.57 o                         
  -3  -3  11        962.12       1139.59         6.19 o                         
  -3  -3  12        774.09        694.91         5.36 o                         
  -3   3  13        301.33        349.41         4.65 o                         
   3   3  14       5815.23       5389.46         6.37 o                         
  -3   3  15          0.71         -1.56         1.76 o                         
  -3   3  16       2127.17       2188.42         4.54 o                         
   3   3  17       1169.48       1215.26         3.78 o                         
   3   3  18       3868.61       3931.24         6.50 o                         
  -3   3  19        295.17        310.27         2.98 o                         
   3   3  20       1702.66       1698.17         3.76 o                         
  -3  -3  21         37.17         14.58         3.00 o                         
   3   3  21         68.47         24.69         2.61 o                         
  -3  -3  22          8.05         11.31         2.15 o                         
   3   3  22         14.83         21.78         4.42 o                         
  -3   3 -23        371.97        382.46         2.41 o                         
   3  -3  23        685.29        681.27         5.21 o                         
   3   3 -24        890.89        962.60         2.91 o                         
   3  -3  24       1641.31       1650.25         6.70 o                         
   3   3 -25          1.46          0.62         1.36 o                         
  -3  -3  25          2.70         -4.48         4.48 o                         
   3  -3  26        107.46        127.48         1.61 o                         
   3  -3  26        197.97        266.09         5.23 o                         
   3  -3  27         18.88         10.07         1.19 o                         
   3  -3  27         34.78          9.36         3.15 o                         
  -3   3 -28        314.71        341.05         1.68 o                         
  -3  -3  29         16.80         18.16         1.22 o                         
  -3  -3  29         30.95         19.93         4.16 o                         
  -3  -3  30         98.60         87.25         1.85 o                         
   3  -4  -1       1610.36       1225.93         6.76 o                         
  -3   4   2       7002.06       6523.25        11.15 o                         
   3   4  -3        133.12        130.15         2.60 o                         
   3   4   4         29.55         30.46         2.41 o                         
   3   4   5      15115.97      14776.28        15.04 o                         
  -3   4   6      14615.52      14517.09        19.98 o                         
  -3   4   7       3409.99       4257.02        13.37 o                         
  -3   4   8       1648.99       1437.23         8.82 o                         
   3   4   9      14059.14      14655.15        20.68 o                         
  -3  -4  10       1369.68       1165.41         6.96 o                         
  -3   4  11        110.17        157.42         4.22 o                         
  -3  -4  12        616.86        692.46         6.27 o                         
  -3   4  13        257.69        197.90         5.03 o                         
  -3  -4  14        302.32        300.64         2.41 o                         
   3   4  15        539.52        526.17         2.85 o                         
   3   4  16        393.97        387.66         2.80 o                         
  -3   4  17        678.26        861.15         8.09 o                         
   3   4  18        204.90        165.31         5.89 o                         
  -3  -4  19        273.22        240.84         2.60 o                         
  -3   4 -20         11.44         13.36         2.02 o                         
  -3  -4  21        256.23        198.52         9.77 o                         
   3  -4  21        472.06        530.31         2.78 o                         
   3  -4  22        276.06        349.51         5.19 o                         
   3   4 -22        508.58        629.25         3.44 o                         
  -3   4  23        221.59        193.99         4.51 o                         
   3  -4  23        408.25        368.42         3.02 o                         
  -3   4 -24         63.27         50.99         1.50 o                         
   3  -4  24        116.57         45.26         3.97 o                         
  -3   4  25        135.47        166.76         1.73 o                         
   3  -4  25        249.58        238.73         4.25 o                         
   3   4 -26        116.93        139.53         1.59 o                         
   3  -4  26        215.43        209.98         5.22 o                         
   3  -4  27         12.88          8.41         1.18 o                         
   3   4 -28         76.29         83.80         1.42 o                         
   3  -4  28        140.55        102.89         3.92 o                         
   3   4 -29         32.13         31.41         1.09 o                         
   3  -4 -30          0.57         -1.93         1.93 o                         
  -3   5   1        601.91        434.30         2.89 o                         
   3  -5   1       1108.92        994.75         6.70 o                         
   3  -5   2      17702.13      16738.80        24.20 o                         
  -3   5   3        425.12        425.46         4.17 o                         
   3   5   4       6108.89       7286.75        17.56 o                         
   3   5  -5       6221.95       6225.14        14.11 o                         
  -3   5   6      28634.86      29000.65        29.57 o                         
   3   5   7        414.74        492.72         5.46 o                         
   3   5   8       9278.11      10362.21        23.06 o                         
   3   5   9       8198.96       8750.21        21.35 o                         
   3   5  10       2511.92       2350.28        12.22 o                         
  -3  -5  11         40.98         45.23         3.99 o                         
   3   5  12       4037.19       3921.38        12.72 o                         
   3   5  13       2112.87       2090.28         9.93 o                         
   3   5  14        966.32        866.33         7.30 o                         
  -3   5  15         48.75         58.49         4.79 o                         
  -3  -5  16       5208.09       5663.92        16.56 o                         
  -3  -5  17       1574.22       1529.08         9.78 o                         
   3  -5  18         70.09         50.44         8.13 o                         
  -3  -5  18        129.13        122.05         2.63 o                         
   3  -5  19        125.41        131.12         9.98 o                         
  -3  -5  19        231.03        327.98         2.50 o                         
   3  -5  20       1099.41        926.75        17.14 o                         
   3  -5  20       2025.45       2036.12         4.20 o                         
  -3   5 -21          3.29          3.19         2.26 o                         
   3  -5  22         18.29         17.89         2.34 o                         
  -3   5  23         11.84         12.42         3.58 o                         
   3   5 -23         21.81         16.43         2.52 o                         
   3   5 -24        866.03        958.05         3.76 o                         
   3  -5  24       1595.48       1631.51         9.02 o                         
  -3   5  25         32.74         12.37         1.42 o                         
  -3  -5  25         60.31         19.96         3.80 o                         
  -3   5 -26         56.87         56.35         1.54 o                         
   3  -5  26        104.76        162.91         4.92 o                         
  -3   5 -27          5.90          1.96         1.29 o                         
   3  -5  28        267.90        307.84         1.65 o                         
   3  -5  28        493.55        523.01         5.17 o                         
  -3  -5  29          3.05         -1.39         1.39 o                         
   3  -5  29          5.62          0.12         2.97 o                         
   3   6  -1      12646.91      13120.49        12.30 o                         
   3  -6   2      15050.11      13450.07        20.82 o                         
   3  -6  -3       3027.86       3133.87        14.57 o                         
   3   6   4        313.46        418.76         6.25 o                         
  -3   6   5         15.34         26.20         4.39 o                         
   3   6   6        109.12         69.36         4.65 o                         
   3   6   7       1938.21       2248.56        11.74 o                         
  -3   6   8        209.17        217.40         4.77 o                         
  -3   6   9       1042.71       1016.34         7.50 o                         
  -3   6  10        243.63        204.59         5.68 o                         
   3   6  11          2.80         14.12         4.72 o                         
  -3  -6  12         34.14         22.08         4.04 o                         
  -3   6  13          0.82          7.30         4.12 o                         
   3   6  14       3191.51       3508.85        13.07 o                         
  -3   6  15        173.65        177.33         5.56 o                         
  -3   6  16         70.05         69.47         5.22 o                         
   3  -6  17       1491.00       1494.67         6.36 o                         
   3  -6  18       2632.46       2816.12         4.64 o                         
  -3   6 -19        787.21        790.98         3.53 o                         
  -3   6 -20         49.54         21.54         2.27 o                         
   3  -6  21        237.75        205.74         2.81 o                         
   3   6 -22        290.15        314.84         3.32 o                         
  -3   6  23          4.97          0.19         2.30 o                         
   3  -6  23          9.15          2.20         2.94 o                         
  -3   6 -24         33.75         21.18         2.37 o                         
  -3  -6  24         62.18         24.49         2.84 o                         
  -3   6 -25         25.66         21.55         2.31 o                         
  -3  -6  25         47.27         48.69         3.67 o                         
   3   6 -26         87.13         92.15         1.49 o                         
   3  -6  26        160.52        166.60         3.63 o                         
   3  -6 -27        136.25        141.98         1.70 o                         
  -3  -6  27        251.02        223.03         5.17 o                         
  -3   6 -28        102.58         90.06         1.24 o                         
  -3  -6  28        188.99        163.92         2.99 o                         
   3  -6  29          9.79         15.79         0.97 o                         
   3  -6  29         18.03         27.99         2.92 o                         
   3  -7   1        567.78        541.50         4.20 o                         
   3   7   2      10248.48       9944.67        19.19 o                         
   3  -7  -3        540.03        418.69         5.89 o                         
   3   7  -4        121.45         77.30         5.14 o                         
   3   7  -5        228.25        301.04        10.52 o                         
   3   7   6      11764.44      12323.86        28.64 o                         
   3   7   7       1054.72        911.76         8.85 o                         
  -3   7   8        452.83        501.83         7.20 o                         
  -3   7   9        901.02        707.21         8.08 o                         
  -3   7  10        952.23        887.02         9.00 o                         
  -3   7  11        896.89        759.96         7.52 o                         
  -3   7  12        613.45        666.06         7.16 o                         
   3   7  13        665.48        489.16         5.73 o                         
  -3   7  14        342.46        366.18         5.46 o                         
   3   7 -15        644.57        578.42         7.25 o                         
  -3   7  16        432.82        450.17         3.30 o                         
   3   7  17        249.74        181.72         2.64 o                         
  -3   7  18          7.76          1.88         2.54 o                         
   3   7 -19        170.37        226.19         3.01 o                         
  -3  -7  20       1454.90       1491.76         4.80 o                         
   3  -7  21       1227.02       1179.78         3.99 o                         
  -3   7 -22         23.52         31.54         2.48 o                         
  -3  -7  23        369.09        350.99         2.87 o                         
  -3   7 -24        225.25        232.08         2.86 o                         
   3  -7  24        414.98        382.84         4.39 o                         
   3   7 -25        254.84        276.73         2.86 o                         
  -3  -7  25        469.50        522.89         6.57 o                         
   3   7 -26         35.67         39.03         1.29 o                         
  -3  -7  26         65.72        106.59         4.95 o                         
   3   7 -27        135.62        136.29         1.34 o                         
  -3  -7  27        249.85        216.39         4.73 o                         
   3  -7 -28        484.92        485.76         2.42 o                         
  -3  -7  28        893.36        810.65         3.79 o                         
   3  -8  -1       3870.37       4130.14        13.35 o                         
  -3   8  -2       2702.72       2474.70         9.30 o                         
   3   8   3       1409.90       1633.94         8.04 o                         
   3   8  -4        851.12        764.02         9.68 o                         
   3   8  -5       1427.17       1315.95         5.87 o                         
   3  -8  -6        673.87        488.49         3.10 o                         
   3   8   7        819.72        932.64         3.76 o                         
   3   8   8        255.94        202.68         2.38 o                         
  -3   8   9         69.09        103.37         5.51 o                         
  -3   8  10        606.92        487.17         7.73 o                         
  -3   8  11       2705.71       2652.05        14.89 o                         
   3   8  12        419.80        293.33         7.02 o                         
  -3   8  13       1377.01       1677.05        12.47 o                         
   3   8  14        180.69        196.48         5.93 o                         
  -3   8  15        301.29        283.59         2.49 o                         
  -3   8 -16         67.00         53.96         2.19 o                         
   3  -8  17        530.03        494.64         2.88 o                         
   3   8 -18        461.49        441.81         2.78 o                         
   3   8 -19         42.61         28.95         2.72 o                         
  -3  -8  20         80.51         73.94         2.87 o                         
  -3  -8  21         10.75         -2.69         2.69 o                         
  -3  -8  22        241.66        199.32         3.00 o                         
  -3   8 -23        168.37        166.13         2.84 o                         
   3   8 -24        332.05        349.00         2.99 o                         
  -3  -8  24        611.75        618.27         6.69 o                         
  -3   8 -25          2.37          0.11         1.91 o                         
  -3  -8  25          4.37          5.57         4.59 o                         
   3  -8 -26        164.12        147.36         1.34 o                         
  -3  -8  26        302.36        253.92         4.83 o                         
   3  -8  27          6.29          6.97         0.97 o                         
  -3  -8  27         11.59         22.39         3.71 o                         
   3   9  -1       4559.52       4525.12         9.97 o                         
   3   9   2       2519.53       2397.74         7.46 o                         
   3   9   3       1674.96       1680.48         4.98 o                         
   3   9  -4       1062.40       1057.33         4.03 o                         
   3   9  -5        717.97        699.73         3.46 o                         
   3   9  -6       1134.24       1029.48         4.22 o                         
   3   9   7       1201.16       1094.45         4.30 o                         
   3  -9  -8        156.09        110.34         2.51 o                         
   3   9  -9       3840.53       3805.07        33.33 o                         
   3   9 -10       2330.31       2456.14        16.80 o                         
  -3   9  11        321.29        335.47         6.54 o                         
   3   9  12         55.31         60.51         5.16 o                         
   3  -9  13       1651.37       1718.79         4.73 o                         
   3   9 -14        947.44        901.15         3.41 o                         
  -3   9 -15         21.65          7.73         2.18 o                         
  -3   9 -16        177.81        179.87         2.51 o                         
   3  -9  17       1112.31        946.14         3.74 o                         
  -3   9 -18       1482.81       1379.87         4.24 o                         
  -3   9 -19        334.34        249.70         2.82 o                         
   3   9 -20        657.97        691.62         3.72 o                         
   3   9 -21        794.32        780.67         3.71 o                         
  -3   9 -22        257.69        258.06         2.83 o                         
  -3   9 -23        147.84        132.19         2.49 o                         
  -3   9 -24        272.76        299.75         2.60 o                         
  -3  -9  24        502.51        531.94         5.77 o                         
  -3   9 -25          8.02          0.25         1.66 o                         
  -3  -9  25         14.78          7.41         3.92 o                         
  -3   9 -26         80.03         78.27         1.09 o                         
  -3  -9  26        147.43        159.30         4.02 o                         
   3  10  -1        541.49        511.52         4.80 o                         
   3  10   2        900.55        926.26         5.77 o                         
   3  10  -3        365.86        493.35         3.75 o                         
   3  10  -4          6.98         42.88         2.54 o                         
   3  10  -5          4.03         28.42         2.51 o                         
   3  10   6        124.93        194.09         3.00 o                         
   3  10  -7        523.32        527.68         3.74 o                         
   3  10  -8       1670.85       1580.02         5.14 o                         
  -3  10  -9         17.75         20.68         6.07 o                         
   3  10  10        172.44        219.09         6.97 o                         
   3  10  11        159.13        174.82         2.94 o                         
   3  10  12         15.52         12.14         2.58 o                         
  -3  10 -13        884.33        827.87         4.48 o                         
   3  10 -14        556.27        464.67         3.78 o                         
  -3 -10  15       1978.63       1868.48         5.13 o                         
  -3  10 -16         69.40         52.01         2.67 o                         
  -3  10 -17        248.98        201.76         2.93 o                         
  -3  10 -18        196.18        146.08         2.79 o                         
  -3 -10  19          6.05         -1.45         2.40 o                         
   3  10 -20        191.68        161.31         2.66 o                         
  -3  10 -21          8.01          5.03         2.29 o                         
  -3  10 -22         15.16          3.61         2.14 o                         
  -3  10 -23          8.45          2.54         2.61 o                         
  -3 -10  23         15.58          7.35         2.54 o                         
  -3  10 -24         13.98         14.88         1.70 o                         
  -3 -10  24         25.76         36.50         3.81 o                         
   3  10 -25         22.57         19.08         1.37 o                         
  -3 -10  25         41.58         31.99         3.39 o                         
   3  11  -1       6096.37       6293.75        13.94 o                         
   3  11  -2       1999.18       2028.76         8.92 o                         
   3  11   3       3972.98       3981.39         8.91 o                         
   3  11  -4          4.95         46.47         2.85 o                         
   3  11  -5       2495.84       2552.64         7.20 o                         
   3  11   6       2096.23       2278.80         6.08 o                         
   3  11   7       1295.98       1337.90         3.83 o                         
   3  11   8       2977.18       3244.55         7.42 o                         
  -3  11  -9        963.04        963.52         4.64 o                         
   3  11  10        144.11        191.22         3.17 o                         
   3  11  11          2.43         14.86         2.73 o                         
   3  11 -12         23.20         43.35         2.32 o                         
  -3  11 -13        834.73        712.30         4.59 o                         
  -3  11 -14       1160.99       1154.73         5.21 o                         
  -3  11 -15        670.06        755.14         4.50 o                         
  -3  11 -16        955.29       1022.25         4.08 o                         
   3  11 -17        649.11        621.92         3.46 o                         
  -3  11 -18          0.03          2.73         2.41 o                         
  -3  11 -19         21.94         12.52         2.34 o                         
  -3  11 -20         41.02         24.29         2.29 o                         
   3  11 -21        317.17        302.08         2.57 o                         
  -3  11 -22          0.06          6.72         1.95 o                         
  -3  11 -23         87.10         98.61         2.75 o                         
   3  11 -23        160.47        169.91         3.46 o                         
  -3  11 -24         92.28         78.12         1.68 o                         
   3 -11  24        170.00        126.38         3.64 o                         
   3  12  -1         21.23         28.45         2.61 o                         
   3  12  -2       1115.21       1242.26         4.30 o                         
   3  12  -3        118.08         92.96         2.20 o                         
   3  12   4         42.77         23.36         1.95 o                         
   3  12  -5          1.16          1.82         1.95 o                         
   3  12  -6          0.03         -0.71         2.01 o                         
   3  12   7          0.61         10.79         2.86 o                         
   3  12  -8        298.20        396.63         3.82 o                         
  -3  12  -9       3286.41       3317.72         7.71 o                         
   3  12 -10        701.06        729.75         3.29 o                         
   3  12 -11        293.27        427.56         3.16 o                         
  -3  12 -12        167.01        148.55         2.56 o                         
  -3  12 -13         24.76         52.31         3.20 o                         
  -3  12 -14        658.61        654.92         4.35 o                         
   3  12 -15        268.54        343.94         3.71 o                         
  -3  12 -16        728.27        797.39         4.38 o                         
  -3  12 -17         38.89         42.35         2.85 o                         
  -3  12 -18        200.25        207.28         3.13 o                         
  -3  12 -19         92.36        112.46         2.79 o                         
   3  12 -20        402.95        442.57         3.16 o                         
  -3  12 -21        222.84        195.15         2.60 o                         
   3  12 -22          5.38         -2.02         2.02 o                         
  -3  12 -23         12.59         20.17         2.08 o                         
   3 -12  23         23.20         24.76         1.97 o                         
   3  13  -1        324.50        293.13         3.72 o                         
   3  13  -2         71.41         37.41         3.05 o                         
   3  13   3        305.86        265.69         2.49 o                         
   3  13   4        632.94        632.83         3.14 o                         
   3  13   5        687.89        749.67         4.47 o                         
   3  13  -6        129.63        139.58         3.44 o                         
  -3  13  -7        237.18        216.38         3.70 o                         
  -3  13   8        539.44        522.74         3.18 o                         
   3  13   9        386.88        457.12         3.01 o                         
  -3  13 -10         27.11         22.28         2.12 o                         
   3  13 -11         20.20         10.36         2.01 o                         
   3  13 -12        514.75        421.95         3.15 o                         
  -3  13 -13       1250.41       1302.84         5.53 o                         
  -3  13 -14        567.96        566.83         4.17 o                         
  -3  13 -15          4.78          5.57         2.88 o                         
  -3  13 -16        121.09        111.33         2.99 o                         
   3  13 -17       1319.61       1373.91         4.78 o                         
  -3  13 -18          9.00         -2.52         2.52 o                         
   3  13 -19          2.15         -2.33         2.33 o                         
  -3  13 -20         75.34         65.19         1.90 o                         
   3  13 -21        326.53        275.97         2.00 o                         
   3  14  -1          7.02         -4.13         4.13 o                         
   3  14  -2        777.59        802.73         4.45 o                         
  -3  14   3         10.50         13.43         2.63 o                         
   3  14   4        111.17        148.67         2.93 o                         
  -3  14   5         32.88         27.64         2.52 o                         
  -3  14   6        666.39        651.56         3.41 o                         
  -3  14  -7        189.45        217.45         2.64 o                         
  -3  14   8         29.27         54.65         2.20 o                         
  -3  14   9          3.29          2.45         2.00 o                         
   3  14  10          5.60          8.62         1.94 o                         
  -3  14 -11        178.24        155.79         2.64 o                         
   3  14 -12        411.45        513.75         4.11 o                         
   3  14 -13         24.39         13.74         2.93 o                         
   3  14 -14         27.18         39.40         2.85 o                         
   3  14 -15        103.52        106.59         2.90 o                         
   3  14 -16        374.23        368.54         3.19 o                         
  -3  14 -17         35.14         22.26         2.39 o                         
   3  14 -18         89.68         92.59         2.31 o                         
  -3  14 -19          6.43         10.27         1.97 o                         
   3  15  -1        291.50        436.57         3.69 o                         
   3  15   2          5.50          1.83         2.94 o                         
   3  15   3        209.24        248.90         2.95 o                         
   3  15   4         22.65         27.89         2.56 o                         
  -3  15   5       1069.06       1193.78         4.46 o                         
  -3  15   6         45.59         31.50         2.50 o                         
   3  15   7         85.48         91.05         2.56 o                         
   3  15  -8         13.70         19.61         2.31 o                         
  -3  15  -9        623.18        748.78         2.85 o                         
  -3  15 -10         26.83         16.60         1.78 o                         
   3  15 -11          2.83         -1.36         2.51 o                         
  -3  15 -12         13.31         19.72         2.63 o                         
   3  15 -13        851.69        899.41         4.14 o                         
  -3  15 -14        206.90        231.33         2.80 o                         
  -3  15 -15          0.74         22.43         2.24 o                         
   3  15 -16          2.95         19.79         2.06 o                         
  -3  15 -17        431.19        412.61         3.20 o                         
   3  16   1          5.34         43.50         2.59 o                         
  -3  16  -2         95.71         91.37         3.05 o                         
   3  16  -3         92.75        104.13         2.54 o                         
   3  16  -4         99.17        135.05         2.55 o                         
  -3  16   5         41.06         64.22         2.34 o                         
  -3  16   6          0.14         12.10         2.16 o                         
   3  16   7         97.06        112.45         2.29 o                         
  -3  16  -8         13.75          7.93         1.95 o                         
  -3  16   9         32.63         27.02         1.95 o                         
  -3  16 -10          9.46         -1.56         3.20 o                         
   3  16 -11          1.70         -3.10         3.10 o                         
   3  16 -12        100.25        115.70         3.20 o                         
   3  16 -13         22.80         -2.77         2.77 o                         
   3  16 -14         23.43          8.13         2.99 o                         
   3  17   1        355.41        338.35         3.21 o                         
   3  17  -2         25.59         24.89         2.31 o                         
   3  17  -3         91.87        100.07         2.10 o                         
   3  17   4         23.93         42.14         1.91 o                         
   3  17   5        784.48        859.29         3.17 o                         
  -3  17  -6         13.22         37.16         1.79 o                         
  -3  17  -7          1.40          0.77         1.71 o                         
   3  17  -8          8.90         30.68         3.79 o                         
   3  17  -9        871.18        844.76         5.35 o                         
   3  17 -10         24.21         32.03         3.52 o                         
   3  18  -1         95.68        111.63         2.23 o                         
   3  18   2         38.43         68.47         2.09 o                         
   3  18  -3         40.11         41.26         3.22 o                         
   4   0   0      21384.44      24987.39        34.25 o                         
  -4   0   2      47398.80      37027.57        12.39 o                         
   4   0  -2      87323.30      78851.33        39.74 o                         
   4   0  -4      79664.02      74656.41        50.31 o                         
   4   0  -6      16083.40      16662.02        26.31 o                         
   4   0   8      15492.87      14864.31        36.84 o                         
   4   0  10       6113.37       5900.58        25.94 o                         
   4   0  12       8208.62       8497.66        21.48 o                         
   4   0  14        961.74        724.13        12.74 o                         
   4   0  16       1459.19       1330.81         5.18 o                         
  -4   0  18       3809.69       3881.34         6.30 o                         
   4   0  20        117.30        103.86         3.40 o                         
   4   0  20        216.10        211.73         3.52 o                         
   4   0  22        131.65        167.60         2.55 o                         
  -4   0  22        242.54        209.55         4.29 o                         
   4   0  24         66.03        122.25         2.52 o                         
  -4   0  24        121.65         77.83         3.65 o                         
   4   0  26        564.77        610.39         3.11 o                         
   4   0 -26       1040.48       1215.25        10.48 o                         
   4   0 -28        309.89        380.35         4.33 o                         
   4   0 -30        795.62        839.65         4.55 o                         
   4   1   0      26691.51      25412.79        22.91 o                         
   4   1   1       1256.72       1328.15         3.34 o                         
   4  -1  -1       2315.27       2279.61         5.49 o                         
   4   1   2       7915.00       6761.60         6.61 o                         
   4   1  -2      14581.93      14139.30        14.73 o                         
   4   1   3        823.69        605.28         4.02 o                         
  -4   1   3       1517.50       1456.56         5.73 o                         
   4   1   4       9409.36       8902.90         7.52 o                         
   4  -1  -5        340.25        390.35         2.69 o                         
   4  -1  -6       2844.59       2920.01         4.86 o                         
   4  -1  -7      11703.25      11337.48         9.77 o                         
  -4   1   8       2166.59       2141.01         6.30 o                         
  -4  -1   9        255.18        305.30         3.59 o                         
   4   1  10       4908.56       5008.74         7.49 o                         
   4   1  11        952.03        909.11         5.13 o                         
  -4   1  11       1753.96       1600.87         5.99 o                         
   4   1  12       1259.82       1457.82         6.03 o                         
  -4   1  13        892.70        950.99         5.44 o                         
  -4   1  14        704.46        739.59         5.27 o                         
   4   1  15         69.63         75.33         1.79 o                         
  -4   1  16        287.32        238.21         2.31 o                         
   4   1  17        123.51        112.47         2.13 o                         
   4   1  18        817.96        789.15         3.39 o                         
   4   1  19        155.38        136.18         3.49 o                         
  -4  -1  19        286.26        279.54         2.19 o                         
  -4  -1  20        169.09        174.23         2.03 o                         
  -4   1  20        311.52        357.88         3.44 o                         
  -4   1  21        306.17        291.79         1.94 o                         
   4   1  21        564.07        551.86         5.55 o                         
   4  -1  22         21.18         20.64         1.39 o                         
   4  -1  22         39.02         42.53         4.23 o                         
   4  -1  23         62.74         40.13         1.45 o                         
  -4   1  23        115.58         87.51         5.78 o                         
   4  -1  24        164.17        164.14         1.70 o                         
  -4   1  24        302.45        335.57         3.82 o                         
   4  -1  25          0.33         -0.58         1.38 o                         
   4  -1  25          0.61          2.02         3.67 o                         
  -4   1 -26          1.73         -0.92         1.42 o                         
   4  -1  26          3.20         10.61         3.44 o                         
  -4  -1  27          0.12          4.01         1.35 o                         
  -4   1 -28         53.39         74.72         1.92 o                         
   4   1 -28         98.36        128.79         4.21 o                         
   4   1 -29         39.49         41.10         1.18 o                         
  -4   1 -30         94.83         88.17         1.18 o                         
   4   2   0        480.35        285.24         3.88 o                         
   4   2  -1       3520.06       3032.24         6.44 o                         
  -4   2   2        180.68        160.43         2.87 o                         
   4   2  -2        332.88        282.21         3.31 o                         
  -4   2   3       4227.82       4306.49         6.51 o                         
  -4   2   4         52.18         38.64         2.37 o                         
   4   2  -5       4312.31       3886.78         5.30 o                         
  -4   2   6        389.87        330.15         3.34 o                         
   4   2  -7        338.27        337.48         2.68 o                         
   4   2   8      14197.82      14077.03        10.19 o                         
   4   2   9         60.39         87.52         2.39 o                         
   4   2  10       4519.00       4556.93         7.35 o                         
   4   2  11        142.36        132.85         3.03 o                         
   4   2  11        262.26        343.80         4.10 o                         
  -4   2  12       6944.32       7130.03        13.22 o                         
  -4   2  13        793.42        746.97         5.02 o                         
   4  -2  14       3147.48       3539.78         9.55 o                         
   4  -2  15        687.88        722.41         2.74 o                         
   4  -2  16       4968.12       4898.09         6.13 o                         
  -4   2  17         29.53          3.18         1.95 o                         
  -4   2  18       3374.19       3697.52         5.91 o                         
   4   2  19         86.74         65.30         3.18 o                         
   4  -2  19        159.79        126.60         2.42 o                         
   4  -2  20       1575.63       1630.79         4.36 o                         
   4   2  20       2902.79       3066.39         7.08 o                         
  -4  -2  21        214.88        214.09         1.77 o                         
   4  -2  21        395.87        413.28         3.85 o                         
  -4   2  22       1092.63       1191.58         3.05 o                         
  -4  -2  22       2012.96       2148.43         8.01 o                         
   4  -2  23         75.56         89.61         1.76 o                         
  -4   2  23        139.20         78.56         4.14 o                         
   4   2 -24        180.42        167.53         1.63 o                         
  -4  -2  24        332.39        276.62         6.74 o                         
  -4   2 -25        933.24        923.79         2.43 o                         
   4  -2  25       1719.31       1701.31         8.88 o                         
  -4   2 -26        175.96        196.07         1.79 o                         
   4  -2 -26        324.16        340.02         4.33 o                         
  -4   2  27         28.08         31.46         1.34 o                         
  -4   2 -28         62.21         65.41         1.52 o                         
  -4  -2  29          8.26          3.57         1.23 o                         
  -4  -2 -30        386.36        436.16         2.15 o                         
   4  -3   0         72.90         56.97         3.27 o                         
   4   3  -1        119.01        143.23         2.20 o                         
   4  -3   2         90.76         83.38         2.21 o                         
  -4  -3   3        753.67        741.88         2.49 o                         
   4   3  -4         70.90         76.04         2.59 o                         
   4   3  -5      12532.32      13339.17        10.98 o                         
   4   3   6         45.57        108.49         2.27 o                         
   4   3  -7       4910.09       5034.86         6.99 o                         
  -4   3   8       6346.09       6420.46         8.14 o                         
   4   3   9       4384.37       4947.11         8.01 o                         
  -4   3  10          6.44          0.69         2.26 o                         
   4   3  11        513.99        398.32         4.22 o                         
   4   3  12        120.95         43.66         3.34 o                         
  -4   3  13        584.13        656.41         5.33 o                         
  -4   3  14        185.61        126.79         1.88 o                         
   4   3  15        990.54        986.96         3.13 o                         
   4   3  16       1192.53       1146.09         3.47 o                         
  -4   3  17        165.47        129.40         2.34 o                         
  -4   3  18        668.50        702.23         3.33 o                         
   4   3  19       1506.52       1639.17         3.47 o                         
   4   3  20        103.30        103.89         2.38 o                         
  -4   3  20        190.31        150.48         3.00 o                         
   4  -3  21         81.68         69.70         2.42 o                         
   4   3 -22        153.72        149.68         2.12 o                         
   4  -3  22        283.19        271.38         3.02 o                         
  -4   3 -23        116.34        124.51         1.82 o                         
   4  -3  23        214.34        239.51         3.72 o                         
  -4   3 -24          8.50          3.24         1.35 o                         
   4   3 -24         15.65         -4.30         4.30 o                         
  -4   3 -25        231.35        233.49         1.86 o                         
   4  -3  25        426.22        371.32         3.82 o                         
  -4   3 -26        295.43        330.83         1.64 o                         
   4  -3  26        544.28        570.01         4.62 o                         
   4   3 -27         92.59        138.75         1.50 o                         
   4  -3  27        170.58        226.47         4.67 o                         
  -4  -3  28         10.99          7.19         1.16 o                         
  -4  -3  28         20.25          9.27         4.49 o                         
  -4   3  29          1.88         -1.75         1.75 o                         
  -4   3 -30          3.13          1.22         1.20 o                         
   4   3 -30          5.76          7.79         2.42 o                         
   4   4   0      23504.30      22893.39        27.72 o                         
   4   4  -1       2608.59       2389.89         7.31 o                         
   4  -4   2        449.08        360.75         4.26 o                         
   4   4  -3      15420.28      14280.72        11.17 o                         
  -4   4   4      51771.01      52704.12        27.74 o                         
   4   4  -5         15.24          9.96         2.65 o                         
  -4   4   6        149.07        239.94         2.85 o                         
   4   4   7      13064.63      13529.79        13.06 o                         
   4   4   8      15916.41      16233.40        14.56 o                         
  -4   4   9       1380.21       1513.81         6.32 o                         
  -4   4  10       1972.24       1924.90         7.14 o                         
  -4   4  11       4404.80       4535.17        12.02 o                         
  -4   4  12       9292.54       9864.19        17.79 o                         
  -4   4  13        296.88        280.61         4.89 o                         
  -4   4  14        777.10        905.33         6.99 o                         
  -4   4  15       5902.29       6197.28        14.41 o                         
   4   4  16       1813.30       1905.33         8.89 o                         
   4   4  17         69.66         83.36         5.35 o                         
  -4   4  18       3303.00       3485.80         7.69 o                         
   4  -4  19         17.88         15.76         1.98 o                         
   4   4 -20          0.85         13.25         1.99 o                         
   4   4 -21        744.41        770.56         2.91 o                         
  -4   4 -22       1222.92       1279.00         7.21 o                         
   4   4 -22       2252.97       2166.03         5.14 o                         
   4   4 -23          7.46         -1.80         1.80 o                         
  -4  -4  23         13.75         -3.23         3.23 o                         
   4   4 -24          2.78          4.55         1.40 o                         
   4  -4  24          5.12          7.66         3.44 o                         
  -4   4 -25        361.95        364.00         1.88 o                         
  -4  -4  25        666.82        620.14         5.65 o                         
  -4   4 -26        491.11        558.44         2.80 o                         
   4  -4  26        904.77        860.76         6.96 o                         
  -4   4 -27          7.87          0.50         1.17 o                         
   4  -4  27         14.51          4.13         3.98 o                         
   4  -4  28          0.37         -1.42         1.42 o                         
   4  -4  28          0.68         -1.27         3.52 o                         
   4  -4  29         20.43         11.01         1.05 o                         
   4   5   0       7118.74       7575.56        22.42 o                         
   4  -5  -1       1434.52       1342.43         8.26 o                         
   4   5  -2       2624.81       2458.50         9.16 o                         
   4  -5  -3        858.75        913.00         5.47 o                         
   4   5  -4       6777.00       7068.38        11.61 o                         
   4   5  -5        339.25        363.79         3.84 o                         
   4   5   6         27.43         19.54         3.84 o                         
  -4   5   7         30.06         29.68         3.69 o                         
  -4   5   8       7480.03       8346.13        13.94 o                         
   4   5  -9          3.48          9.02         3.02 o                         
   4   5 -10        311.12        318.14         4.19 o                         
  -4  -5  11        428.59        447.90         4.83 o                         
   4   5 -12         84.76         78.88         3.81 o                         
  -4   5  13        663.51        677.11         5.77 o                         
  -4   5  14          0.27         -5.15         5.15 o                         
  -4   5  15        153.58        165.00         6.45 o                         
   4   5  16        208.54        153.63         5.65 o                         
   4  -5  17         48.35          9.05         4.54 o                         
   4  -5  18          0.09          4.83         1.92 o                         
   4  -5  19          3.55         14.62         2.02 o                         
   4   5  20        241.58        201.27         2.28 o                         
   4  -5  21         85.36         99.87         2.36 o                         
  -4   5 -22          0.00         -2.41         2.41 o                         
   4  -5  22          0.01         -3.28         3.28 o                         
  -4   5 -23         23.00         19.63         2.52 o                         
   4  -5  23         42.37         21.65         3.86 o                         
   4   5 -24         67.05         44.50         1.49 o                         
   4  -5  24        123.53         36.47         3.81 o                         
   4  -5  25         29.87         19.92         1.38 o                         
  -4  -5  25         55.03         50.58         5.54 o                         
  -4   5 -26         31.01         18.45         1.29 o                         
   4  -5  26         57.13         32.11         3.45 o                         
  -4   5 -27          6.87         11.15         1.22 o                         
   4  -5  27         12.65         12.47         3.08 o                         
  -4   5 -28         21.85         11.51         1.10 o                         
   4  -5  28         40.25         12.95         2.69 o                         
   4  -5 -29         14.42         12.38         1.03 o                         
   4  -5  29         26.56         26.58         3.05 o                         
   4  -6   0       4286.25       3850.49        24.03 o                         
   4   6   1       3598.27       3209.98        12.70 o                         
   4  -6  -2        140.96        147.07         4.62 o                         
   4  -6  -3       2447.12       2076.11        12.70 o                         
   4  -6  -4      16801.21      15673.79        46.40 o                         
  -4   6   5       3128.34       3103.81        14.36 o                         
   4   6   6       6115.64       6434.21        15.75 o                         
   4   6   7       1344.81       1199.36         7.54 o                         
  -4   6   8       3952.01       3683.99        12.53 o                         
  -4   6   9       1095.69       1213.76         7.99 o                         
  -4   6  10      10892.06      10834.93        21.26 o                         
   4   6  11        328.97        321.50         5.46 o                         
   4   6  12       1801.45       1809.19         9.90 o                         
   4   6 -13       1287.43       1249.42         8.77 o                         
  -4   6  14       8772.79       9175.79        21.29 o                         
  -4   6  15        391.31        316.43         6.12 o                         
   4   6 -16        913.66        719.39         7.67 o                         
   4  -6  17        729.18        785.44         2.90 o                         
  -4   6 -18       7575.68       7508.16         7.00 o                         
   4   6  19        148.89        135.51         2.24 o                         
   4  -6  20         13.30         17.59         2.36 o                         
   4  -6  21          5.67          4.29         2.37 o                         
   4  -6  22       2177.69       2323.71         4.92 o                         
  -4   6  23        477.53        428.47         2.80 o                         
   4  -6  23        879.75        732.91         7.03 o                         
  -4   6 -24         35.57         31.50         1.91 o                         
  -4  -6  24         65.52        102.24         5.86 o                         
  -4   6 -25          0.06         -0.84         1.37 o                         
  -4  -6  25          0.11          1.21         5.53 o                         
   4   6 -26        354.95        367.43         1.94 o                         
   4  -6  26        653.93        624.73         4.47 o                         
   4  -6 -27          0.12          3.48         1.12 o                         
  -4  -6  27          0.22          0.50         2.90 o                         
   4  -6  28         37.60         29.27         1.15 o                         
   4  -6  28         69.26         82.50         2.72 o                         
   4  -7   0          1.87         -3.83         4.49 o                         
   4  -7  -1        233.08        164.28         4.09 o                         
   4  -7  -2        167.37        170.71         4.16 o                         
   4   7   3        144.80        210.38         6.16 o                         
   4  -7  -4        874.57        928.68        13.88 o                         
   4  -7  -5        164.38        196.35         8.72 o                         
  -4   7   7         67.37         57.46         4.84 o                         
   4   7   8         18.13          8.61         3.99 o                         
  -4   7   9        696.68        732.46         7.14 o                         
  -4   7  10       1266.27       1177.41         8.56 o                         
   4   7 -11         25.42         13.43         4.44 o                         
   4   7  12          0.70         -4.36         4.36 o                         
   4   7 -13        704.23        809.07         7.93 o                         
   4   7 -14         20.76         15.94         4.79 o                         
  -4   7  15        473.01        486.51         6.86 o                         
  -4   7 -16          0.68         -2.14         2.14 o                         
   4  -7  17       1296.26       1350.87         3.72 o                         
  -4   7 -18         65.55         79.09         2.25 o                         
   4  -7  19        956.25        834.96         3.90 o                         
   4  -7  20        148.31        130.55         2.89 o                         
   4  -7  21         91.73        120.44         2.55 o                         
   4   7 -22         82.71         58.46         2.75 o                         
  -4   7 -23         17.16         12.87         1.81 o                         
  -4  -7  23         31.61         29.22         5.58 o                         
   4   7 -24         47.04         38.36         2.29 o                         
  -4  -7  24         86.67         97.22         5.48 o                         
  -4   7 -25         23.74         20.48         1.35 o                         
  -4  -7  25         43.74         19.42         4.98 o                         
  -4  -7  26          2.70          2.94         1.19 o                         
   4  -7  26          4.97         15.00         3.07 o                         
  -4   7 -27         23.77         14.59         1.02 o                         
   4  -7  27         43.79         33.87         2.74 o                         
  -4   7 -28          0.12          3.40         1.62 o                         
  -4  -7  28          0.22         13.19         2.32 o                         
   4   8   0       4104.25       3899.60         9.15 o                         
   4   8  -1        560.90        590.04         3.84 o                         
   4   8  -2         62.23         91.36         2.70 o                         
   4   8   3        372.37        477.79         2.91 o                         
   4   8  -4       1816.25       1464.90         4.50 o                         
   4   8  -5        247.62        237.53         7.22 o                         
   4  -8  -6       1483.55       1318.69        17.66 o                         
   4  -8  -7         95.72         34.12         8.21 o                         
  -4   8   9         76.25        131.94         5.68 o                         
  -4   8  10         95.04         99.39         5.78 o                         
  -4   8  11       1642.92       1778.63        10.82 o                         
   4   8  12        526.93        557.61         7.13 o                         
   4   8  13         17.70         27.00         4.86 o                         
   4  -8  14        133.94        118.81         2.21 o                         
   4   8 -15        544.41        618.28         2.93 o                         
  -4   8  16        527.20        543.16         3.14 o                         
   4   8  17        319.07        270.46         2.76 o                         
  -4   8 -18         86.28         81.47         2.74 o                         
  -4   8 -19       3602.98       3889.00         6.84 o                         
  -4   8 -20         89.28         77.81         2.83 o                         
  -4   8 -21          3.24          1.69         2.61 o                         
   4   8 -22        173.40        201.35         2.76 o                         
  -4  -8  22        319.45        355.12         6.31 o                         
  -4   8 -23        919.74        951.20         4.06 o                         
  -4  -8  23       1694.45       1709.49         9.07 o                         
  -4   8 -24          6.23         10.06         1.99 o                         
  -4  -8  24         11.47         22.48         4.79 o                         
  -4   8 -25         35.31         19.48         1.21 o                         
  -4  -8  25         65.05         22.89         4.38 o                         
  -4  -8  26        263.89        299.74         2.12 o                         
  -4  -8  26        486.17        518.39         5.14 o                         
   4  -8 -27        169.79        198.07         1.41 o                         
  -4  -8  27        312.82        382.93         4.37 o                         
   4  -9   0        138.80        104.87         3.27 o                         
   4   9  -1       1484.49       1477.98         6.14 o                         
   4   9  -2       2065.27       2378.65         7.45 o                         
   4  -9  -3        936.22        926.66         4.06 o                         
   4   9   4          4.79         21.07         2.19 o                         
   4   9  -5        200.74        151.70         7.11 o                         
   4   9  -6        690.68        624.38        10.35 o                         
   4   9  -7         80.97         30.87         6.22 o                         
   4   9  -8         81.95        105.65         7.05 o                         
   4  -9  -9        317.71        230.20         8.06 o                         
  -4   9  12          1.36          0.07         2.57 o                         
  -4   9 -13        262.97        283.22         2.67 o                         
  -4   9 -14        355.98        343.49         2.79 o                         
  -4   9  15        465.76        469.62         2.72 o                         
  -4   9 -16        273.53        237.71         2.68 o                         
  -4   9 -17         52.20         67.05         2.71 o                         
  -4   9 -18          7.82         -0.03         2.56 o                         
  -4   9 -19        189.94        155.40         2.79 o                         
  -4   9 -20        269.10        289.71         2.93 o                         
   4   9 -21        631.22        628.43         3.30 o                         
  -4   9 -22        367.01        341.30         2.81 o                         
  -4   9 -23         23.44         26.34         1.94 o                         
  -4  -9  23         43.18         41.07         4.39 o                         
  -4   9 -24         21.41         13.17         1.73 o                         
  -4  -9  24         39.45         22.58         4.11 o                         
   4  -9  25        158.77        173.24         1.33 o                         
   4  -9  25        292.50        312.64         3.28 o                         
   4  -9  26         63.21         59.25         1.14 o                         
  -4  -9  26        116.45        110.21         2.59 o                         
   4  10   0       1172.22       1181.10         6.81 o                         
   4  10   1       7487.73       7293.37        14.08 o                         
   4  10  -2        115.33        217.49         4.14 o                         
   4  10  -3       3400.58       3576.47         7.86 o                         
   4  10  -4       2014.18       1834.05        23.37 o                         
   4  10  -5       3186.39       2985.10        29.94 o                         
   4  10  -6        659.47        763.55        17.59 o                         
   4  10  -7       4500.89       4142.99        34.76 o                         
   4  10  -8        319.77        273.33        13.46 o                         
   4  10   9         49.09         31.97         6.34 o                         
  -4  10 -10        142.84        113.89         2.33 o                         
  -4  10  11         96.77         71.13         2.28 o                         
  -4  10 -12       1814.07       1797.29         4.53 o                         
   4  10 -13        503.60        462.48         3.28 o                         
   4  10 -14        453.44        455.16         3.27 o                         
  -4  10 -15       2113.62       1996.82         5.05 o                         
  -4  10 -16       2511.10       2351.14         6.21 o                         
  -4  10 -17        491.36        519.40         3.31 o                         
  -4  10 -18        411.05        391.12         3.03 o                         
  -4  10 -19        454.31        397.27         2.94 o                         
  -4  10 -20         89.98         70.34         2.37 o                         
  -4  10 -21         13.96          1.93         2.19 o                         
  -4  10 -22         67.31         70.60         2.85 o                         
   4  10 -22        124.01        118.89         2.79 o                         
  -4  10 -23          0.64         -1.70         1.70 o                         
  -4 -10  23          1.18         -3.59         3.59 o                         
  -4  10 -24         48.55         47.01         1.73 o                         
   4 -10  24         89.45        104.54         2.69 o                         
  -4  10 -25        107.84        109.69         1.63 o                         
  -4 -10  25        198.67        143.20         2.46 o                         
   4  11   0       3657.89       3807.49        11.84 o                         
   4  11  -1         99.14        102.41         7.22 o                         
   4  11  -2          4.11         -4.34         8.54 o                         
   4  11   3          1.48         -5.62         5.62 o                         
   4  11  -4        686.89        646.44         6.50 o                         
   4  11  -5         20.45          4.40         2.49 o                         
  -4  11  -6       2654.40       2668.66         6.20 o                         
   4  11  -7        902.37        946.96         3.77 o                         
   4  11  -8         41.49         46.64         2.60 o                         
  -4  11  -9         70.53         62.72         2.58 o                         
  -4  11 -10         64.98         67.86         2.34 o                         
  -4  11 -11        726.59        710.79         3.29 o                         
   4  11  12         60.21         76.07         2.62 o                         
  -4  11 -13        955.68        858.13         4.03 o                         
  -4  11 -14        965.19        857.03         3.99 o                         
   4  11 -15        199.51        179.46         2.94 o                         
   4  11 -16        204.83        176.18         3.27 o                         
  -4  11 -17          0.59         -2.78         2.78 o                         
  -4  11 -18        641.32        590.67         3.80 o                         
  -4  11 -19          1.26         -2.25         2.25 o                         
  -4  11 -20         31.33         20.09         2.14 o                         
   4  11 -21         62.10         48.41         2.03 o                         
  -4  11 -22         52.48         42.12         2.55 o                         
   4 -11  22         96.69         65.91         2.03 o                         
  -4  11 -23          5.21         18.51         1.60 o                         
   4 -11  23          9.61         15.13         3.39 o                         
  -4  11 -24         12.17         12.84         2.01 o                         
   4 -11  24         22.42         10.94         3.05 o                         
   4  12   0       1808.00       2033.51        14.73 o                         
   4  12  -1        367.61        306.38         7.62 o                         
   4  12  -2          3.85          0.16         3.53 o                         
  -4  12  -3        342.32        301.79         3.56 o                         
   4  12  -4        327.29        347.45         3.59 o                         
   4  12  -5         11.75         22.61         2.63 o                         
   4  12  -6        304.72        369.84         3.39 o                         
   4  12  -7        356.41        346.19         3.67 o                         
   4  12  -8        236.02        170.44         3.30 o                         
   4  12  -9        254.65        286.66         3.65 o                         
  -4  12 -10        682.13        592.95         3.63 o                         
  -4  12 -11        937.22       1043.24         4.16 o                         
   4  12 -12         84.01         83.88         2.37 o                         
  -4  12 -13        971.97       1009.89         4.18 o                         
  -4  12 -14         24.60          5.05         2.99 o                         
   4  12 -15       1121.16       1054.77         4.67 o                         
   4  12 -16        174.79        136.14         3.06 o                         
   4  12 -17        144.19        142.58         2.96 o                         
  -4  12 -18        435.76        496.74         3.42 o                         
  -4  12 -19       1030.55       1035.20         3.99 o                         
  -4  12 -20         46.15         26.91         2.02 o                         
   4 -12  21          1.75         -1.77         1.77 o                         
  -4  12 -22        143.81        154.41         1.83 o                         
   4 -12  22        264.94        230.66         3.67 o                         
   4  13   0        525.55        327.57         9.72 o                         
   4  13   1        126.56         82.17         6.17 o                         
   4  13  -2        341.56        337.46         6.96 o                         
   4  13   3        134.90        144.04         8.54 o                         
  -4  13  -4       1297.04       1112.73         5.34 o                         
  -4  13  -5        195.14        225.70         3.55 o                         
  -4  13  -6        419.32        424.18         3.98 o                         
   4  13  -7         10.69          9.88         3.00 o                         
   4  13   8          6.90          4.34         2.99 o                         
   4 -13  -9        232.27        198.23         3.02 o                         
   4  13  10        165.43        143.90         2.18 o                         
   4 -13 -11         42.02         83.84         2.26 o                         
  -4  13 -12        263.18        222.80         2.72 o                         
   4  13 -13        177.13        133.52         3.27 o                         
  -4  13 -14        295.68        341.25         3.57 o                         
  -4  13 -15          7.22         -2.72         2.72 o                         
   4 -13  16         19.18         23.12         2.20 o                         
   4 -13  17          6.88          1.27         2.05 o                         
   4 -13  18         72.31         83.25         2.07 o                         
   4 -13  19          8.07         -0.32         1.76 o                         
   4 -13  20          0.29         -1.60         1.60 o                         
  -4  13 -21          1.56         -1.90         1.90 o                         
   4 -13  21          2.87         -2.52         2.52 o                         
   4  14   0          1.04         -8.04         8.04 o                         
   4  14   1        402.42        378.69         6.98 o                         
   4  14   2        179.53        168.71         6.37 o                         
   4  14   3        984.32       1136.82         8.64 o                         
   4  14  -4          0.08         18.31         4.78 o                         
   4  14  -5        920.94       1041.69         8.47 o                         
   4  14   6          9.82         36.91         2.91 o                         
   4  14  -7       1328.47       1593.04         4.30 o                         
   4  14  -8        175.81        162.13         2.18 o                         
  -4  14  -9        343.24        340.88         2.33 o                         
  -4  14  10          0.14         17.81         1.88 o                         
   4  14 -11       1016.25       1134.66         3.90 o                         
   4  14 -12        135.87        158.31         3.09 o                         
  -4  14 -13          0.51         -2.08         2.63 o                         
  -4  14 -14        231.87        230.55         3.00 o                         
   4  14 -15        335.68        458.56         3.22 o                         
  -4  14 -16        273.10        315.11         2.80 o                         
  -4  14 -17         65.67         85.45         2.23 o                         
  -4  14 -18          1.83          9.75         1.89 o                         
  -4  14 -19        188.91        190.74         2.73 o                         
  -4  15   0        428.50        326.06         4.42 o                         
   4  15  -1         98.94        106.79         3.20 o                         
  -4  15  -2         22.17         13.85         2.81 o                         
   4  15  -3        106.39        108.53         2.80 o                         
   4  15   4          4.26          0.39         2.53 o                         
  -4  15  -5          3.01          6.75         2.38 o                         
  -4  15  -6         25.84         39.81         2.21 o                         
  -4  15   7         27.97         38.56         2.17 o                         
   4  15   8          4.89          4.66         2.30 o                         
  -4  15   9         42.82         37.80         2.26 o                         
  -4  15 -10          1.91         10.15         2.18 o                         
   4  15 -11        133.59         49.66         7.23 o                         
   4  15 -12         63.34         22.98         6.68 o                         
   4  15 -13         68.01         55.49         3.03 o                         
   4  15 -14         24.32         -4.22         4.22 o                         
   4  15 -15         48.80          8.06         3.97 o                         
   4  15 -16         11.48         -3.56         3.56 o                         
   4  16   0         27.67         27.06         2.91 o                         
   4  16   1        181.21        243.89         3.30 o                         
   4  16   2          0.27         22.24         2.79 o                         
   4  16  -3        987.69       1076.90         3.90 o                         
   4 -16  -4         96.82         92.14         2.05 o                         
   4 -16  -5        110.08         90.22         1.99 o                         
   4  16  -6          5.34         22.58         2.10 o                         
   4  16   7       1244.72       1438.38         3.86 o                         
  -4  16   8         64.86         61.83         2.20 o                         
   4  16  -9          0.99          0.18         2.51 o                         
   4  16 -10         14.38          3.71         5.95 o                         
   4  16 -11       1121.42       1097.34         8.92 o                         
   4  16 -12         19.48          8.65         5.38 o                         
   4  16 -13         24.61          1.56         4.93 o                         
   4  17   0         26.21         17.60         2.70 o                         
   4  17  -1         42.42         36.57         2.63 o                         
   4  17   2         47.04         35.76         2.01 o                         
   4  17  -3         37.46         35.78         1.88 o                         
   4  17  -4         13.49         17.53         1.80 o                         
   4  17  -5         15.87         19.57         1.73 o                         
   4  17  -6         21.21         30.99         1.78 o                         
  -4  17   7         86.77         66.35         1.73 o                         
   4  17  -8          5.99          9.51         3.57 o                         
   4  17  -9          0.88         13.64         3.39 o                         
   5   0  -2       5385.53       5255.11        10.08 o                         
   5   0  -4       9447.45       8078.37         7.83 o                         
   5   0   6       7199.54       7327.86        12.05 o                         
   5   0  -8       3373.73       2537.55         9.99 o                         
   5   0  10       6609.44       6929.81        17.24 o                         
   5   0 -12       6455.95       5722.39        16.67 o                         
  -5   0  14       1614.63       1878.15         9.16 o                         
  -5   0  16       2292.04       2253.88         4.55 o                         
  -5   0  18         72.78         45.86         1.89 o                         
   5   0  18        134.09        106.37         5.62 o                         
  -5   0  20          7.86         10.87         1.87 o                         
   5   0  20         14.47         11.62         3.45 o                         
   5   0  22        110.47        117.02         2.44 o                         
   5   0  22        203.52        212.89         5.31 o                         
  -5   0  24        108.83        105.27         2.41 o                         
   5   0  24        200.49        248.42         5.38 o                         
  -5   0 -26          2.45          8.25         3.22 o                         
  -5   0 -28         30.31         32.31         2.24 o                         
  -5   0  30         25.59         24.25         1.49 o                         
   5   0 -30         47.14         27.56         2.34 o                         
   5   1  -1        108.18         54.30         2.34 o                         
   5   1  -2       1576.65       1363.95         3.60 o                         
  -5   1   3       4464.97       3454.16         4.87 o                         
   5   1  -3       8225.85       7819.23        12.65 o                         
   5   1   4        794.94        680.30         4.44 o                         
  -5   1   4       1464.53       1424.17         4.87 o                         
  -5   1   5       8441.65       8569.09         8.22 o                         
   5   1   6      21472.98      19574.71        13.04 o                         
   5   1  -7        186.11        123.25         2.29 o                         
  -5   1   8       3371.07       3325.92         6.37 o                         
  -5   1   9         67.15         44.60         2.36 o                         
   5   1  10       8264.35       7418.00         9.76 o                         
   5   1  11        461.06        448.68         3.07 o                         
   5   1  12         22.71         20.79         3.32 o                         
   5   1  12         41.84         32.62         3.02 o                         
   5   1  13       1035.00        877.25         5.22 o                         
   5   1 -14       1130.49       1008.31         5.66 o                         
   5   1  15        361.02        296.23         2.14 o                         
  -5   1  16       3856.40       3981.93         5.52 o                         
   5   1  17        472.89        444.02         2.30 o                         
   5   1  17        871.22        837.92         4.10 o                         
  -5  -1  18         15.98         17.15         1.30 o                         
  -5   1  18         29.43         56.49         3.72 o                         
  -5   1  19         73.75         95.96         1.52 o                         
   5   1  19        135.87        166.38         3.13 o                         
  -5  -1  20         14.78         11.19         1.38 o                         
   5   1  20         27.23         16.35         2.85 o                         
   5   1  21         36.59         19.92         1.33 o                         
   5  -1  21         67.41         70.62         2.71 o                         
  -5   1  22        694.15        733.36         2.72 o                         
   5  -1  22       1278.85       1608.80         5.58 o                         
  -5   1  23       1222.93       1319.79         3.41 o                         
   5  -1  23       2253.02       2134.45         5.32 o                         
   5  -1  24        805.01        840.90         3.13 o                         
   5   1 -24       1483.06       1506.73         6.63 o                         
  -5   1 -25         63.87         48.60         1.61 o                         
  -5   1  25        117.67         27.43         3.47 o                         
  -5   1 -26          1.49         -0.42         1.37 o                         
  -5   1  26          2.75         -4.96         4.96 o                         
  -5   1  27          6.29          6.39         1.51 o                         
  -5   1 -28        875.51        974.29         3.38 o                         
  -5  -1  29          0.76          5.19         1.25 o                         
  -5  -1  30          0.51          3.61         1.07 o                         
   5  -1 -30          0.95          7.96         1.59 o                         
   5   2  -1        201.77        146.83         3.33 o                         
   5   2  -2       2377.26       2079.06         8.11 o                         
  -5   2   3         92.91         84.10         2.51 o                         
   5   2  -3        171.17        163.87         3.95 o                         
   5   2   4          5.02         15.77         2.42 o                         
  -5   2   4          9.25         19.98         2.20 o                         
   5   2  -5          2.85         25.09         2.14 o                         
  -5   2   6       1561.51       1472.71         4.83 o                         
  -5   2   7       6543.73       6365.15         9.78 o                         
  -5   2   8        294.33        193.38         2.91 o                         
   5   2   9       1736.61       1719.35         4.57 o                         
  -5  -2  10        667.90        712.88         3.44 o                         
   5   2 -11        242.47        174.06         3.52 o                         
   5   2  11        446.69        377.66         3.73 o                         
   5   2  12        527.26        459.93         6.25 o                         
   5   2  12        971.38        822.86         4.51 o                         
   5  -2  13         53.85        155.35         3.26 o                         
   5   2  14        929.71        880.83         3.54 o                         
   5   2  15        569.80        558.87         2.47 o                         
   5   2  16        159.35        131.15         2.07 o                         
   5   2  17        175.67        179.39         2.20 o                         
  -5   2  17        323.64        350.49         4.87 o                         
  -5   2  18         81.44         88.63         2.03 o                         
  -5   2  18        150.04        167.22         5.04 o                         
   5  -2  19         19.32         20.94         1.59 o                         
   5   2  19         35.59         20.97         2.77 o                         
   5   2  20        166.39        186.26         1.74 o                         
  -5   2  20        306.55        306.54         2.98 o                         
  -5   2  21         22.70         21.80         1.37 o                         
   5  -2  21         41.81         44.19         2.83 o                         
  -5   2 -22          4.01         11.93         1.77 o                         
   5  -2  22          7.39         -3.02         3.02 o                         
   5   2 -23        207.57        254.58         2.07 o                         
   5  -2  23        382.40        326.53         3.15 o                         
  -5   2 -24        115.23        109.31         1.62 o                         
  -5  -2  24        212.29        163.91         3.59 o                         
  -5   2 -25         65.80         76.76         1.54 o                         
  -5  -2  25        121.22        127.24         3.07 o                         
  -5   2 -26         13.44          8.93         1.31 o                         
  -5  -2  26         24.76         17.57         2.72 o                         
   5   2 -27         88.01         85.05         1.28 o                         
   5  -2 -27        162.15        156.34         6.86 o                         
  -5  -2 -28        121.95        121.41         1.55 o                         
  -5  -2  29          1.59          7.52         1.19 o                         
   5  -3  -1       2340.91       2133.04         6.11 o                         
   5  -3   2      32732.47      30636.86        23.21 o                         
   5   3  -3         47.50         38.35         2.65 o                         
   5   3   4       2265.27       2190.92         4.86 o                         
  -5   3   5      11510.19      11003.73        11.76 o                         
   5   3   6      15056.96      14109.91        13.68 o                         
   5   3  -7        454.37        491.06         3.64 o                         
   5   3   8      10022.73      10512.11        12.36 o                         
   5   3  -9        571.03        543.61         3.43 o                         
   5   3 -10       3031.92       2869.13         6.54 o                         
   5   3 -11        583.56        675.96         8.75 o                         
   5   3  11       1075.09       1225.90         5.30 o                         
  -5   3  12       5544.66       5832.02        12.51 o                         
  -5   3  13        372.07        297.74         4.51 o                         
  -5   3  14       3762.56       3977.87        10.41 o                         
  -5   3  15        755.90        852.66         3.77 o                         
   5   3  16       1329.18       1461.18         6.29 o                         
  -5   3  16       2448.77       2709.88        10.35 o                         
  -5   3  17       1634.44       1624.39         8.64 o                         
  -5   3  18        178.49        217.11         3.96 o                         
   5  -3  19         15.03         14.86         2.11 o                         
   5   3  20        582.66        718.80        12.21 o                         
   5  -3  20       1073.44       1127.54         3.22 o                         
  -5   3 -21         64.98         53.25         1.57 o                         
  -5  -3  21        119.71        121.36         3.31 o                         
  -5   3 -22         56.98         36.40         1.62 o                         
   5  -3  22        104.97        114.07         3.36 o                         
  -5   3 -23        429.23        412.56         2.30 o                         
   5   3 -23        790.78        786.05         4.71 o                         
  -5   3 -24        199.41        242.37         1.84 o                         
   5  -3  24        367.38        423.79         4.04 o                         
  -5   3 -25         22.93         12.20         1.30 o                         
   5  -3  25         42.25         39.73         3.58 o                         
  -5   3 -26         78.19         58.99         1.36 o                         
   5  -3  26        144.04        146.69         3.22 o                         
   5  -3  27         32.01         23.77         1.22 o                         
  -5  -3  27         58.97         12.30         2.74 o                         
  -5  -3  28         89.10         94.57         1.52 o                         
  -5   3 -29         12.90         12.41         1.22 o                         
   5  -3 -29         23.77         53.30         1.81 o                         
   5   4  -1       3674.09       3630.79         9.59 o                         
   5   4  -2        154.10        323.51         4.03 o                         
   5   4  -3         20.28         23.46         2.24 o                         
   5   4   4       4346.08       4189.51         7.55 o                         
   5   4   5       1345.11       1252.63         4.17 o                         
   5   4  -6       1325.73       1296.59         5.14 o                         
   5   4  -7         15.79          0.71         2.56 o                         
  -5   4   8         93.09        184.46         3.17 o                         
   5   4  -9        190.57        103.37         2.94 o                         
   5   4  10        364.73        432.51         5.26 o                         
  -5   4  11         54.79         38.90         4.00 o                         
   5   4  12       5071.56       5584.61        14.43 o                         
  -5   4  13        703.92        580.73         6.13 o                         
  -5   4  14         98.40        142.10         4.85 o                         
  -5   4  15        367.96        409.09         5.48 o                         
  -5   4  16        457.03        410.95         5.64 o                         
  -5   4  17        198.97        192.43         5.00 o                         
  -5   4 -18        435.11        481.59         4.58 o                         
   5  -4  18        801.60        847.25         3.20 o                         
   5  -4  19        156.11        149.59         2.14 o                         
   5   4 -20        523.65        520.51         4.54 o                         
   5  -4  20        964.71       1030.43         3.56 o                         
  -5   4 -21         48.28         51.40         2.42 o                         
   5  -4  21         88.95         76.98         3.35 o                         
  -5   4 -22        115.97        104.36         1.72 o                         
   5  -4  22        213.65        202.59         3.59 o                         
  -5   4 -23         74.74         75.22         1.67 o                         
  -5  -4  23        137.69        116.18         4.64 o                         
  -5   4 -24        341.44        368.24         2.00 o                         
   5  -4  24        629.05        674.86         4.46 o                         
   5   4 -25        151.32        177.13         1.62 o                         
  -5  -4  25        278.78        319.40         4.32 o                         
   5  -4  26         41.92         50.32         1.26 o                         
   5  -4  26         77.23         84.84         3.55 o                         
  -5  -4  27         40.85         57.15         1.24 o                         
  -5  -4  27         75.25         92.97         3.21 o                         
  -5   4 -28         10.85          7.49         1.21 o                         
   5  -4  28         19.99         19.70         1.58 o                         
  -5  -4 -29         29.71         34.57         1.34 o                         
   5  -4 -29         54.74         82.29         1.66 o                         
   5   5  -1       1797.72       1665.79         7.29 o                         
   5   5  -2      13341.92      13889.26        21.66 o                         
   5   5  -3       4643.46       4678.28        11.47 o                         
   5   5   4          4.30         10.11         3.54 o                         
  -5   5   5       3454.07       3333.62         9.59 o                         
   5   5  -6      11106.12      10629.97        14.13 o                         
   5   5   7       2524.78       1883.14         6.47 o                         
  -5   5   8       1098.40       1105.82         6.80 o                         
  -5   5   9         56.41         23.10         3.57 o                         
   5   5  10       2177.52       1907.77         8.90 o                         
   5   5 -11       2289.85       2134.95         9.63 o                         
   5   5 -12        905.99        919.38         7.13 o                         
  -5   5  13       1075.80       1122.76         7.94 o                         
   5   5 -14       5487.19       5905.82        16.38 o                         
   5   5 -15        423.14        316.70         5.92 o                         
   5   5 -16       1311.81       1274.17         8.08 o                         
   5  -5  17        117.05         65.18         2.22 o                         
   5  -5  18       1682.14       1929.77         4.38 o                         
   5  -5  19         57.08         73.41         2.03 o                         
   5  -5  20       1359.81       1333.21         3.68 o                         
  -5   5 -21        196.58        188.63         2.88 o                         
   5  -5  21        362.16        300.31         3.77 o                         
   5   5 -22        165.11        194.71         2.90 o                         
  -5  -5  22        304.19        424.39         5.33 o                         
  -5  -5  23        394.42        428.19         2.25 o                         
  -5  -5  23        726.64        774.67         8.05 o                         
  -5   5  24        499.56        514.77         2.11 o                         
  -5  -5  24        920.35        857.71         5.51 o                         
  -5   5 -25         32.99         45.72         1.32 o                         
   5  -5  25         60.78         77.70         4.89 o                         
  -5   5  26         62.18         66.06         1.27 o                         
   5  -5  26        114.55        169.36         3.61 o                         
  -5  -5  27        248.33        257.19         2.31 o                         
   5  -5  27        457.51        463.37         2.18 o                         
   5  -5 -28        184.46        162.07         2.65 o                         
  -5  -5  28        339.83        325.11         2.17 o                         
   5  -6   1         71.87         30.48         3.98 o                         
   5   6  -2      14211.63      13601.35        22.99 o                         
   5  -6  -3       1309.07       1282.34         7.77 o                         
   5   6  -4         87.19         88.59         5.66 o                         
   5   6  -5        363.64        217.86         6.61 o                         
  -5   6   6       4812.67       4704.82        17.19 o                         
  -5   6   7         38.31         52.94         3.80 o                         
  -5   6   8         56.94         58.00         4.01 o                         
  -5   6   9        304.34        178.39         4.67 o                         
   5   6 -10       2285.15       2266.92        10.25 o                         
  -5   6  11          6.27         -2.42         4.11 o                         
  -5   6  12        525.00        526.62         6.33 o                         
  -5   6  13         92.55         95.81         4.84 o                         
  -5   6  14        144.60        145.73         5.15 o                         
  -5   6  15         56.03         94.55         5.00 o                         
  -5   6  16         55.12         68.97         2.22 o                         
  -5   6  17        172.42        224.87         2.57 o                         
   5  -6  18         60.07         35.49         1.95 o                         
   5  -6  19         19.40         16.13         2.25 o                         
  -5   6 -20         21.76         41.27         3.36 o                         
   5   6 -20         40.09         46.04         3.47 o                         
  -5   6 -21         86.28         93.22         2.56 o                         
  -5  -6  21        158.96        148.82         6.13 o                         
  -5   6 -22          5.20         -0.19         2.23 o                         
  -5  -6  22          9.58          2.34         5.58 o                         
  -5   6 -23         17.77          1.55         2.19 o                         
  -5   6 -24          9.18          4.46         1.22 o                         
   5  -6  24         16.91          3.27         3.58 o                         
  -5   6  25         52.45         60.61         1.29 o                         
   5  -6  25         96.63         98.41         2.30 o                         
  -5  -6  26        272.06        297.11         1.64 o                         
   5  -6  26        501.23        495.63         2.70 o                         
  -5   6 -27         54.66         40.52         1.37 o                         
  -5  -6  27        100.69         67.30         2.90 o                         
  -5   6 -28         12.02          5.27         1.54 o                         
   5  -6  28         22.15          5.80         2.45 o                         
   5   7   1       1711.15       1601.19        10.53 o                         
   5  -7  -2       2640.01       2068.60        11.77 o                         
   5  -7  -3       3294.04       3527.41        26.67 o                         
   5  -7  -4        362.85        322.67        10.72 o                         
   5   7  -5       4419.69       3996.13        19.96 o                         
   5  -7  -6       5932.59       4890.82        22.26 o                         
   5   7  -7       1904.94       1895.78        20.82 o                         
   5   7  -8       2592.10       2955.80        15.34 o                         
   5   7   9       6047.49       6254.00        16.91 o                         
   5   7  10        323.34        221.37         5.36 o                         
  -5   7  11        186.50        163.02         5.15 o                         
  -5   7  12       2048.76       2071.29        10.75 o                         
   5   7  13       4443.76       4632.30        15.46 o                         
   5   7  14        843.69        713.05         7.47 o                         
  -5   7 -15         42.55         31.69         3.07 o                         
   5   7 -15         78.39         70.35         2.84 o                         
   5   7 -16       3879.30       3769.22         5.81 o                         
  -5   7 -17        488.62        510.80         2.90 o                         
  -5   7 -18        490.72        383.78         3.10 o                         
  -5   7 -19         18.55         25.80         3.23 o                         
   5   7 -19         34.17         60.15         3.37 o                         
   5   7 -20       1613.38       1566.22         5.29 o                         
  -5   7 -21        544.05        483.72         4.85 o                         
   5   7 -21       1002.30        844.24         4.05 o                         
  -5   7 -22         56.08         36.91         2.31 o                         
  -5  -7  22        103.31        105.62         5.78 o                         
  -5   7 -23         26.36          4.06         2.16 o                         
  -5  -7  23         48.56          7.95         5.30 o                         
  -5  -7  24        345.29        353.59         1.89 o                         
  -5  -7  24        636.13        624.57         6.71 o                         
  -5   7 -25         16.13         25.74         1.20 o                         
  -5  -7  25         29.72         19.63         4.71 o                         
  -5  -7  26         79.76         68.97         1.61 o                         
   5  -7  26        146.95        151.90         3.17 o                         
  -5   7 -27         20.05         17.80         1.64 o                         
   5  -7  27         36.94         38.25         2.57 o                         
   5   8  -1         27.48         28.58         4.17 o                         
   5  -8  -2        329.73        298.20         6.55 o                         
   5  -8  -3       2796.66       2678.25        25.01 o                         
   5  -8  -4        938.56        959.45        16.78 o                         
   5  -8  -5        479.29        482.65        12.99 o                         
   5  -8  -6        634.84        551.44        13.71 o                         
   5  -8  -7        622.05        545.54        13.81 o                         
   5   8  -8        516.39        438.70         9.19 o                         
   5   8  -9         12.54         19.20         9.57 o                         
   5   8 -10         96.74         14.22         9.81 o                         
  -5   8  11       1521.33       1505.86        12.71 o                         
   5   8  12         31.19         26.22         4.79 o                         
   5  -8 -13        175.89        141.05         3.46 o                         
   5  -8 -14          7.32         -2.59         2.59 o                         
  -5   8 -15        674.98        610.89         3.13 o                         
   5   8  16         38.15         11.46         2.29 o                         
  -5   8 -17         19.55          4.89         2.82 o                         
  -5   8 -18        614.69        559.83         3.45 o                         
  -5   8 -19         21.34         13.17         2.54 o                         
  -5   8 -20          0.02         -2.45         2.45 o                         
  -5   8 -21          2.70         -1.80         2.08 o                         
  -5  -8  21          4.97          7.76         5.11 o                         
   5   8 -22        369.64        365.17         2.92 o                         
  -5  -8  22        680.99        732.59         6.95 o                         
  -5   8 -23         69.29         57.47         2.05 o                         
  -5  -8  23        127.66        107.39         5.13 o                         
  -5   8 -24          1.79         -1.12         1.12 o                         
   5  -8  24          3.29         -3.01         3.01 o                         
  -5   8 -25          3.13          1.72         1.41 o                         
  -5  -8  25          5.76          3.58         4.02 o                         
  -5   8 -26         23.40         24.53         2.10 o                         
  -5  -8  26         43.11         54.53         3.71 o                         
   5   9  -1        964.67        918.94         9.79 o                         
   5   9  -2       6597.43       5947.58        21.41 o                         
   5  -9  -3       2064.58       1866.09        16.30 o                         
   5  -9  -4       1422.07       1327.61        13.92 o                         
   5  -9  -5        390.04        337.93         8.84 o                         
   5   9  -6       3254.91       3096.40        21.02 o                         
   5  -9  -7          4.93         18.92         8.32 o                         
   5  -9  -8       1004.95        812.75        16.07 o                         
   5  -9  -9         39.21         56.78         8.94 o                         
   5  -9 -10         41.01         91.79         9.68 o                         
   5   9 -11        568.62        482.16         3.16 o                         
   5   9 -12        379.43        398.84         3.28 o                         
  -5   9 -13         54.99         22.57         2.38 o                         
  -5   9 -14         47.26         62.88         2.44 o                         
  -5   9 -15         46.23         23.74         2.48 o                         
  -5   9 -16        176.10        178.00         2.74 o                         
  -5   9 -17       1012.93        997.90         3.84 o                         
  -5   9 -18          3.01         16.27         2.41 o                         
  -5   9 -19         47.62         57.94         2.41 o                         
  -5   9 -20        408.00        408.60         2.89 o                         
  -5   9 -21        495.08        506.89         4.28 o                         
   5   9 -21        912.09        913.16         4.33 o                         
   5   9 -22        159.19        112.38         2.13 o                         
  -5  -9  22        293.28        182.46         4.89 o                         
  -5   9 -23         23.58         25.91         1.78 o                         
  -5  -9  23         43.43         46.26         2.98 o                         
  -5   9 -24         24.28         29.36         1.47 o                         
   5  -9  24         44.72         45.18         2.77 o                         
  -5   9 -25        167.30        218.38         2.65 o                         
  -5  -9  25        308.22        348.53         3.07 o                         
   5  10  -1         19.50         25.62         5.18 o                         
   5  10  -2       1290.30       1184.79        13.73 o                         
   5  10  -3         19.24         13.83         6.14 o                         
   5  10  -4         26.64         21.08         6.28 o                         
   5 -10  -5        108.19         86.51         6.98 o                         
   5  10  -6          2.11         45.03         6.62 o                         
   5 -10  -7         28.08         68.65         4.90 o                         
   5  10  -8          4.85          2.24         4.53 o                         
   5 -10  -9       1398.06       1327.74         5.58 o                         
  -5  10 -10         36.99         66.92         2.26 o                         
  -5  10  11       1583.20       1707.55         4.13 o                         
  -5  10 -12        256.14        218.54         2.65 o                         
  -5  10 -13        619.06        548.30         3.39 o                         
  -5  10 -14         24.22         44.33         2.58 o                         
  -5  10 -15        966.22        998.22         3.93 o                         
  -5  10 -16         42.58         21.26         2.81 o                         
  -5  10 -17        110.84         98.18         2.93 o                         
  -5  10 -18        164.00        167.80         2.60 o                         
  -5  10 -19        159.16        170.88         2.54 o                         
   5  10 -20        155.82        124.86         3.26 o                         
  -5  10 -20        287.07        242.48         3.17 o                         
  -5  10 -21        187.48        149.12         2.21 o                         
   5 -10  21        345.39        241.66         3.47 o                         
  -5  10 -22         11.96          9.80         1.69 o                         
   5 -10  22         22.04          6.57         2.71 o                         
  -5  10 -23        191.61        191.25         2.78 o                         
   5 -10  23        353.01        308.23         3.09 o                         
  -5  10 -24        168.83        185.09         2.54 o                         
  -5 -10  24        311.05        293.33         2.77 o                         
   5  11  -1        182.59        219.63         4.15 o                         
   5  11  -2         90.36        120.27         3.66 o                         
  -5  11  -3          1.97          2.70         2.51 o                         
  -5  11  -4         14.40         12.92         2.52 o                         
   5  11  -5        870.64       1040.42         4.04 o                         
   5  11  -6          0.15          9.94         2.45 o                         
   5  11  -7         10.90         11.27         2.60 o                         
  -5  11  -8         21.77         -2.46         2.46 o                         
  -5  11  -9          2.78         -2.41         2.41 o                         
  -5  11  10         55.32         81.35         2.44 o                         
  -5  11 -11       1505.13       1494.76         4.15 o                         
   5  11 -12         15.48         31.29         2.64 o                         
  -5  11 -13       2219.59       2351.72         5.45 o                         
   5  11 -14        647.43        676.96         3.58 o                         
  -5  11 -15        295.52        252.94         2.92 o                         
  -5  11 -16         67.96         57.84         2.85 o                         
  -5  11 -17       1143.09       1149.83         4.45 o                         
  -5  11 -18       1105.08       1121.14         4.24 o                         
   5  11 -19         14.70         38.85         2.20 o                         
  -5  11 -20        392.01        417.14         2.58 o                         
  -5  11 -21        412.94        390.85         3.51 o                         
   5 -11  21        760.77        731.00         5.87 o                         
  -5  11 -22         86.63         90.54         2.47 o                         
   5 -11  22        159.61        175.80         4.02 o                         
  -5  11 -23          3.87          6.61         1.90 o                         
   5 -11  23          7.13         11.31         3.13 o                         
   5  12  -1        125.08         87.29         5.37 o                         
   5  12  -2       1602.85       1513.48         7.56 o                         
   5  12  -3        131.06        176.90         5.72 o                         
  -5  12  -4       1067.09       1169.87         4.35 o                         
  -5  12  -5          0.24         11.77         2.50 o                         
   5  12  -6        240.67        221.64         2.97 o                         
   5  12  -7        327.16        298.27         3.20 o                         
  -5  12  -8          6.28          3.24         2.67 o                         
  -5  12  -9          4.75         11.41         2.48 o                         
   5  12 -10        787.01        718.09         3.49 o                         
   5  12 -11          3.09          5.28         2.57 o                         
  -5  12 -12        275.34        326.86         3.26 o                         
  -5  12 -13         35.00         23.82         2.68 o                         
   5 -12  14        154.09        118.65         2.38 o                         
  -5  12 -15         98.77        102.72         2.52 o                         
   5 -12  16         75.22         39.36         2.36 o                         
   5 -12  17         50.23         29.12         2.21 o                         
   5 -12  18         69.38         37.32         2.10 o                         
   5 -12  19          0.74         -2.35         2.35 o                         
   5 -12  20         87.36         50.82         2.30 o                         
  -5  12 -21         45.85         45.98         2.24 o                         
   5 -12  21         84.47         82.85         3.35 o                         
  -5  12 -22          0.01          2.39         1.67 o                         
   5 -12  22          0.01          0.65         2.74 o                         
   5  13   1       1537.29       1590.69        10.19 o                         
   5  13  -2        446.24        283.56         6.95 o                         
   5  13   3        916.55        958.57         6.61 o                         
  -5  13   4        105.66        139.88         3.69 o                         
   5  13   5       1928.76       2260.00         8.29 o                         
  -5  13  -6         55.84         48.95         2.80 o                         
   5  13  -7        615.07        610.99         3.71 o                         
  -5  13  -8          0.76         54.29         2.51 o                         
  -5  13  -9       2200.45       2248.27         4.90 o                         
  -5  13 -10        618.07        536.86         3.37 o                         
   5  13 -11         31.46         36.71         2.23 o                         
   5  13 -12         22.41          6.32         2.54 o                         
   5  13 -13        902.95        990.93         3.84 o                         
  -5  13 -14         44.16         81.27         2.48 o                         
  -5  13 -15        723.54        859.64         3.88 o                         
   5  13 -16        141.94         81.53         2.53 o                         
   5 -13  17        254.09        259.62         2.73 o                         
   5 -13  18        231.11        255.09         2.57 o                         
  -5  13 -19        202.39        246.78         2.60 o                         
  -5  13 -20         29.59         33.51         1.83 o                         
   5 -13  20         54.51         47.49         2.58 o                         
  -5  14   1         79.52         27.55         4.20 o                         
   5  14   2         11.82         25.84         4.60 o                         
   5  14   3        145.44        187.39         5.93 o                         
   5  14   4         71.17        103.24         8.14 o                         
   5  14   5         22.36          4.50         6.77 o                         
   5  14   6          5.31         18.74         5.93 o                         
   5  14   7         34.05         39.63         4.17 o                         
  -5  14  -8         77.47        159.63         2.62 o                         
   5  14  -9        147.75        153.28         2.21 o                         
   5  14 -10         47.99         30.13         1.81 o                         
  -5  14 -11         27.54         21.18         2.38 o                         
  -5  14 -12         15.14         26.16         2.27 o                         
  -5  14 -13         97.47        124.73         2.65 o                         
   5  14 -14         31.29         44.33         2.35 o                         
  -5  14 -15         16.40         25.00         2.99 o                         
  -5  14 -16         49.87         51.85         2.87 o                         
   5  14 -18          6.91         -4.73         4.73 o                         
   5  15   1        297.40        319.96         4.78 o                         
  -5  15  -2        170.73        193.02         4.37 o                         
   5  15   3        460.10        419.92         3.86 o                         
  -5  15   4         22.91         24.08         2.88 o                         
   5  15   5        773.68        889.43         4.46 o                         
   5 -15  -6         75.46         69.93         2.47 o                         
   5 -15  -7        184.80        161.09         2.51 o                         
  -5  15   8        316.18        300.02         2.45 o                         
   5 -15  -9       1265.41       1436.84         3.71 o                         
   5 -15 -10         41.55         44.14         2.31 o                         
   5  15 -11          3.32         -6.59         6.59 o                         
   5  15 -12         99.70         55.99         6.48 o                         
   5  15 -13        768.34        965.97         8.50 o                         
   5  15 -14          5.02          2.54         4.88 o                         
   5  15 -15          1.63         -4.12         5.02 o                         
   5  16   1        138.41        144.54         3.35 o                         
   5  16   2         34.86         36.19         3.00 o                         
   5  16   3          3.14          3.42         2.36 o                         
   5  16   4         26.93         14.46         2.03 o                         
   5  16   5        129.54        113.53         2.16 o                         
   5 -16  -6         85.30         67.27         1.98 o                         
   5  16   7          0.77          5.99         1.79 o                         
  -5  16   8         10.17          6.45         2.04 o                         
  -5  16  -9        129.29        121.18         2.85 o                         
   5  16 -10         61.41         53.84         5.76 o                         
   5  16 -11         36.52         36.67         5.30 o                         
   5  16 -12         26.07         28.38         4.90 o                         
   5  17  -1        127.54        149.29         2.23 o                         
   5  17   2          4.36          7.39         1.90 o                         
  -5  17   3        109.05        138.05         1.75 o                         
  -5  17   4          4.97         14.25         1.49 o                         
  -5  17  -5        228.62        290.68         2.30 o                         
  -5  17   6         60.70         27.82         1.80 o                         
   6   0   0      13238.24      13729.44        32.54 o                         
   6   0  -2       3041.11       2888.01        11.01 o                         
   6   0  -4        510.60        503.49         7.10 o                         
   6   0   6          5.12         76.76         2.69 o                         
   6   0   6          9.43         17.19         3.28 o                         
   6   0  -8      13167.70      12080.87        12.91 o                         
   6   0  10       7196.81       7406.27        11.52 o                         
   6   0  12        107.09         24.40         3.69 o                         
   6   0  14       5301.98       5552.09        14.33 o                         
   6   0  16         76.53         67.75         2.57 o                         
   6   0  16        140.99        137.16         6.43 o                         
   6   0  18          3.90          3.45         2.26 o                         
   6   0  18          7.19         -2.69         4.04 o                         
   6   0  20        967.62       1034.42         5.96 o                         
   6   0  20       1782.66       1700.92         8.35 o                         
   6   0  22       1157.64       1384.23         6.84 o                         
   6   0  22       2132.74       2207.18        10.25 o                         
   6   0  24        184.96        358.23         4.50 o                         
  -6   0 -26        208.36        249.13         4.04 o                         
   6   0 -28        176.97        248.35         5.61 o                         
   6   0 -28        326.04        328.58         3.83 o                         
   6  -1   0          5.33         -1.49         3.84 o                         
   6  -1  -1         17.39         33.91         2.52 o                         
   6   1  -2         60.72         43.48         2.92 o                         
   6   1  -3       5271.53       4851.40         7.44 o                         
   6   1  -4        347.16        307.72         3.35 o                         
   6  -1   5        102.54         54.14         1.49 o                         
   6  -1  -5        188.91        179.58         2.97 o                         
   6   1   6         70.06         69.73         2.72 o                         
   6   1  -6        129.07        116.73         3.01 o                         
   6   1   7       2710.49       2376.24         5.79 o                         
   6   1  -8       1693.12       1771.62         5.65 o                         
   6   1  -9       2523.84       2496.99         6.36 o                         
   6   1 -10        790.85        610.73         3.97 o                         
   6   1  11        447.71        367.57         3.64 o                         
   6   1  12       2051.35       2037.74        12.73 o                         
   6   1  12       3779.22       3796.70         8.76 o                         
   6   1 -13         11.40          7.54         2.95 o                         
   6   1  14        149.41        126.93         3.59 o                         
   6   1  15       1328.82       1514.69         6.11 o                         
   6   1  16        320.79        331.83         2.48 o                         
   6  -1  16        590.99        638.76         6.04 o                         
   6   1  17        636.57        680.74         3.28 o                         
   6   1  17       1172.76       1324.77         7.85 o                         
   6   1  18         11.24         10.58         1.70 o                         
   6   1  18         20.70         28.96         2.97 o                         
   6   1  19         54.21         53.53         1.98 o                         
   6   1  19         99.87         50.23         3.09 o                         
   6  -1  20         15.53          8.44         1.91 o                         
   6   1  20         28.61         10.99         3.07 o                         
   6  -1  21        190.78        194.95         2.58 o                         
   6   1  21        351.46        324.21         3.58 o                         
   6  -1  22        722.32        754.43         5.40 o                         
   6   1  22       1330.73       1321.60         4.38 o                         
   6   1 -23         42.96         55.40         2.22 o                         
  -6  -1  23         79.15         99.24         2.76 o                         
   6   1 -24         19.13         17.56         1.90 o                         
   6  -1  24         35.24          7.58         3.15 o                         
  -6   1 -25         41.40         32.88         1.43 o                         
   6  -1  25         76.28         52.10         4.42 o                         
  -6   1 -26         59.89         50.11         2.63 o                         
  -6   1  26        110.34         94.37         3.68 o                         
  -6   1  27          4.25          4.77         2.82 o                         
  -6  -1  27          7.83         11.58         4.62 o                         
  -6  -1  28         15.88         14.61         2.02 o                         
   6  -1 -28         29.26         14.36         2.79 o                         
  -6   1  29          3.89          3.69         2.62 o                         
   6  -1 -29          7.17          1.76         1.67 o                         
   6   2   0      14671.81      12250.57        17.90 o                         
   6   2  -1       1916.72       2229.25         8.33 o                         
   6   2  -2          5.42          0.46         3.42 o                         
   6  -2  -3       4365.59       3963.42        10.54 o                         
   6   2  -4      16124.10      14035.36        22.45 o                         
   6   2   5        497.52        520.96         4.37 o                         
   6   2  -5        916.58        951.49        10.95 o                         
   6   2   6         11.56         -0.63         2.44 o                         
   6   2   6         21.29         28.59         3.27 o                         
   6   2   7        970.34        770.12         6.48 o                         
   6   2  -7       1787.67       1647.43         8.23 o                         
  -6   2   8      15713.47      13719.44        14.37 o                         
  -6   2   9        356.46        372.52         3.06 o                         
  -6   2  10       2155.32       2123.16         5.61 o                         
   6   2 -11         11.01         -0.16         4.25 o                         
  -6   2  11         20.28          1.50         2.61 o                         
   6   2  12       2509.54       2119.74        13.08 o                         
  -6   2  12       4623.36       4323.26         9.68 o                         
  -6   2  13       1431.50       1387.64         6.23 o                         
  -6   2  14       1172.32       1208.72         6.07 o                         
   6   2  15         39.73         46.41         2.36 o                         
   6   2  15         73.19         80.23         3.75 o                         
   6   2  16        176.77        149.23         3.05 o                         
   6   2  16        325.66        335.96         6.34 o                         
   6  -2  17         54.65         72.71         1.93 o                         
   6   2  17        100.69        121.42         5.65 o                         
   6  -2 -18        522.22        589.86         3.25 o                         
   6  -2  18        962.10        997.53        11.35 o                         
   6  -2  19        319.86        351.12         4.01 o                         
   6  -2  19        589.29        560.12         4.81 o                         
   6   2 -20         82.42         83.64         2.22 o                         
   6  -2  20        151.83        251.22         4.25 o                         
   6   2 -21        339.56        340.23         2.92 o                         
   6  -2  21        625.57        642.49         4.30 o                         
   6   2 -22        329.60        346.00         2.97 o                         
   6  -2  22        607.23        548.36         4.26 o                         
   6   2 -23         14.94         13.89         2.05 o                         
  -6  -2  23         27.53         48.73         3.34 o                         
   6   2 -24         74.10        104.76         2.26 o                         
   6  -2  24        136.51         75.88         2.85 o                         
  -6   2 -25        192.19        196.26         1.91 o                         
   6  -2  25        354.08        316.33         3.37 o                         
  -6   2  26        338.92        310.84         3.86 o                         
   6  -2  26        624.40        566.88         4.28 o                         
  -6  -2  27         29.88          6.65         2.16 o                         
   6   2 -27         55.05         49.60         3.19 o                         
  -6  -2  28         13.13         10.72         2.21 o                         
   6  -2 -28         24.18         79.07         2.05 o                         
  -6   2  29          2.19          3.84         2.56 o                         
   6  -2 -29          4.03          3.97         1.62 o                         
   6   3   0       6929.69       7764.40        28.81 o                         
   6   3  -1       3062.77       3284.93        19.85 o                         
   6   3  -2       1850.70       1538.62         8.33 o                         
   6   3  -3       4100.17       4782.59        13.33 o                         
   6   3  -4        678.74        964.72         7.03 o                         
   6   3   5        434.81        345.23         3.99 o                         
   6   3   6       1061.74       1031.87         5.01 o                         
  -6   3   7        785.97        688.40         3.75 o                         
   6   3   8       1797.18       1788.24         5.57 o                         
   6   3   9       4297.70       4517.54         8.56 o                         
   6   3 -10       1532.98       1505.71         5.60 o                         
   6   3 -11         25.20         17.65         3.20 o                         
  -6   3  11         46.43         12.21         3.59 o                         
   6   3  12        276.40        258.44         6.05 o                         
  -6   3  12        509.21        492.40         5.27 o                         
  -6   3  13         50.91         46.27         3.62 o                         
  -6   3  14       2393.58       2480.88         9.13 o                         
   6   3  15        605.78        585.80         6.74 o                         
   6   3  16          3.41         -4.60         4.60 o                         
   6   3 -17        506.47        344.09         5.09 o                         
   6   3  18         62.42        105.04         6.84 o                         
   6   3 -18        114.99         29.29         5.50 o                         
   6  -3  19         70.41         79.41         2.87 o                         
  -6  -3  19        129.72        140.41         3.97 o                         
   6   3 -20        147.92        145.29         2.40 o                         
   6  -3  20        272.52        176.67         3.52 o                         
   6   3 -21         15.90          7.88         2.02 o                         
  -6  -3  21         29.30         18.46         3.28 o                         
   6   3 -22        108.72        101.64         2.35 o                         
   6  -3  22        200.29        188.40         3.66 o                         
   6  -3  23         50.67         29.39         2.05 o                         
   6  -3  23         93.35         34.91         3.34 o                         
  -6   3 -24         43.26         43.07         1.71 o                         
   6  -3  24         79.70         30.02         2.71 o                         
   6   3 -25        153.43        140.88         2.38 o                         
   6  -3  25        282.66        271.23         4.11 o                         
  -6   3  26         73.42         57.41         2.92 o                         
  -6  -3  26        135.26        117.22         3.05 o                         
  -6   3  27         19.47         20.12         3.16 o                         
   6  -3  27         35.86         36.93         1.63 o                         
  -6  -3  28         51.56         37.88         1.86 o                         
   6  -3 -28         94.99        113.76         2.01 o                         
  -6   3  29        102.30         69.64         2.05 o                         
   6  -3 -29        188.47        196.84         2.00 o                         
   6   4   0       9884.57      10174.67        20.82 o                         
   6   4  -1         55.39         42.11         3.24 o                         
   6   4  -2          1.60          7.84         3.43 o                         
   6  -4  -3       1870.92       1753.64         5.79 o                         
   6   4   4       8252.34       8001.84        12.16 o                         
   6   4   5         91.24         87.89         3.07 o                         
   6   4  -6       2792.30       2358.22         5.49 o                         
   6   4  -7         42.98         28.47         2.49 o                         
   6   4  -8        158.36         34.85         2.65 o                         
   6   4  -9        308.01        255.09         3.31 o                         
   6   4 -10       1180.33       1113.32         5.18 o                         
  -6   4  11         38.90         34.91         3.70 o                         
   6   4  12       8421.38       8460.47        17.09 o                         
   6   4 -13        233.11        211.17         4.93 o                         
  -6   4  14       3786.22       4302.15        13.52 o                         
   6   4  15          5.28         -2.61         4.59 o                         
   6   4 -16       1264.52       1153.64         8.86 o                         
   6   4  17        277.08        203.91         7.66 o                         
  -6  -4  17        510.45        557.85         4.43 o                         
  -6  -4  18       3457.54       3437.39         8.14 o                         
   6   4 -19         41.20         23.79         3.02 o                         
  -6  -4  19         75.91         49.71         3.92 o                         
   6   4 -20        547.35        533.31         4.87 o                         
  -6  -4  20       1008.39       1048.22         6.25 o                         
   6   4 -21          3.93          2.67         2.01 o                         
   6  -4  21          7.23          1.14         3.31 o                         
   6   4 -22        579.85        648.66         3.54 o                         
   6  -4  22       1068.27       1087.11         5.13 o                         
   6  -4  23         83.85         68.71         2.12 o                         
   6  -4  23        154.48        151.15         3.56 o                         
   6  -4  24        114.90         96.68         1.66 o                         
   6  -4  24        211.68        194.59         4.08 o                         
  -6   4  25         53.36         38.83         2.22 o                         
  -6  -4  25         98.31         58.04         3.64 o                         
  -6   4  26        299.83        311.74         3.41 o                         
   6  -4  26        552.39        629.35         2.62 o                         
  -6   4  27          1.89         -0.47         2.26 o                         
  -6  -4  27          3.48         -1.03         1.50 o                         
  -6   4  28         38.79         36.69         2.07 o                         
  -6  -4  28         71.46         61.57         1.44 o                         
   6   5   0          1.66         10.94         4.02 o                         
   6  -5   1        289.98        239.69         4.10 o                         
   6   5  -2          8.46         11.30         3.49 o                         
   6  -5  -3       1351.01       1314.91         6.76 o                         
   6   5  -4        104.15         35.87         3.54 o                         
   6   5  -5       2172.20       2038.68         9.03 o                         
   6   5  -6         92.97        110.48         4.54 o                         
  -6   5   7         17.83          9.90         3.18 o                         
   6   5  -8        246.79        193.53         3.32 o                         
   6   5   9         89.06         55.82         1.80 o                         
   6   5  10         90.89         80.48         1.82 o                         
  -6   5  11        162.76        144.86         4.48 o                         
  -6   5  12       1842.54       1668.45         8.65 o                         
  -6   5  13          8.40          4.74         4.20 o                         
   6   5  14       1615.25       1530.26        11.23 o                         
   6   5  15       1278.56       1267.31         7.04 o                         
  -6  -5  16        457.63        508.53         3.72 o                         
   6   5 -17         15.10         13.63         4.74 o                         
  -6  -5  17         27.82         30.40         3.55 o                         
   6   5 -18        246.53        236.90         2.96 o                         
   6   5 -19        264.38        225.95         3.81 o                         
  -6  -5  19        487.07        410.05         4.95 o                         
   6   5 -20        823.08        744.29         5.33 o                         
  -6  -5  20       1516.37       1439.39         6.87 o                         
   6   5 -21        110.54        121.29         3.55 o                         
  -6  -5  21        203.65        183.17         4.70 o                         
   6  -5  22        198.75        210.19         2.52 o                         
   6  -5  22        366.17        335.17         3.93 o                         
  -6   5 -23          9.33          2.52         1.58 o                         
   6  -5  23         17.19          0.55         3.64 o                         
  -6   5 -24          8.87         -2.75         2.75 o                         
   6  -5  24         16.35         -1.11         1.81 o                         
  -6   5  25          0.14          0.58         3.03 o                         
   6  -5  25          0.26         -1.79         1.79 o                         
  -6   5  26         65.39         73.33         3.11 o                         
  -6  -5  26        120.47        121.43         2.04 o                         
  -6   5  27          4.37          4.52         2.06 o                         
   6  -5  27          8.06         11.79         1.79 o                         
   6  -5 -28          1.96         -3.03         3.03 o                         
   6  -5  28          3.61         -2.27         2.27 o                         
   6   6   0      11325.43      10318.54        24.00 o                         
   6   6  -1       3893.31       3830.31        11.63 o                         
   6   6  -2         21.66          2.54         3.82 o                         
   6   6  -3       2108.69       2301.57        10.39 o                         
   6   6  -4       7771.18       7591.53        17.51 o                         
   6   6  -5        264.38        216.03         4.86 o                         
   6   6  -6         42.87         31.89         6.02 o                         
   6  -6  -7       3329.01       3257.40        18.15 o                         
  -6   6   8       3332.17       3347.85        14.66 o                         
   6   6   9        422.63        455.14         3.22 o                         
   6   6  10         27.43         17.72         2.18 o                         
  -6   6  11       3906.67       3845.64         7.59 o                         
   6   6  12       2207.30       1923.01         6.20 o                         
   6   6  13          1.49         32.29         2.01 o                         
   6  -6 -14        714.13        738.11         3.96 o                         
   6  -6 -15       1944.85       2090.63         7.43 o                         
   6   6 -16       1341.96       1910.92         6.72 o                         
   6   6 -17        459.83        440.38         3.26 o                         
   6   6 -18          2.46         -1.42         2.90 o                         
  -6  -6  18          4.54         -3.88         4.80 o                         
   6   6 -19        380.42        395.41         4.38 o                         
  -6  -6  19        700.86        746.38         7.38 o                         
   6   6 -20         38.14         40.80         3.16 o                         
  -6  -6  20         70.26         83.50         3.03 o                         
   6   6 -21         31.90         15.80         2.96 o                         
  -6  -6  21         58.77         40.36         2.22 o                         
   6  -6  22        487.50        486.04         3.03 o                         
  -6  -6  22        898.11        885.74         3.53 o                         
   6  -6  23        411.08        446.78         2.40 o                         
   6  -6 -23        757.34        830.62         3.69 o                         
  -6   6  24         75.18         84.65         2.22 o                         
   6  -6  24        138.51        118.78         3.76 o                         
  -6   6  25        169.83        144.01         3.40 o                         
   6  -6  25        312.88        264.70         2.88 o                         
   6  -6  26        154.33        109.35         3.18 o                         
   6  -6 -27         19.71         19.77         3.05 o                         
   6  -6  27         36.31         42.28         2.65 o                         
   6  -7   0       4138.49       3842.74        29.13 o                         
   6  -7  -1       3130.81       2700.72        17.08 o                         
   6  -7   2         38.98         58.72         5.30 o                         
   6  -7  -3       1808.40       1644.07        13.99 o                         
   6   7  -4        592.46        520.83         9.49 o                         
   6   7  -5        885.47        746.36        10.66 o                         
   6   7  -6        860.47        748.06        10.90 o                         
   6   7  -7        274.14        246.88         7.90 o                         
   6  -7  -8       2048.54       1875.61        15.46 o                         
   6   7  -9         47.04         58.34         9.94 o                         
   6   7 -10        102.88         87.24        10.54 o                         
   6   7 -11          2.91         -1.62         9.70 o                         
   6   7 -12        379.43        315.18         7.28 o                         
  -6   7  13        123.22        117.47         3.77 o                         
   6   7 -14        103.72        103.60         3.71 o                         
   6  -7 -14        191.08        185.26         5.70 o                         
   6  -7 -15         24.96         68.76         5.48 o                         
   6   7 -16          7.76          0.08         2.10 o                         
   6   7 -17        240.05        285.34         3.23 o                         
   6   7 -18        294.03        258.41         2.66 o                         
   6   7 -19        222.88        199.98         2.54 o                         
   6   7 -20        296.23        298.11         4.01 o                         
   6   7 -20        545.75        414.20         4.26 o                         
   6   7 -21          2.12         -2.80         2.80 o                         
   6  -7  21          3.91          7.57         5.24 o                         
  -6   7 -22        103.63         86.84         2.12 o                         
   6  -7  22        190.92        165.62         3.95 o                         
  -6   7 -23         65.56         47.96         2.73 o                         
  -6  -7  23        120.77        123.94         5.31 o                         
  -6  -7  24        121.82         77.71         4.90 o                         
  -6  -7  25          1.91         -3.81         4.17 o                         
  -6  -7  26         20.44          4.39         3.92 o                         
   6  -8   0       6227.03       5724.31        26.12 o                         
   6  -8   1       4809.60       4654.98        19.05 o                         
   6  -8  -2       2609.38       2451.51        24.88 o                         
   6  -8  -3       3002.74       2769.93        26.98 o                         
   6  -8  -4       2156.53       1742.18        22.29 o                         
   6   8  -5        842.90        766.47        11.24 o                         
   6   8  -6       1706.79       1529.82        14.80 o                         
   6   8  -7       1355.09       1401.48        14.47 o                         
   6  -8  -8       1964.13       1652.57        15.29 o                         
   6   8  -9        598.02        493.76        10.10 o                         
   6   8 -10        959.26        963.79        12.57 o                         
  -6   8  11        501.55        591.35         3.74 o                         
   6  -8 -12        522.30        470.07         5.04 o                         
   6  -8 -13        529.13        589.76         5.35 o                         
   6  -8 -14       3952.05       3919.24        12.22 o                         
   6   8 -15        273.67        246.39         3.48 o                         
   6   8 -16        257.44        154.87         3.47 o                         
   6   8 -17         29.18         26.08         2.99 o                         
   6   8 -18       1715.33       1464.37         5.35 o                         
   6   8 -19        420.34        382.74         4.09 o                         
  -6  -8  19        774.40        818.27         7.33 o                         
  -6   8 -20          2.93         -1.04         1.84 o                         
   6  -8  20          5.40          6.47         3.56 o                         
  -6   8 -21         20.85         20.40         1.88 o                         
   6  -8  21         38.42         40.10         3.60 o                         
  -6   8 -22        500.13        487.06         3.84 o                         
   6  -8  22        921.39       1054.47         5.24 o                         
   6  -8  23          6.62         -0.26         3.06 o                         
   6  -8  24          0.64         -1.68         2.83 o                         
   6  -8  25          4.89          2.79         2.65 o                         
   6  -8 -26         95.32         86.40         3.05 o                         
  -6  -8  26        175.61        174.18         3.57 o                         
   6   9   0       1162.81       1123.66        13.17 o                         
   6   9  -1        245.79        255.39         6.80 o                         
   6  -9  -2          5.95          6.50         6.30 o                         
   6   9  -3        147.64        109.17         7.29 o                         
   6  -9  -4        498.73        510.34        14.09 o                         
   6  -9  -5          2.66         -3.25         8.54 o                         
   6  -9  -6       1690.26       1525.40        21.81 o                         
   6  -9  -7          8.79          0.01         8.60 o                         
   6   9  -8          9.62          1.64         5.02 o                         
   6  -9  -9         22.19         12.74         4.02 o                         
  -6   9  10        600.07        558.24         5.02 o                         
   6  -9 -11        294.79        304.79         4.50 o                         
   6  -9 -12          9.65         10.86         3.71 o                         
   6   9 -13          3.56         12.90         2.67 o                         
   6   9 -14       1839.70       1542.37         5.64 o                         
   6   9 -15        173.02        213.50         3.58 o                         
   6   9 -16        171.25        152.71         3.48 o                         
   6   9 -17        179.53        181.55         4.14 o                         
   6   9 -18        428.71        378.30         4.02 o                         
  -6  -9  18        789.82        762.31         7.12 o                         
  -6   9 -19         72.14         69.79         2.09 o                         
   6  -9  19        132.90        148.13         3.83 o                         
  -6   9 -20          8.04          5.67         2.62 o                         
   6  -9  20         14.82         27.29         3.41 o                         
  -6   9 -21        124.35        135.17         2.96 o                         
   6  -9  21        229.09        268.97         3.72 o                         
   6  -9  22         44.04         36.94         2.96 o                         
   6  -9  23        322.67        272.14         3.19 o                         
  -6  -9  24         80.08         86.72         2.79 o                         
   6  -9  24        147.52        177.66         4.30 o                         
  -6  -9  25         53.11         55.62         2.37 o                         
   6  -9  25         97.85        105.13         3.60 o                         
   6  10   0        546.11        662.40        16.33 o                         
   6  10  -1          0.12         20.60         6.64 o                         
   6  10  -2         99.29        114.25         7.53 o                         
   6  10  -3        324.72        379.67         6.49 o                         
   6  10  -4        548.13        656.84         5.81 o                         
   6  10   5        720.24        722.93         5.99 o                         
   6  10   6        733.91        719.97         5.02 o                         
  -6  10   7         46.68         23.81         4.55 o                         
   6 -10  -8         85.74         29.66         5.66 o                         
  -6  10   9          5.69          9.21         5.51 o                         
   6 -10 -10        382.49        299.68         4.83 o                         
   6 -10  11          4.54         19.95         2.37 o                         
   6  10 -12        606.19        625.64         4.05 o                         
   6 -10 -13         39.54         56.68         3.35 o                         
   6  10 -14          0.34         -2.68         3.26 o                         
   6  10 -15        548.54        645.47         4.43 o                         
   6 -10  16          6.94          9.62         2.98 o                         
  -6  10 -17         15.55         17.48         2.78 o                         
   6 -10  17         28.65         44.83         3.03 o                         
  -6  10 -18        298.20        314.58         2.64 o                         
   6 -10  18        549.37        572.08         6.72 o                         
  -6  10 -19        603.00        616.00         4.26 o                         
   6 -10  19       1110.91       1204.62         7.88 o                         
  -6  10 -20         61.61         71.10         2.62 o                         
   6 -10  20        113.51        131.17         4.82 o                         
   6 -10  21         23.14         26.99         2.76 o                         
   6 -10  22         18.14         16.39         2.50 o                         
  -6 -10  23        183.73        205.47         2.74 o                         
   6 -10  23        338.48        425.34         4.65 o                         
   6 -10  24         73.66         71.44         3.31 o                         
   6  11   0        906.92        839.01         7.81 o                         
   6  11  -1         74.38         72.85         3.88 o                         
   6  11  -2         50.70         30.68         3.53 o                         
   6  11   3        254.18        310.07         4.95 o                         
   6  11   4         33.70         90.33         5.07 o                         
   6  11  -5        800.15        780.52         5.59 o                         
   6  11  -6        666.55        626.93         8.20 o                         
  -6  11   7         51.86         28.03         3.46 o                         
   6  11  -8        283.12        227.10         4.00 o                         
   6  11  -9         12.09          0.47         3.10 o                         
  -6  11  10        618.64        629.63         4.25 o                         
   6  11 -11        202.10        223.75         3.57 o                         
   6  11 -12        418.40        386.25         4.18 o                         
   6 -11  13          0.47         -2.44         2.68 o                         
   6 -11  14          1.47         -2.61         2.61 o                         
  -6  11 -15         12.45         -0.15         2.79 o                         
   6 -11  15         22.93          1.33         2.60 o                         
  -6  11 -16         45.80         42.60         2.91 o                         
   6 -11  16         84.37         84.07         3.08 o                         
  -6  11 -17          0.07         -2.64         2.64 o                         
   6 -11  17          0.14         -1.42         4.50 o                         
  -6  11 -18         40.05         23.51         2.63 o                         
   6 -11  18         73.79         46.78         4.46 o                         
   6 -11  19         95.67         76.93         4.32 o                         
   6 -11  20         87.32        123.21         4.20 o                         
   6 -11  21        224.48        260.21         4.36 o                         
   6 -11  22         63.88         67.68         3.49 o                         
   6  12   0        447.71        359.33         7.06 o                         
   6  12   1        665.60        727.44         5.67 o                         
   6  12   2        115.77         93.08         4.43 o                         
   6  12   3       1775.36       2079.07         7.53 o                         
   6  12   4        100.54         55.69         4.44 o                         
   6  12   5       1120.04       1330.12         7.15 o                         
   6  12  -6          0.82         47.85         3.74 o                         
  -6  12   7       1496.32       1659.49         6.77 o                         
   6  12  -8        127.14        116.57         3.93 o                         
   6  12  -9        357.80        488.31         4.06 o                         
   6  12 -10         22.60         29.13         3.16 o                         
   6  12 -11        979.51       1100.58         5.42 o                         
  -6  12 -12        112.99        132.07         3.46 o                         
   6  12 -12        208.16        238.22         3.86 o                         
   6  12 -13          8.13          4.46         3.21 o                         
   6  12 -14        346.63        299.02         3.79 o                         
   6 -12  15        719.12        788.88         6.37 o                         
  -6  12 -16        304.51        360.12         3.67 o                         
   6 -12  16        561.00        644.77         5.88 o                         
   6 -12  17        211.26        143.21         4.29 o                         
   6 -12  18         17.57          0.27         3.67 o                         
   6 -12  19         56.85         64.70         3.65 o                         
   6 -12  20        414.96        422.81         4.19 o                         
   6 -12  21         23.73         24.87         2.74 o                         
   6  13   0          0.31         -5.61         5.61 o                         
   6  13   1         50.48         14.63         3.92 o                         
  -6  13   2         31.60         29.84         3.97 o                         
   6  13   3        747.27        730.67         5.33 o                         
   6  13  -4         56.96         63.59         4.02 o                         
  -6  13   5          4.81         -4.46         4.46 o                         
  -6  13   6         18.09         51.03         4.56 o                         
  -6  13   7        641.64        672.81         6.89 o                         
   6 -13  -8         99.35        137.99         4.29 o                         
   6  13  -9         61.70        101.99         2.96 o                         
   6  13 -10         34.41         27.98         3.31 o                         
   6  13 -11        273.50        317.46         2.99 o                         
   6 -13 -12        194.42        198.27         6.42 o                         
   6 -13 -13         58.39         68.15         5.80 o                         
  -6  13 -14         54.41         50.02         2.66 o                         
   6 -13  19          2.13          3.02         1.66 o                         
   6  14   0        128.51         78.96         5.14 o                         
  -6  14   1        172.30        130.68         3.96 o                         
  -6  14   2         30.09         14.16         3.36 o                         
  -6  14   3        417.28        497.23         4.87 o                         
   6  14  -4        185.93        114.40         4.50 o                         
   6  14  -5        739.99        615.68         5.43 o                         
   6  14  -6         24.48         57.93         5.82 o                         
   6 -14  -7       1595.48       1810.30         6.27 o                         
   6  14   8        136.99        126.27         3.78 o                         
   6  14  -9         16.68         11.81         2.11 o                         
   6 -14 -10        264.18        235.29         2.40 o                         
   6 -14 -11       1286.03       1498.90         6.86 o                         
   6 -14 -12          2.10         14.79         3.98 o                         
   6  14 -13         70.77         37.41         6.64 o                         
   6  14 -14         80.07         45.75         6.29 o                         
   6  14 -15        791.76        838.02         7.76 o                         
   6  14 -16         34.20          0.45         4.60 o                         
   6  15   0        288.58        239.46         7.99 o                         
   6  15   1         78.64         90.09         5.27 o                         
   6  15  -2        102.82         80.11         7.63 o                         
   6  15  -3        117.00         69.48         5.37 o                         
   6  15  -4        358.21        272.42         3.82 o                         
   6 -15  -5          5.97          3.43         2.02 o                         
   6  15   6         31.03         28.43         2.10 o                         
  -6  15  -7          6.97         -1.93         1.93 o                         
   6 -15  -8         72.03         39.20         1.99 o                         
   6 -15  -9          0.09         -1.75         1.75 o                         
   6 -15 -10         67.55         80.67         3.17 o                         
   6 -15 -11         38.66         10.88         2.84 o                         
   6  15 -12         56.25         23.20         4.06 o                         
   6  15 -13         68.35         42.61         3.82 o                         
   6  15 -14         76.73         51.67         3.49 o                         
  -6  16   0          4.17         -3.51         3.51 o                         
  -6  16  -1        323.61        320.74         4.73 o                         
   6  16  -2         64.02         68.35         3.25 o                         
   6  16   3        169.94        205.97         2.24 o                         
   6  16   4          1.58         -1.79         1.79 o                         
  -6  16   5        143.99        163.87         1.94 o                         
   6 -16  -6         20.72         26.47         1.65 o                         
  -6  16   7        346.74        355.26         2.07 o                         
   6 -16  -8         40.48         16.51         1.79 o                         
   6 -16  -9         55.27         70.42         2.41 o                         
   6  16 -10          2.24         26.66         3.48 o                         
   6 -17   0         16.12         17.68         2.08 o                         
   6 -17  -1         32.09          5.22         1.97 o                         
   6 -17  -2         34.73         28.96         1.89 o                         
   6 -17  -3          0.02          2.25         1.53 o                         
   6 -17  -4          6.50          4.24         1.47 o                         
   7   0  -2       3978.25       3320.63        18.32 o                         
   7   0   4      18537.55      18364.56        23.97 o                         
   7   0  -6         54.26         40.16         3.82 o                         
   7   0  -8       2234.56       2061.12         6.16 o                         
   7   0  10       5596.52       5473.03        23.89 o                         
   7   0  12         13.94         18.46         7.48 o                         
   7   0  14        670.11        785.81        12.88 o                         
   7   0  16       2899.96       2715.89        21.94 o                         
   7   0 -18         94.78        103.04         4.85 o                         
   7   0  18        174.61        180.60         4.98 o                         
   7   0 -20         41.23         47.65         4.69 o                         
   7   0  20         75.95         83.16         5.39 o                         
   7   0  22         19.53         -5.01         5.01 o                         
  -7   0  24         27.07         17.91         3.86 o                         
   7   0  24         49.87         32.31         3.66 o                         
   7   0 -26          2.39         -1.55         4.96 o                         
  -7   0  26          4.40         -2.49         2.49 o                         
   7   0 -28          0.08         -4.26         4.26 o                         
   7   0 -28          0.15         -2.46         2.46 o                         
   7  -1  -1       7853.27       7648.87        15.80 o                         
   7   1  -2       1616.92       1145.22         7.28 o                         
   7   1  -3        134.01         85.08         4.02 o                         
   7   1  -4        230.48        323.29         4.77 o                         
   7   1  -5         22.70          8.64         3.69 o                         
   7   1  -6       9205.68       8112.88        18.68 o                         
   7   1  -7       1638.02       1722.17        13.50 o                         
   7   1   8       3169.27       3052.58         4.92 o                         
   7  -1  -9        142.47        127.26         2.62 o                         
   7   1 -10       5455.73       5038.35        13.02 o                         
   7  -1  11         53.94        125.43         5.60 o                         
   7   1  12       3821.33       4123.01        19.81 o                         
   7   1  12       7040.08       7324.20        20.91 o                         
   7   1  13        457.28        430.39         7.53 o                         
   7  -1  14        355.01        384.43         7.66 o                         
   7   1  15        957.61        850.05         9.69 o                         
   7   1  16       2772.02       3054.13         9.36 o                         
   7   1  17       1635.11       1656.01         4.51 o                         
   7   1 -18        113.63        100.95         3.16 o                         
   7   1  18        209.34        215.01         3.76 o                         
   7  -1 -19        445.45        380.00         4.32 o                         
   7   1  19        820.65        776.93         4.93 o                         
   7   1 -20         24.88          0.45         3.24 o                         
   7   1  20         45.83         16.07         3.57 o                         
   7   1  21        248.18        270.46         3.61 o                         
  -7  -1  22        153.67        196.24         4.97 o                         
   7   1  22        283.11        427.31         3.83 o                         
   7   1  23        219.20        221.74         2.92 o                         
   7  -1  24       1053.78       1142.86         4.28 o                         
   7   1 -25         67.40         86.05         3.88 o                         
   7  -1  25        124.18        105.66         2.55 o                         
   7   1 -26         34.11          3.35         3.46 o                         
  -7  -1  26         62.85         58.79         3.18 o                         
  -7  -1  27          0.21         -2.27         2.27 o                         
   7  -1 -27          0.39         -2.68         2.68 o                         
  -7  -1  28         26.10         32.10         2.14 o                         
   7  -1 -28         48.09         38.96         1.91 o                         
   7  -2  -1        531.00        526.46         5.54 o                         
   7   2  -2        837.07        961.26         5.83 o                         
   7   2  -3         86.77         74.08         3.97 o                         
   7   2  -4       4970.58       4972.08        13.09 o                         
   7   2  -5       1859.50       1945.77         8.52 o                         
   7   2  -6         29.44         85.31         4.88 o                         
   7   2  -7       2668.21       2406.38        16.71 o                         
   7  -2  -8       1948.42       1705.09         4.26 o                         
   7   2   9       3748.56       3411.89         6.59 o                         
   7   2  10       1044.13       1038.88         6.75 o                         
   7   2 -11         25.81         30.95         3.35 o                         
   7   2  11         47.55         84.24         4.30 o                         
   7   2  12        482.24        416.55         5.51 o                         
   7   2 -12        888.43        783.29         8.64 o                         
   7   2  13         86.45         53.34         5.41 o                         
   7   2 -13        159.27        170.57         6.30 o                         
   7   2  14        249.83        210.38         7.51 o                         
   7  -2  14        460.25        472.95        12.24 o                         
   7  -2  15          2.67          8.53         9.53 o                         
   7  -2  16        841.72        812.66         6.59 o                         
   7   2 -17        101.18        126.68         5.08 o                         
   7   2  17        186.40        244.99         3.68 o                         
   7  -2 -18         15.46         17.12         3.11 o                         
   7   2  18         28.47         35.70         3.27 o                         
   7   2 -19         45.00         24.84         3.23 o                         
   7   2  19         82.91         43.58         2.93 o                         
   7   2 -20        452.57        524.40         4.53 o                         
   7   2  20        833.76        929.94         4.55 o                         
   7  -2  21         15.43         28.61         3.26 o                         
   7  -2  22         43.86         33.45         3.33 o                         
   7   2 -23         57.94         36.41         5.26 o                         
   7  -2  23        106.75         86.51         3.93 o                         
   7   2 -24        320.15        468.55         6.89 o                         
  -7  -2  24        589.82        725.96         3.78 o                         
   7   2 -25         74.73         69.91         3.72 o                         
  -7  -2  25        137.68        154.08         1.98 o                         
  -7   2  26         33.85         41.08         2.44 o                         
   7  -2  26         62.36         58.75         1.80 o                         
  -7   2  27          6.43          5.37         2.20 o                         
  -7  -2  27         11.85         11.87         1.77 o                         
  -7  -2  28         85.73        101.09         1.97 o                         
   7  -2 -28        157.95        164.65         2.05 o                         
   7   3  -1        578.47        422.47         9.75 o                         
   7   3  -2       3289.16       3470.98        12.65 o                         
   7   3  -3        840.01        672.38         6.76 o                         
   7   3  -4         45.74         54.86         4.22 o                         
   7   3   5        980.69       1044.72         5.92 o                         
   7   3  -6        876.02        829.37         5.00 o                         
   7   3   7        411.61        308.62         4.11 o                         
   7   3   8        294.53        286.28         2.20 o                         
   7   3   9         37.72         32.64         1.77 o                         
   7   3 -10       3462.56       2890.60         5.16 o                         
   7   3 -11         66.68         89.47         5.58 o                         
   7   3  11        122.84        147.66         5.65 o                         
   7   3  12         70.40         92.86         5.52 o                         
   7   3 -12        129.71         90.46         8.19 o                         
   7   3 -13         84.97         62.91         6.07 o                         
   7   3 -14       5242.76       5035.67        19.74 o                         
   7   3 -15         61.84         52.93         6.32 o                         
   7  -3  16        724.51        719.73         4.14 o                         
   7   3 -17          4.29         -3.01         3.01 o                         
   7   3 -18        114.51        195.19         5.24 o                         
   7  -3  18        210.96        333.58         4.29 o                         
   7  -3 -19          9.42         22.13         3.15 o                         
   7  -3  19         17.35         33.72         3.22 o                         
   7  -3 -20        542.40        544.38         6.74 o                         
   7  -3  20        999.26        911.26         4.79 o                         
   7  -3 -21         77.53         80.82         5.00 o                         
   7  -3  21        142.83        123.92         3.57 o                         
   7  -3  22        527.65        529.68         4.29 o                         
   7   3 -23        250.26        203.01         5.80 o                         
   7  -3  23        461.06        487.06         3.51 o                         
   7   3 -24        877.61        776.88         7.50 o                         
  -7  -3  24       1616.83       1657.35         4.02 o                         
   7   3 -25         25.70          7.52         2.79 o                         
  -7  -3  25         47.35         37.51         1.87 o                         
  -7   3  26          6.49          8.27         3.21 o                         
   7  -3  26         11.96          7.14         1.66 o                         
  -7   3  27        157.30        131.26         3.35 o                         
   7  -3  27        289.79        263.95         1.96 o                         
  -7  -3  28        197.39        154.06         2.18 o                         
   7  -3 -28        363.65        391.08         2.26 o                         
   7  -4  -1          5.27          1.29         3.71 o                         
   7   4  -2       3706.08       3749.42        12.11 o                         
   7  -4  -3       1150.49       1191.07         7.23 o                         
   7   4  -4        518.98        593.59         6.41 o                         
   7   4   5        573.22        565.50         6.28 o                         
   7   4   6       1586.96       1430.16         8.57 o                         
   7   4   7         14.19          4.45         1.57 o                         
   7   4  -8        185.53        136.04         2.01 o                         
   7   4  -9        402.21        561.33         3.30 o                         
   7   4 -10        674.40        558.21         2.88 o                         
   7   4 -11        166.46        231.33         7.18 o                         
   7   4  11        306.69        359.54         2.71 o                         
   7  -4 -12          1.49         -2.10         2.10 o                         
   7   4 -13          1.08         38.74         3.22 o                         
   7   4 -14         17.93         41.12         6.48 o                         
   7  -4  15         18.82          2.14         3.25 o                         
   7   4 -16        113.64        181.56         3.89 o                         
   7   4 -17         39.93         61.27         4.93 o                         
  -7  -4  17         73.56        104.55         3.79 o                         
   7   4 -18          0.01         12.90         4.67 o                         
  -7  -4  18          0.02         31.81         3.68 o                         
   7   4 -19         12.33         12.07         4.60 o                         
   7  -4  19         22.72         11.20         3.26 o                         
   7  -4 -20          0.90         14.34         4.70 o                         
   7  -4  20          1.65         -3.28         3.28 o                         
   7  -4 -21          5.49          9.59         4.68 o                         
   7  -4  21         10.12          4.41         2.43 o                         
   7   4 -22         24.53         23.05         4.92 o                         
   7  -4  22         45.18         23.62         2.11 o                         
   7   4 -23         13.53         -4.60         4.60 o                         
   7  -4  23         24.93         30.57         2.03 o                         
   7  -4  24        149.57        117.71         2.08 o                         
  -7   4  25         28.07         29.71         3.31 o                         
  -7  -4  25         51.71         57.44         1.83 o                         
  -7   4  26         23.06         16.60         3.02 o                         
   7  -4 -26         42.49         54.41         1.89 o                         
  -7   4  27          7.87          2.11         2.58 o                         
  -7  -4  27         14.51         -0.39         1.34 o                         
   7   5  -1        279.09        260.45         5.13 o                         
   7   5  -2      10910.09       9651.97        19.71 o                         
   7   5  -3          7.72         37.64         4.00 o                         
   7   5  -4       1857.06       1945.98         9.27 o                         
   7   5  -5       4457.66       4318.10        13.14 o                         
   7   5  -6       4534.54       3632.65         5.56 o                         
   7   5  -7       1309.84       1146.12         3.38 o                         
   7   5  -8        410.49        435.67         3.11 o                         
   7   5  -9       3450.74       3100.94         5.44 o                         
   7  -5 -10       4771.97       4405.06         7.20 o                         
   7  -5 -11        556.20        550.79         3.18 o                         
   7  -5 -12       1605.18       1824.14         4.96 o                         
   7  -5 -13       1968.40       1869.27         5.21 o                         
   7  -5  14       1430.88       1281.26         4.06 o                         
   7  -5  15        687.92        670.28         3.01 o                         
   7  -5  16       1457.41       1519.90         3.63 o                         
   7   5 -17        496.38        494.00         6.76 o                         
   7  -5  17        914.48        908.75         3.06 o                         
   7   5 -18          6.00          6.42         4.66 o                         
  -7  -5  18         11.06          3.38         2.08 o                         
   7   5 -19          6.75         -0.26         4.62 o                         
  -7  -5  19         12.44         29.72         2.19 o                         
   7   5 -20        642.70        583.62         6.91 o                         
  -7  -5  20       1184.06       1229.36         3.57 o                         
   7   5 -21        566.35        521.66         4.59 o                         
  -7  -5  21       1043.38       1011.51         3.88 o                         
   7  -5  22        129.98         90.45         2.27 o                         
   7  -5  23          5.69         14.37         1.86 o                         
   7  -5  24        386.41        455.22         2.63 o                         
  -7   5  25          2.08         -2.57         2.86 o                         
   7  -5  25          3.82         -1.66         1.66 o                         
  -7   5  26          0.34         -2.12         2.12 o                         
   7  -5  26          0.62         -1.72         1.72 o                         
  -7   5  27          1.33         -1.81         1.81 o                         
   7  -5  27          2.44         -2.44         2.44 o                         
   7   6  -1        323.86        288.47         5.75 o                         
   7   6  -2       1567.30       1620.29         9.67 o                         
   7   6   3       3508.82       3728.48        12.99 o                         
   7   6  -4         77.11        100.19         4.76 o                         
   7   6  -5        155.31        142.18         4.79 o                         
   7  -6  -6        175.44        128.67         2.54 o                         
   7   6  -7         19.84         30.42         2.53 o                         
   7  -6  -8         25.25         56.39         2.65 o                         
   7   6  -9         81.62         67.94         2.78 o                         
   7   6 -10          0.28         -2.69         2.69 o                         
   7   6 -11         13.89         10.95         2.05 o                         
   7  -6 -12       1407.69       1387.27         4.58 o                         
   7   6 -13        309.28        244.34         2.28 o                         
   7   6 -14         56.84         53.89         2.01 o                         
   7  -6  15         49.34         64.09         1.91 o                         
   7  -6  16        398.14        413.42         2.66 o                         
   7  -6  17         35.05          6.32         2.15 o                         
   7  -6  18        190.29        141.66         2.24 o                         
   7  -6  19         73.12         61.43         2.10 o                         
   7  -6  20        279.36        285.00         2.50 o                         
   7  -6 -21         15.23         37.84         4.37 o                         
  -7  -6  21         28.06         20.56         1.84 o                         
   7  -6 -22        170.85        207.36         4.69 o                         
  -7  -6  22        314.77        295.02         2.75 o                         
   7  -6 -23         12.18          2.55         2.63 o                         
  -7  -6  24        111.93         81.37         2.58 o                         
  -7   6  25         96.00         76.79         2.93 o                         
   7  -6  25        176.87        167.15         3.28 o                         
   7  -6 -26         34.49         46.18         3.55 o                         
   7  -6  26         63.54         92.61         2.84 o                         
   7   7  -1        772.21        634.56         8.72 o                         
   7   7  -2       6581.47       6148.95        26.02 o                         
   7   7  -3       5318.78       4946.58        23.15 o                         
   7   7  -4        464.40        391.22         9.00 o                         
   7   7  -5        711.70        678.06        10.57 o                         
   7   7  -6       3053.33       2747.81        17.97 o                         
   7   7  -7       1015.78        862.22        11.64 o                         
   7  -7  -8          3.22         29.72         6.63 o                         
   7   7  -9         55.44         82.33         7.28 o                         
   7   7 -10       3056.49       3154.50        20.06 o                         
   7  -7  11       3022.20       3154.30         5.48 o                         
   7  -7 -12         44.49         64.07         2.55 o                         
   7   7 -13          4.90         10.41         4.28 o                         
   7  -7  13          9.02         23.08         3.23 o                         
   7  -7  14        165.78        309.28         3.68 o                         
   7   7 -15        234.70        205.62         5.01 o                         
   7  -7  15        432.40        346.57         3.05 o                         
   7  -7  16        378.16        347.76         3.51 o                         
   7  -7  17        154.24        137.29         2.97 o                         
   7  -7  18        124.51        154.84         3.42 o                         
   7  -7  19          2.48         -2.48         2.48 o                         
   7  -7  20        151.05        162.34         5.67 o                         
   7  -7  21        613.23        802.13         7.36 o                         
   7  -7 -22          0.05         22.15         3.53 o                         
   7  -7  22          0.09         24.52         3.46 o                         
   7  -7  23        156.53        153.61         3.54 o                         
  -7   7  24         94.30         75.95         2.81 o                         
  -7  -7  24        173.73        170.09         4.65 o                         
  -7  -7  25        486.99        570.50         5.21 o                         
  -7  -7  26         48.93         25.28         1.95 o                         
   7  -8  -1        278.38        224.71        11.82 o                         
   7   8  -2       4204.15       4032.00        22.98 o                         
   7   8  -3        108.61        108.37         7.64 o                         
   7   8  -4        147.80        153.69         7.66 o                         
   7   8  -5        636.04        535.29        10.23 o                         
   7   8  -6       3115.15       3118.63        20.47 o                         
   7   8  -7        110.18        102.29         7.50 o                         
   7  -8  -8        680.37        657.89        11.09 o                         
   7   8  -9         99.42        119.36         3.11 o                         
  -7   8  10        529.15        538.26         3.21 o                         
   7  -8  11        822.87        882.29         3.93 o                         
   7  -8  12        587.44        628.99         3.69 o                         
  -7   8  13         73.18        110.38         3.29 o                         
   7  -8  14         69.81        124.27         4.26 o                         
   7  -8  15         85.84         92.24         4.24 o                         
   7  -8  16        790.45        751.94         7.53 o                         
   7  -8  17        127.22        102.82         5.62 o                         
   7  -8  18         48.38         62.43         3.80 o                         
   7  -8  19         39.38         18.21         3.59 o                         
   7  -8  20        606.57        522.04         4.49 o                         
   7  -8  21         88.17        115.11         3.51 o                         
   7  -8 -22         13.96         17.36         3.24 o                         
   7  -8  22         25.73         12.77         3.08 o                         
   7  -8  23          8.12         13.45         2.88 o                         
  -7  -8  24         12.21          8.42         2.62 o                         
  -7  -8  25         45.71         34.67         2.44 o                         
   7  -8  25         84.21         63.99         3.59 o                         
   7  -9  -1       1661.49       1749.99        23.58 o                         
   7  -9  -2         30.07          9.78         9.27 o                         
   7  -9  -3        255.29        286.55        12.77 o                         
   7  -9  -4        410.57        373.54        13.67 o                         
   7   9  -5       1902.78       2312.10        10.87 o                         
   7   9  -6        285.66        283.68         4.59 o                         
   7   9  -7        365.13        352.77         4.14 o                         
   7   9  -8          0.27         -3.80         3.80 o                         
   7  -9  -9        376.68        386.76         4.30 o                         
   7  -9  10         59.83         27.46         2.74 o                         
   7  -9  11        110.09         95.44         3.17 o                         
   7  -9  12         30.75          9.89         3.35 o                         
   7  -9  13       1507.52       1601.44         5.86 o                         
   7  -9  14        859.34        806.77         5.56 o                         
   7  -9  15         23.99         37.56         3.95 o                         
   7  -9  16       1330.83       1247.24         8.51 o                         
   7  -9  17        808.73       1000.51         7.87 o                         
   7  -9  18        641.25        586.60         6.77 o                         
   7  -9  19          9.18         16.45         4.76 o                         
   7  -9  20        396.82        403.05         5.84 o                         
   7  -9  21        100.02         97.00         3.08 o                         
  -7  -9  22         54.13         40.17         1.99 o                         
   7  -9  22         99.72         81.34         4.30 o                         
  -7  -9  23         23.63         15.45         2.38 o                         
   7  -9  23         43.54         33.34         3.75 o                         
  -7  -9  24        211.10        210.50         2.51 o                         
   7  -9  24        388.91        460.78         4.44 o                         
   7  10  -1         49.13         31.06         3.58 o                         
   7  10   2         56.90         89.98         3.86 o                         
   7  10   3          1.16         10.93         3.52 o                         
   7 -10  -4         58.86         61.82         4.15 o                         
   7  10   5        274.88        229.01         4.67 o                         
   7 -10  -6        132.74        152.03         5.17 o                         
  -7  10   7       1343.64       1520.14         8.16 o                         
   7 -10  -8         23.40         16.46         4.36 o                         
   7 -10  -9         35.98         21.64         3.56 o                         
   7 -10 -10        440.46        458.51         4.96 o                         
   7 -10  11        114.43        101.12         3.45 o                         
   7 -10  12         64.43         64.97         3.47 o                         
   7 -10  13          0.22         -3.68         3.68 o                         
   7 -10  14          7.63         -3.67         3.67 o                         
   7 -10  15         36.25         51.84         3.85 o                         
   7 -10  16        148.45        134.80         5.17 o                         
   7 -10  17        109.18        111.57         5.05 o                         
   7 -10  18         92.49         83.19         4.82 o                         
   7 -10  19        349.88        373.60         5.52 o                         
   7 -10  20          4.68          7.16         4.16 o                         
   7 -10  21         51.99         69.85         2.56 o                         
   7 -10  22        198.77        209.01         4.01 o                         
   7 -10  23         73.40         84.39         3.30 o                         
   7  11   1       1442.27       1775.82         6.96 o                         
   7  11   2       2353.05       2536.92         7.56 o                         
   7  11  -3        399.25        515.44         4.90 o                         
   7  11  -4        438.38        523.61         5.51 o                         
  -7  11   5       1293.02       1367.82         7.17 o                         
  -7  11   6        155.46        116.59         4.95 o                         
   7  11   7         72.62        157.55         5.92 o                         
  -7  11   8          5.76         18.80         5.46 o                         
   7 -11  -9         15.04         27.90         4.14 o                         
   7 -11 -10        786.49        830.54         5.57 o                         
   7 -11 -11         12.25         47.10         4.82 o                         
   7 -11 -12        429.99        547.93         7.73 o                         
   7 -11 -13        653.10        709.70         5.13 o                         
   7 -11  14         43.99         34.40         3.75 o                         
   7 -11  15        271.57        290.47         4.31 o                         
   7 -11  16         13.94          1.46         4.48 o                         
   7 -11  17        107.84        109.82         4.72 o                         
   7 -11  18         80.14         90.16         4.42 o                         
   7 -11  19        345.86        343.15         4.79 o                         
   7 -11  20         58.18         58.84         3.65 o                         
   7 -11 -21          5.22         26.05         2.39 o                         
   7 -11  21          9.62         21.12         2.10 o                         
   7  12   1         40.92         13.54         4.03 o                         
   7  12   2         22.56         31.93         4.07 o                         
   7  12   3         28.97         37.17         4.04 o                         
   7  12   4         79.58        137.23         3.74 o                         
   7  12   5        839.46        778.58         5.41 o                         
  -7  12   6         21.16         72.24         4.71 o                         
  -7  12   7         99.44        158.79         4.84 o                         
   7 -12  -8         34.39         59.60         3.75 o                         
   7 -12  -9         18.57         12.29         4.06 o                         
   7 -12 -10         12.52         21.15         4.06 o                         
   7 -12 -11          4.90         -6.09         6.09 o                         
   7 -12 -12         64.81         24.54         6.15 o                         
   7 -12 -13        479.33        511.47         7.47 o                         
   7 -12 -14         77.42        119.05         6.19 o                         
   7 -12  16          0.34         -3.21         3.62 o                         
   7 -12  17        194.17        182.49         4.04 o                         
   7 -12  18          1.18         -0.28         3.25 o                         
   7 -12  19        104.53        111.21         3.22 o                         
   7 -12  20        156.05        145.85         2.11 o                         
   7  13   1          9.10          2.89         3.81 o                         
   7  13   2         11.87         16.68         3.87 o                         
   7  13   3        233.70        227.19         3.79 o                         
  -7  13   4          4.65         -3.84         3.84 o                         
  -7  13   5        232.90        267.96         4.38 o                         
   7  13  -6         98.67         87.49         4.01 o                         
   7 -13  -7        475.65        561.04         4.54 o                         
   7 -13  -8        323.59        327.82         4.09 o                         
   7 -13  -9        589.78        714.78         5.15 o                         
   7 -13 -10         86.68         47.99         4.84 o                         
   7 -13 -11         71.13         81.13         4.78 o                         
   7 -13 -12        117.39        104.58         4.72 o                         
   7 -13 -13       1141.44       1449.72         6.66 o                         
   7  13 -14          9.29         -2.69         6.13 o                         
   7  14   1        174.57        184.64         3.54 o                         
   7  14   2        302.56        199.84         4.05 o                         
   7  14  -3         85.78         57.30         3.75 o                         
   7  14  -4         34.49         21.54         3.51 o                         
   7  14  -5        218.27        188.67         4.43 o                         
   7 -14  -6        210.46        195.44         3.60 o                         
   7 -14  -7          0.82          8.42         3.19 o                         
   7 -14  -8          5.12          4.72         3.72 o                         
   7 -14  -9         75.98         31.63         2.10 o                         
   7 -14 -10         64.47         33.01         2.38 o                         
   7 -14 -11         10.05          0.78         3.39 o                         
   7 -14 -12        187.42        145.90         3.49 o                         
   7  14 -13          9.57         -3.95         3.95 o                         
   7  14 -14        322.39        227.35         6.09 o                         
   7  14 -15         13.44         -4.87         4.87 o                         
   7  15  -1        252.52        299.43         4.66 o                         
   7  15  -2          2.26         33.08         4.08 o                         
   7  15   3        366.34        409.86         4.79 o                         
   7 -15  -4         42.73         67.33         3.48 o                         
   7 -15  -5        561.71        680.95         2.54 o                         
  -7  15   6          0.22          5.23         1.98 o                         
  -7  15  -7        116.48         82.39         2.02 o                         
  -7  15  -8        105.09        151.91         1.97 o                         
   7 -15  -9        890.74        926.45         3.08 o                         
   7 -15 -10         33.14         22.07         2.87 o                         
   7 -15 -11          4.06          9.50         2.65 o                         
   7  15 -12          8.23         15.78         3.36 o                         
  -7  16  -1          8.44          1.16         2.57 o                         
   7 -16  -2         68.25         52.98         2.43 o                         
  -7  16  -3         26.66          4.52         1.81 o                         
   7 -16  -4         48.23         30.30         1.71 o                         
   7 -16  -5         59.09         35.54         1.63 o                         
   7 -16   6          0.00          1.24         1.62 o                         
   7 -16  -6          0.00          5.08         1.48 o                         
   7 -16  -7         95.58        109.31         1.30 o                         
   7 -16  -8         18.23         23.24         1.63 o                         
   8   0   0      21708.47      18299.39        43.56 o                         
   8   0  -2        287.47        235.29         8.96 o                         
   8   0   4       5922.72       5382.84         7.19 o                         
   8   0   6         10.48         11.05         1.99 o                         
   8   0  -8       9488.87       7534.53        12.28 o                         
   8   0 -10        671.31        434.76         4.61 o                         
   8   0 -12       3446.53       2876.48         9.30 o                         
   8   0 -14       3714.68       2923.31         9.76 o                         
   8   0  16          5.26         10.29         3.82 o                         
   8   0 -18         26.81         28.35         5.01 o                         
   8   0  18         49.38         73.82         5.39 o                         
   8   0 -20        384.53        599.80         7.34 o                         
   8   0  20        708.42        698.51         8.01 o                         
   8   0 -22        750.39        760.35         5.28 o                         
   8   0  22       1382.45       1408.49         5.57 o                         
   8   0 -24          2.39         17.74         4.94 o                         
   8   0  24          4.39          4.67         2.30 o                         
  -8   0  26        220.69        205.36         3.21 o                         
   8   0 -26        406.58        458.74         4.19 o                         
   8  -1   0         72.71         90.55         5.49 o                         
   8  -1  -1        240.27        195.73         4.99 o                         
   8  -1  -2        544.37        388.95         6.89 o                         
   8   1   3       1557.91       1212.35         3.08 o                         
   8   1   4       8098.68       7400.64         7.46 o                         
   8   1   5       1914.64       1724.16         4.60 o                         
   8  -1   6       3670.52       3325.50         8.44 o                         
   8   1   6       6762.19       5991.81         7.03 o                         
   8   1   7         92.98        102.00         1.79 o                         
   8  -1  -7        171.30        205.92         3.75 o                         
   8  -1  -8         62.89         84.65         2.63 o                         
   8  -1  -9       2152.68       1960.44         7.52 o                         
   8  -1 -10        224.27        174.25         3.78 o                         
   8   1  11        439.84        549.72         9.73 o                         
   8  -1 -11        810.34       1130.47         6.10 o                         
   8  -1 -12        675.53        565.05         5.11 o                         
   8  -1  13         12.38         19.82         5.79 o                         
   8  -1 -13         22.81         -1.59         3.37 o                         
   8  -1 -14         45.63         35.47         3.90 o                         
   8   1  15         12.48         31.32         2.20 o                         
   8   1  16        615.76        691.13         3.78 o                         
   8   1 -17         65.27         99.97         5.33 o                         
   8   1  17        120.26        206.52         3.49 o                         
   8   1 -18        224.25        180.83         3.97 o                         
   8   1  18        413.15        385.43         4.56 o                         
   8   1 -19        186.90        240.68         4.25 o                         
   8  -1  19        344.32        352.00         3.93 o                         
   8  -1 -20         91.75         74.68         3.75 o                         
   8   1  20        169.04        155.65         2.74 o                         
   8  -1 -21         91.93        136.85         3.92 o                         
   8   1  21        169.36        221.49         2.83 o                         
   8   1 -22        247.39        244.43         4.01 o                         
   8   1  22        455.76        482.65         2.85 o                         
   8   1 -23         50.57         51.73         5.12 o                         
   8  -1  23         93.16         95.28         2.49 o                         
  -8   1  24         58.70         38.66         2.53 o                         
   8  -1  24        108.13         90.36         2.55 o                         
  -8   1  25        107.75         91.82         2.60 o                         
  -8  -1  25        198.51        134.13         3.00 o                         
  -8   1  26         15.17         17.54         2.26 o                         
  -8  -1  26         27.94         23.80         2.39 o                         
  -8  -1  27         31.90         20.98         2.06 o                         
   8   1 -27         58.77         64.14         1.87 o                         
   8  -2   0        175.73        123.25         8.70 o                         
   8  -2  -1        286.62        232.80         5.00 o                         
   8  -2  -2        148.74        120.07         4.55 o                         
   8   2   3        845.23        822.04         3.18 o                         
   8   2   4       6028.45       5296.84         5.79 o                         
   8  -2   5       1896.50       1977.10         6.60 o                         
   8   2  -5       3493.93       3442.04         4.64 o                         
   8   2   6       1800.33       1763.23         6.24 o                         
   8  -2   6       3316.78       3162.30         5.39 o                         
   8   2   7        800.13        798.80         4.48 o                         
   8   2  -7       1474.09       1410.99         3.24 o                         
   8  -2  -8         33.89         40.46         1.90 o                         
   8   2   9        525.69        568.01         2.79 o                         
   8   2  10        414.54        568.56         6.93 o                         
   8  -2 -10        763.72        809.94         4.64 o                         
   8   2  11        622.74        671.94         7.27 o                         
   8  -2 -11       1147.28       1051.19         4.15 o                         
   8  -2 -12        836.40        667.00         3.66 o                         
   8  -2 -13         23.73         40.48         2.50 o                         
   8  -2  14       2692.64       2750.85         5.58 o                         
   8   2  15        117.59        124.96         2.01 o                         
   8  -2  16          0.51          0.98         6.35 o                         
   8   2  16          0.94         -1.97         1.97 o                         
   8  -2 -17         11.23          8.64         3.34 o                         
   8   2  17         20.69          8.08         2.03 o                         
   8  -2 -18        368.41        337.06         4.43 o                         
   8   2  18        678.72        685.69         3.02 o                         
   8   2 -19        134.51        129.84         3.82 o                         
   8   2  19        247.81        238.83         2.41 o                         
   8   2 -20        122.98        122.58         3.86 o                         
   8   2  20        226.56        214.38         2.37 o                         
   8   2 -21        273.46        333.34         3.55 o                         
   8   2  21        503.81        505.88         3.57 o                         
   8   2 -22        460.20        471.01         4.64 o                         
   8  -2  22        847.82        933.58         3.44 o                         
   8   2 -23          1.32         -0.37         4.96 o                         
   8  -2  23          2.44          0.65         1.95 o                         
   8  -2 -24        332.20        418.75         4.48 o                         
   8  -2  24        612.01        602.02         3.50 o                         
   8   2 -25         21.23          7.40         3.22 o                         
   8  -2  25         39.12         30.90         1.85 o                         
  -8  -2  26        350.92        410.78         3.04 o                         
   8  -2 -26        646.51        705.33         3.20 o                         
  -8  -2  27          9.16         -2.12         2.36 o                         
   8  -2 -27         16.87          1.97         1.65 o                         
   8  -3   0        201.65        153.34         9.62 o                         
   8   3   1         87.84         74.24         2.21 o                         
   8  -3  -1        161.83        102.28         6.20 o                         
   8   3   2        182.47        167.09         2.57 o                         
   8  -3   2        336.16        285.76         2.98 o                         
   8   3   3        349.81        356.11         2.33 o                         
   8   3  -4          1.57         -1.25         1.25 o                         
   8   3  -5        236.44        207.36         1.58 o                         
   8   3   6         25.04         15.85         1.30 o                         
   8   3   7       1734.51       1636.05         3.94 o                         
   8   3  -8        131.90         72.78         1.88 o                         
   8   3   9        334.01        378.79         2.67 o                         
   8   3  10        112.69         38.78         2.15 o                         
   8   3  11        674.54        704.29         7.58 o                         
   8  -3 -11       1242.72       1160.46         4.21 o                         
   8  -3 -12       1667.53       1549.92         4.71 o                         
   8  -3 -13        982.54        940.51         4.16 o                         
   8   3 -14         25.45         15.36         2.08 o                         
   8   3  15       3677.07       3449.51         5.00 o                         
   8   3  16        517.16        505.67         3.06 o                         
   8   3 -17          0.34          5.76         4.90 o                         
   8   3  17          0.62          1.85         1.76 o                         
   8   3 -18         36.13         67.16         3.63 o                         
   8   3  18         66.56         69.75         2.11 o                         
   8   3 -19          0.54          1.72         3.36 o                         
   8  -3  19          0.99          2.70         2.02 o                         
   8   3 -20        280.42        315.89         3.52 o                         
   8  -3  20        516.62        478.90         3.49 o                         
   8   3 -21        488.69        412.17         3.72 o                         
   8  -3  21        900.32        884.62         3.45 o                         
   8   3 -22        239.72        321.94         4.22 o                         
   8  -3  22        441.64        431.57         4.06 o                         
   8   3 -23          3.92         -4.64         4.64 o                         
   8  -3  23          7.22          9.66         1.98 o                         
   8   3 -24        105.54         85.33         4.73 o                         
   8  -3  24        194.44        188.60         2.21 o                         
  -8  -3  25         10.65          9.00         2.09 o                         
   8  -3  25         19.62         25.55         1.84 o                         
  -8  -3  26         79.47         90.03         2.11 o                         
   8  -3  26        146.41        135.10         1.87 o                         
  -8   3  27          0.01         -1.96         2.08 o                         
   8  -3 -27          0.02         -1.54         1.54 o                         
   8   4   0       6327.61       5997.90        29.73 o                         
   8   4   1         43.37        126.80         2.14 o                         
   8   4   2       3085.56       2928.78         5.16 o                         
   8   4   3        187.39        137.27         2.16 o                         
   8   4   4       5116.16       4663.43         6.34 o                         
   8   4   5        338.39        325.77         1.84 o                         
   8   4   6       1056.09       1017.57         3.59 o                         
   8   4   7        128.28         72.27         2.03 o                         
   8   4  -8       3644.88       3193.21         5.72 o                         
   8   4  -9        113.39        126.76         2.20 o                         
   8   4 -10        737.27        713.90         3.29 o                         
   8   4  11        242.81        233.27         7.74 o                         
   8  -4 -11        447.32        376.59         3.18 o                         
   8  -4 -12       3391.29       3078.31         6.72 o                         
   8  -4  13        595.07        565.99         2.87 o                         
   8   4 -14         67.08         65.00         4.21 o                         
   8  -4  14        123.57        164.10         2.30 o                         
   8   4 -15        698.58        745.32         6.64 o                         
   8  -4  15       1286.99       1308.16         3.92 o                         
   8   4 -16         92.66        114.35         2.50 o                         
   8   4 -17        123.40        120.02         5.33 o                         
  -8  -4  17        227.34        241.06         2.40 o                         
   8   4 -18         12.52         10.00         3.28 o                         
  -8  -4  18         23.06          6.15         1.98 o                         
   8   4 -19        493.43        527.97         3.90 o                         
  -8  -4  19        909.05       1029.89         3.43 o                         
   8   4 -20        120.49        175.89         3.17 o                         
   8  -4  20        221.98        197.91         3.72 o                         
   8   4 -21         43.37         14.79         2.70 o                         
   8  -4  21         79.91         75.00         2.24 o                         
   8   4 -22        140.75        100.29         3.52 o                         
   8  -4  22        259.30        254.99         2.49 o                         
   8  -4  23        579.83        746.87         3.10 o                         
   8  -4  24          3.59         13.10         1.75 o                         
  -8   4  25        175.23        146.00         2.84 o                         
   8  -4  25        322.83        296.44         2.04 o                         
  -8   4  26         38.66         18.73         2.26 o                         
   8  -4  26         71.23         56.14         1.59 o                         
  -8  -4  27          0.88         -1.51         1.51 o                         
   8  -4  27          1.63         -3.07         3.07 o                         
   8   5   0       2749.28       2724.13         5.12 o                         
   8  -5   1       1329.25       1263.86         3.63 o                         
   8   5  -2        488.05        531.65         2.85 o                         
   8   5  -3       1513.78       1365.92         3.81 o                         
   8   5  -4       3187.40       3224.74         5.43 o                         
   8   5  -5        823.04        673.72         2.96 o                         
   8   5  -6       1427.89       1354.07         3.95 o                         
   8  -5  -7        205.36        170.81         2.31 o                         
   8   5  -8        883.05        756.95         3.27 o                         
   8   5  -9         13.98          5.80         1.92 o                         
   8   5 -10         12.58         -1.97         1.97 o                         
   8  -5 -11        182.00        204.11         2.72 o                         
   8  -5  12        235.66        264.13         2.38 o                         
   8  -5  13          0.76          0.01         1.78 o                         
   8   5 -14        497.32        473.47         5.76 o                         
   8  -5  14        916.23        889.40         3.35 o                         
   8   5 -15          1.09         15.01         4.04 o                         
   8  -5  15          2.01         29.95         2.11 o                         
   8   5 -16        236.14        200.53         5.01 o                         
   8  -5  16        435.03        458.05         3.48 o                         
   8   5 -17        366.50        309.59         6.47 o                         
   8  -5  17        675.21        667.63         3.19 o                         
   8   5 -18         66.04         55.92         5.24 o                         
   8  -5  18        121.67        124.56         2.10 o                         
   8   5 -19        211.50        167.98         3.74 o                         
  -8  -5  19        389.64        393.70         2.63 o                         
   8  -5 -20         97.90         29.32         4.94 o                         
  -8  -5  20        180.36        166.14         3.03 o                         
   8  -5 -21         11.79          5.69         4.63 o                         
  -8  -5  21         21.72         25.83         2.16 o                         
   8  -5 -22        185.36        159.50         4.85 o                         
  -8  -5  22        341.49        371.15         2.70 o                         
   8  -5  23        136.09         90.91         1.90 o                         
   8  -5  24         63.14         59.24         2.12 o                         
  -8   5  25         69.36         61.19         2.95 o                         
   8  -5  25        127.79        118.92         2.22 o                         
  -8  -5  26         38.14         26.29         1.87 o                         
   8  -5  26         70.26         36.38         3.48 o                         
   8   6   0       5785.27       4556.98         8.91 o                         
   8   6  -1        427.71        380.61         2.54 o                         
   8   6  -2        284.14        307.18         3.36 o                         
   8   6  -3        395.88        389.46         3.36 o                         
   8   6   4       1104.85        893.25         7.65 o                         
   8   6  -5       1040.59       1014.64         7.86 o                         
   8   6  -6        748.19        847.05         7.41 o                         
   8   6  -7        325.01        330.55         5.80 o                         
   8  -6  -8       2643.87       2180.32         5.28 o                         
   8   6  -9        452.77        417.03         3.03 o                         
   8  -6 -10         99.56        125.53         2.20 o                         
   8  -6  11        273.30        231.13         2.08 o                         
   8  -6  12       2590.42       2482.35         4.16 o                         
   8  -6  13        273.35        261.79         2.19 o                         
   8  -6  14        863.94        862.59         2.90 o                         
   8   6 -15        204.85        217.31         5.23 o                         
   8  -6  15        377.40        337.18         3.00 o                         
   8   6 -16         95.20         94.17         4.55 o                         
   8  -6  16        175.38        161.23         2.39 o                         
   8   6 -17        122.78        132.89         3.61 o                         
   8  -6  17        226.20        203.86         2.62 o                         
   8  -6  18        368.04        435.63         3.00 o                         
   8  -6  19        130.78         84.53         1.88 o                         
   8  -6  20        343.25        272.03         2.11 o                         
   8  -6 -21          8.44         35.22         4.42 o                         
   8  -6  21         15.55         10.21         1.83 o                         
  -8  -6  22        300.21        370.29         3.54 o                         
   8  -6 -22        553.07        617.96         4.58 o                         
   8  -6 -23         64.43         57.83         3.64 o                         
   8  -6 -23        118.70         46.30         2.68 o                         
  -8  -6  24          0.37         -3.23         4.26 o                         
  -8  -6  25          3.06          8.60         1.86 o                         
   8  -6  25          5.63          2.12         3.69 o                         
   8  -7   0       4011.14       3403.04        19.27 o                         
   8   7  -1       1269.50       1053.99         8.71 o                         
   8   7  -2         59.61         68.15         7.24 o                         
   8   7  -3       1313.68       1171.31        13.27 o                         
   8   7  -4       1067.77        895.43        12.15 o                         
   8   7  -5         41.94         23.58         6.74 o                         
   8   7  -6        419.97        407.57         9.54 o                         
   8  -7  -7        395.53        320.49         9.11 o                         
   8   7  -8        574.02        605.98         5.06 o                         
   8  -7   9        306.76        255.88         3.38 o                         
   8  -7  10        306.04        284.66         3.47 o                         
   8  -7  11        271.28        278.80         3.48 o                         
   8  -7  12          9.13          1.89         2.06 o                         
   8   7 -13         82.42         68.43         4.62 o                         
   8  -7  13        151.84        128.58         2.67 o                         
   8   7 -14        711.87        647.97         6.87 o                         
   8  -7  14       1311.48       1228.69         4.59 o                         
   8   7 -15         61.36         58.62         4.44 o                         
   8  -7  15        113.04         80.95         2.71 o                         
   8  -7  16        174.99        139.16         3.10 o                         
   8  -7  17          2.95          6.17         2.61 o                         
   8  -7  18       1024.84       1021.10         4.70 o                         
   8  -7  19         50.26         57.62         3.38 o                         
   8  -7  20         24.85         35.70         3.14 o                         
   8  -7 -21         42.73         49.95         4.23 o                         
   8  -7  21         78.73         60.57         3.46 o                         
  -8  -7  22        109.54        114.30         2.68 o                         
   8  -7  22        201.80        212.10         5.12 o                         
   8  -7  23        395.33        340.92         3.52 o                         
  -8  -7  24         11.47         16.01         1.84 o                         
  -8  -7  25          5.92          4.79         2.34 o                         
   8  -8   0        538.74        568.90        15.58 o                         
   8  -8  -1        833.00        759.67        16.72 o                         
   8   8  -2         30.79         35.81         7.15 o                         
   8   8  -3        401.37        351.08         9.51 o                         
   8   8  -4        516.86        442.04         5.76 o                         
   8   8  -5        217.49        273.67         9.11 o                         
   8   8  -6        413.27        383.58         4.73 o                         
   8   8  -7       2635.41       2732.40         8.49 o                         
   8   8  -8          8.48         37.41         3.95 o                         
   8  -8   9        194.10        208.94         3.32 o                         
   8  -8  10        332.59        274.59         3.48 o                         
   8  -8  11        183.09        237.71         3.48 o                         
   8  -8  12        145.18        158.34         3.61 o                         
   8  -8  13        155.90        189.55         3.89 o                         
   8  -8  14         41.40         24.03         4.18 o                         
   8  -8  15        895.13       1062.80         6.20 o                         
   8  -8  16        349.57        428.75         6.54 o                         
   8  -8  17        158.95        143.48         5.66 o                         
   8  -8  18         77.84         38.49         5.26 o                         
   8  -8  19        207.43        274.86         5.88 o                         
   8  -8  20         36.97         66.52         2.56 o                         
  -8  -8  21          0.24          6.23         2.31 o                         
   8  -8  21          0.45         10.87         4.36 o                         
  -8  -8  22          0.83          5.85         2.07 o                         
   8  -8  22          1.53          5.92         4.06 o                         
  -8  -8  23         55.08         80.46         2.73 o                         
   8  -8  23        101.47        153.09         4.18 o                         
  -8  -8  24          8.89         10.60         1.96 o                         
   8  -8  24         16.37         15.66         3.32 o                         
   8   9   0       1387.65       1628.20         6.40 o                         
   8   9  -1        447.07        507.32         3.68 o                         
   8   9  -2         51.53         83.90         2.91 o                         
   8   9  -3          1.96         48.59         3.15 o                         
   8   9  -4       1529.68       1488.25         5.27 o                         
   8   9  -5       1807.96       1824.58         8.06 o                         
   8   9  -6       1539.70       1453.15         6.32 o                         
   8   9  -7         43.17         69.37         3.39 o                         
   8   9  -8        180.73        202.02         3.52 o                         
   8   9  -9         23.17         13.43         3.08 o                         
   8  -9  10        269.48        302.33         4.00 o                         
   8  -9  11        124.18        110.17         3.67 o                         
   8  -9  12       1093.04       1198.66         5.46 o                         
   8  -9  13          0.06         -3.47         3.47 o                         
   8  -9  14         54.43         64.41         4.18 o                         
   8  -9  15          0.74          3.38         3.96 o                         
   8  -9  16        286.65        366.62         6.23 o                         
   8  -9  17        214.42        250.83         5.78 o                         
   8  -9  18         19.44         -2.83         4.76 o                         
   8  -9  19        204.68        203.55         5.17 o                         
   8  -9  20        115.97        121.52         2.94 o                         
   8  -9 -21          8.30         30.83         3.20 o                         
   8  -9  21         15.29         32.00         3.99 o                         
   8  -9 -22          1.54          5.03         2.66 o                         
   8  -9  22          2.84         -3.62         3.62 o                         
   8  -9  23         30.62         28.25         3.28 o                         
   8  10   0       1768.21       1834.67         9.35 o                         
   8  10   1       1793.58       2320.83         7.09 o                         
   8  10   2        863.79        891.36         5.43 o                         
   8  10   3       1875.35       2263.67         6.91 o                         
   8  10   4        439.02        427.80         5.12 o                         
   8  10  -5        121.50        178.52         4.32 o                         
  -8  10   6          0.71         20.21         4.48 o                         
  -8  10   7        305.11        421.83         5.32 o                         
   8 -10  -8        184.84        176.18         3.97 o                         
   8 -10  -9        261.99        329.23         4.75 o                         
   8 -10 -10        383.79        372.48         5.70 o                         
   8 -10 -11       1360.85       1532.47         7.81 o                         
   8 -10  12          8.60          0.87         3.36 o                         
   8 -10  13          0.15         -3.32         3.81 o                         
   8 -10  14        375.60        403.55         4.68 o                         
   8 -10  15       1060.34       1093.31         5.85 o                         
   8 -10  16         33.50          7.01         4.62 o                         
   8 -10  17        135.21         98.88         4.78 o                         
   8 -10  18        135.35        125.15         4.61 o                         
   8 -10  19         31.14         21.42         2.70 o                         
   8 -10  20        129.52        124.53         2.68 o                         
   8 -10 -21         61.17         70.81         2.93 o                         
   8 -10  21        112.69        117.67         3.74 o                         
   8  11   0         53.80         32.85         5.50 o                         
   8  11   1        262.93        216.00         4.26 o                         
   8  11   2        141.01        157.34         4.14 o                         
   8  11   3        267.19        287.83         4.40 o                         
   8  11  -4        115.12        162.88         4.24 o                         
   8  11  -5         76.66         83.94         4.08 o                         
  -8  11   6         14.55         60.51         4.52 o                         
  -8  11   7        466.09        558.51         5.51 o                         
   8  11   8         95.08        152.05         3.88 o                         
   8 -11  -9          0.26          9.26         4.05 o                         
   8 -11 -10       1617.70       1671.27         6.56 o                         
   8 -11 -11          8.49          3.14         3.97 o                         
   8 -11 -12         49.57         23.46         4.74 o                         
   8 -11 -13          0.30         -2.80         6.22 o                         
   8 -11  14        615.20        607.72         4.75 o                         
   8 -11  15        362.38        390.07         5.36 o                         
   8 -11  16          4.81         10.97         4.11 o                         
   8 -11  17          0.62          0.23         3.85 o                         
   8 -11  18         75.47         48.21         3.73 o                         
   8 -11  19          7.74          3.92         2.27 o                         
   8 -11  20          0.14          2.84         2.08 o                         
   8  12   0        808.13        742.81         7.21 o                         
   8  12   1         30.67         65.08         3.88 o                         
   8  12   2          4.09          5.51         3.64 o                         
   8  12  -3         84.59        115.70         4.09 o                         
   8  12  -4         26.88          9.44         3.82 o                         
  -8  12   5        131.61        176.56         4.16 o                         
   8  12  -6         18.89         37.55         3.85 o                         
   8 -12  -7        118.38        153.06         3.47 o                         
   8 -12  -8        406.20        445.72         4.23 o                         
   8 -12  -9         24.75         31.61         3.98 o                         
   8 -12 -10        549.09        641.61         5.00 o                         
   8 -12 -11        254.28        251.21         5.08 o                         
   8 -12 -12         20.03         -4.36         4.36 o                         
   8 -12 -13         19.28         26.46         5.93 o                         
   8 -12 -14        141.56        215.63         6.34 o                         
   8 -12  16          0.73         11.01         2.50 o                         
   8 -12  17         85.61         91.69         2.44 o                         
   8 -12  18          2.19         -1.18         2.04 o                         
   8  13   0         22.01         30.64         5.25 o                         
   8  13   1         65.31         27.29         3.28 o                         
   8 -13   2         48.90         24.09         2.64 o                         
   8 -13   3         18.65         -2.09         2.65 o                         
  -8  13   4         27.38         42.51         3.75 o                         
   8  13   5         35.05         38.57         3.70 o                         
   8 -13  -6          4.41         15.59         3.07 o                         
   8 -13  -7          1.03         23.53         3.00 o                         
   8 -13  -8        452.90        349.89         3.87 o                         
   8 -13  -9        136.97         73.30         3.40 o                         
   8 -13 -10         86.23         29.74         3.70 o                         
   8 -13 -11          0.21         -3.49         3.49 o                         
   8 -13 -12          1.23         -4.09         4.09 o                         
   8 -13 -13          0.44         -3.91         3.91 o                         
   8  13 -14         13.50         -5.64         5.64 o                         
   8 -13  15          4.49         -2.77         2.77 o                         
   8  13 -16         26.54         -4.69         4.69 o                         
  -8  14   0        267.35        184.05         5.32 o                         
  -8  14  -1        252.12        287.11         3.51 o                         
   8  14  -2         45.52        100.74         3.56 o                         
   8  14  -3        247.78        343.99         3.99 o                         
   8 -14   4          6.94         23.51         2.42 o                         
   8 -14  -5        296.86        331.72         2.66 o                         
   8 -14  -6         49.83         77.23         2.30 o                         
   8 -14  -7        413.75        453.00         2.95 o                         
   8 -14  -8         53.05         28.79         2.52 o                         
   8 -14  -9        109.33        127.43         2.40 o                         
   8 -14 -10          9.93          5.95         3.75 o                         
   8 -14 -11        484.75        555.33         3.41 o                         
   8 -14  12          0.01         -2.80         2.80 o                         
   8 -14  13         12.16         10.11         2.67 o                         
   8 -14  14          8.20         -2.38         2.38 o                         
   8  15   0         39.24         11.48         6.67 o                         
   8  15   1         21.41         21.34         4.67 o                         
   8  15   2         20.56         31.16         4.69 o                         
   8 -15  -3        124.58        116.72         2.94 o                         
   8 -15  -4          6.71         32.12         2.75 o                         
   8 -15  -5         36.51         48.31         2.08 o                         
   8 -15  -6        140.18        107.99         1.62 o                         
   8 -15  -7        460.96        521.73         2.01 o                         
   8 -15  -8         92.33        115.33         1.71 o                         
   8 -15  -9         58.57         81.71         2.24 o                         
   8 -15 -10          0.15          8.91         2.00 o                         
  -8  16   0          0.98         -1.96         1.96 o                         
   8 -16  -1         61.31         48.51         1.92 o                         
   8 -16  -2         32.79         34.24         1.89 o                         
   8 -16  -3        119.61        105.79         1.69 o                         
   8 -16  -4          0.04         -0.67         1.46 o                         
   8 -16  -5         39.72         24.23         3.26 o                         
   9   0   2         80.92         33.62         4.34 o                         
   9   0   4        177.82        174.10         3.39 o                         
   9   0   6       3604.36       3305.55         7.98 o                         
   9   0  -8       3538.86       3483.97         9.23 o                         
   9   0 -10        219.84        238.34         3.93 o                         
   9   0 -12        115.96        139.26         3.93 o                         
   9   0  14       1374.73       1442.65         5.27 o                         
   9   0 -16       1712.99       1713.89        10.40 o                         
   9   0  16       3155.85       3339.11         8.25 o                         
   9   0 -18        381.20        257.61         6.59 o                         
   9   0  18        702.29        608.41         4.54 o                         
   9   0 -20        945.71       1098.12         9.07 o                         
   9   0  20       1742.28       2047.55         6.79 o                         
   9   0 -22         85.85         74.73         3.47 o                         
   9   0  22        158.17        171.02         3.30 o                         
   9   0 -24        694.68        803.98         6.95 o                         
   9   0 -24       1279.82       1472.58         4.93 o                         
  -9   0  26         20.33         11.66         2.25 o                         
   9   0 -26         37.45         16.69         2.48 o                         
   9  -1  -1       2984.13       2862.87        14.77 o                         
   9   1   2       1294.44       1069.28         3.73 o                         
   9   1   3        489.23        382.67         2.79 o                         
   9   1   4          0.58         -1.66         2.31 o                         
   9  -1   4          1.07          0.45         2.70 o                         
   9  -1   5        187.33        134.69         2.40 o                         
   9  -1   6       2017.93       1919.35         7.18 o                         
   9  -1  -6       3717.66       3454.38         8.59 o                         
   9  -1   7       1541.70       1458.95         4.40 o                         
   9  -1  -8        125.18        146.40         3.33 o                         
   9  -1  -9        381.85        396.26         4.10 o                         
   9  -1 -10       3757.13       3358.44         8.72 o                         
   9   1  11         21.24         32.16         6.48 o                         
   9  -1 -11         39.13         50.94         3.31 o                         
   9  -1  12        307.30        372.02         2.89 o                         
   9   1  13        125.94        106.34         2.14 o                         
   9   1  14         60.65         64.20         2.14 o                         
   9   1 -15        115.40         79.69         5.72 o                         
   9   1  15        212.59        153.71         2.79 o                         
   9   1 -16         15.44          7.21         3.59 o                         
   9   1  16         28.45         18.55         2.76 o                         
   9   1 -17        255.41        260.85         4.45 o                         
   9   1  17        470.54        475.45         3.64 o                         
   9   1 -18        416.25        478.80         5.08 o                         
   9   1  18        766.86        791.10         4.52 o                         
   9   1 -19        231.90        128.17         4.24 o                         
   9   1  19        427.23        398.03         3.68 o                         
   9   1 -20       1278.72       1284.03         5.23 o                         
   9   1  20       2355.80       2420.40         5.99 o                         
   9   1 -21        165.29        158.78         3.17 o                         
   9   1  21        304.51        253.16         3.15 o                         
   9   1 -22          7.48         19.91         2.38 o                         
   9   1  22         13.78         14.83         2.22 o                         
   9   1 -23         99.28         79.53         2.38 o                         
   9  -1  23        182.90        173.89         2.73 o                         
  -9  -1  24        338.01        316.70         2.47 o                         
   9  -1  24        622.71        661.55         4.85 o                         
  -9   1  25          1.53          6.86         2.48 o                         
  -9  -1  25          2.81          2.67         2.28 o                         
  -9  -1  26          1.90          5.32         1.74 o                         
   9  -1 -26          3.50         -0.21         1.71 o                         
   9   2   1        900.21        787.69         3.43 o                         
   9   2   2       1460.37       1561.42         4.48 o                         
   9   2   3        647.67        671.63         3.26 o                         
   9   2   4        318.26        307.05         2.69 o                         
   9   2   5          4.85         76.60         2.01 o                         
   9   2   6        886.17        877.75         5.07 o                         
   9  -2   6       1632.61       1588.12         3.73 o                         
   9   2  -7         14.15         16.95         2.12 o                         
   9   2   8        130.21        136.88         2.35 o                         
   9   2  -9        523.33        729.71        11.63 o                         
   9   2   9        964.13       1101.45         4.05 o                         
   9   2  10        302.36        263.19         5.96 o                         
   9   2 -10        557.04        446.39         3.24 o                         
   9   2  11        268.56        292.80         8.82 o                         
   9   2 -11        494.77        450.08         3.48 o                         
   9   2  12         42.62          8.30         2.16 o                         
   9   2  13          0.21         12.81         2.04 o                         
   9   2 -14        428.56        491.31         7.28 o                         
   9   2  14        789.52        720.36         3.68 o                         
   9   2 -15        707.11        645.20         5.41 o                         
   9   2  15       1302.71       1312.37         3.66 o                         
   9  -2 -16          0.95          7.21         5.09 o                         
   9   2  16          1.75         -1.61         1.94 o                         
   9  -2 -17          1.99         -0.65         3.60 o                         
   9   2  17          3.67          9.17         2.05 o                         
   9   2 -18        146.05        234.12         3.34 o                         
   9   2  18        269.06        255.58         4.10 o                         
   9   2 -19        317.42        399.59         3.71 o                         
   9   2  19        584.78        635.39         3.30 o                         
   9   2 -20          0.12         -2.87         2.87 o                         
   9   2  20          0.22         -2.18         2.18 o                         
   9   2 -21          0.13         -2.74         2.74 o                         
   9   2  21          0.24          6.33         1.87 o                         
   9   2 -22         25.72         42.57         2.74 o                         
   9  -2  22         47.39         27.53         2.22 o                         
   9   2 -23          2.19         -0.08         2.16 o                         
   9  -2  23          4.04         -1.83         1.83 o                         
   9  -2 -24          0.88         -1.61         4.43 o                         
   9  -2  24          1.62         -1.57         1.57 o                         
  -9   2  25         11.23         22.25         2.44 o                         
   9  -2  25         20.69         11.31         1.58 o                         
  -9  -2  26         22.02         20.29         2.31 o                         
   9  -2 -26         40.58         56.32         1.80 o                         
   9   3   1         16.79         22.23         2.13 o                         
   9   3   2       6952.67       5914.69         7.91 o                         
   9   3   3        629.89        690.10         3.26 o                         
   9   3   4        648.21        745.72         3.32 o                         
   9   3   5         29.73         16.00         2.04 o                         
   9  -3  -6       2337.68       2166.77         3.68 o                         
   9   3   7         90.61        132.54         2.39 o                         
   9   3   8       1617.45       1589.90         4.49 o                         
   9   3   9        410.72        364.08         2.85 o                         
   9   3 -10       1085.59       1006.38        12.65 o                         
   9   3  10       1999.99       1782.39         5.19 o                         
   9   3  11        115.55         93.13         7.25 o                         
   9  -3  11        212.89        176.65         2.41 o                         
   9   3  12       1959.61       1933.27         3.74 o                         
   9   3  13        616.52        511.52         2.53 o                         
   9   3 -14        223.83        201.71         4.96 o                         
   9   3  14        412.37        407.77         2.61 o                         
   9   3 -15         87.37        116.75         4.60 o                         
   9   3  15        160.97        179.58         2.29 o                         
   9   3 -16       1072.06       1054.08         5.73 o                         
   9   3  16       1975.06       2100.61         4.62 o                         
   9  -3 -17         95.91        123.07         3.87 o                         
   9   3  17        176.69        135.76         2.42 o                         
   9   3 -18          0.14         -3.47         3.47 o                         
   9   3  18          0.26         -1.87         1.87 o                         
   9   3 -19         77.81         55.33         2.95 o                         
   9   3  19        143.35        125.50         2.18 o                         
   9   3 -20        345.62        325.29         3.53 o                         
   9  -3  20        636.74        778.15         3.30 o                         
   9   3 -21        312.82        318.10         4.32 o                         
   9  -3  21        576.31        564.57         2.91 o                         
   9  -3 -22          0.98         -3.23         3.23 o                         
   9  -3  22          1.81          2.17         1.89 o                         
   9  -3 -23         14.07          4.73         4.20 o                         
   9  -3  23         25.92         15.89         1.85 o                         
  -9  -3  24        244.57        261.75         3.38 o                         
   9  -3  24        450.57        491.55         2.65 o                         
   9  -3 -25         75.86         92.66         4.27 o                         
   9  -3  25        139.75        102.93         1.88 o                         
  -9  -3  26          0.06         -2.06         2.06 o                         
   9  -3  26          0.10         -1.43         1.43 o                         
   9   4   1          7.08          4.10         2.11 o                         
   9   4   2        531.48        452.32         2.99 o                         
   9   4   3       1614.70       1468.79         4.20 o                         
   9   4   4         15.08         33.70         2.12 o                         
   9   4   5        851.13        774.27         3.29 o                         
   9   4   6        702.89        647.77         6.72 o                         
   9   4   7        685.89        724.45         3.38 o                         
   9   4  -8        690.32        768.89         3.55 o                         
   9   4  -9        109.90        102.58         7.22 o                         
   9   4   9        202.47        154.02         2.59 o                         
   9   4 -10          0.58         -1.41         4.35 o                         
   9   4 -10          1.07         -1.06         2.10 o                         
   9   4  11          1.75          6.70         6.18 o                         
   9   4  11          3.23         -1.34         1.59 o                         
   9   4  12        168.42        154.93         2.04 o                         
   9   4 -13        601.21        635.20         6.24 o                         
   9   4  13       1107.61       1116.89         3.65 o                         
   9   4 -14        128.69        137.51         3.73 o                         
   9   4  14        237.09        266.19         2.16 o                         
   9   4 -15         51.14         34.40         3.40 o                         
   9   4  15         94.21        107.52         2.10 o                         
   9   4 -16        399.18        452.43         4.52 o                         
   9   4  16        735.40        829.54         3.01 o                         
   9   4 -17        108.48        141.09         3.71 o                         
  -9  -4  17        199.86        186.13         2.76 o                         
   9   4 -18        100.25         56.31         3.72 o                         
  -9  -4  18        184.69        162.81         2.29 o                         
   9  -4 -19          4.42         -3.90         5.05 o                         
  -9  -4  19          8.15          0.31         1.93 o                         
   9   4 -20        154.04        175.15         3.93 o                         
  -9  -4  20        283.78        292.06         2.77 o                         
   9   4 -21          0.47         -3.26         3.26 o                         
   9  -4  21          0.87         -0.83         1.90 o                         
   9  -4 -22          0.36         -0.54         4.54 o                         
   9  -4  22          0.65         -1.17         1.83 o                         
   9  -4 -23          1.60         -3.97         3.97 o                         
   9  -4  23          2.94         -1.80         1.80 o                         
  -9  -4  24         71.77         93.07         2.40 o                         
   9  -4  24        132.21        154.07         1.98 o                         
  -9   4  25          0.23         -2.09         2.09 o                         
   9  -4  25          0.42         -1.50         1.50 o                         
   9   5  -1        376.37        416.26         2.16 o                         
   9   5  -2        934.72        722.73         3.46 o                         
   9   5  -3       2082.58       2058.39         4.84 o                         
   9   5  -4         24.25         31.64         2.07 o                         
   9   5  -5         32.58         65.63         5.60 o                         
   9   5  -6        645.02        679.14         7.92 o                         
   9   5  -7       2449.00       2522.63        12.57 o                         
   9   5  -8        397.29        358.72         3.79 o                         
   9   5   9        238.23        227.43         8.98 o                         
   9   5  -9        438.90        369.85         2.30 o                         
   9   5 -10        714.33        672.86         8.43 o                         
   9  -5  10       1316.02       1509.88         4.81 o                         
   9  -5  11        225.14        218.85         2.28 o                         
   9  -5  12          0.78          5.83         1.79 o                         
   9   5 -13         80.83         42.50         4.48 o                         
   9  -5  13        148.92        136.84         2.32 o                         
   9   5 -14        662.68        736.74         6.98 o                         
   9  -5  14       1220.88       1375.34         4.08 o                         
   9   5 -15         27.21         65.11         4.71 o                         
   9  -5  15         50.12         62.56         2.20 o                         
   9   5 -16        102.37        128.80         3.69 o                         
   9  -5  16        188.60        230.12         2.52 o                         
   9   5 -17         34.83         46.97         3.43 o                         
   9  -5  17         64.16         46.55         2.15 o                         
   9   5 -18        217.15        259.84         6.11 o                         
   9  -5  18        400.05        405.47         3.25 o                         
   9   5 -19         18.90         11.93         3.44 o                         
   9  -5  19         34.81         21.62         1.80 o                         
   9  -5 -20         34.92         35.55         4.82 o                         
  -9  -5  20         64.33         69.81         2.22 o                         
   9  -5 -21         69.79        107.16         4.93 o                         
  -9  -5  21        128.58        134.31         2.24 o                         
   9  -5 -22         53.99         64.34         2.85 o                         
   9  -5 -22         99.47         89.10         2.27 o                         
   9  -5  23          0.63         -1.70         1.70 o                         
  -9   5  24         99.21         88.70         3.06 o                         
   9  -5  24        182.78        161.19         2.39 o                         
  -9  -5  25         60.55         56.28         1.71 o                         
   9  -5  25        111.55        104.36         3.82 o                         
   9   6  -1        981.58        941.10         2.66 o                         
   9   6  -2        738.20        635.98         2.37 o                         
   9   6  -3          0.40         -1.89         1.89 o                         
   9   6  -4        372.02        366.94         6.26 o                         
   9   6  -5         23.96          1.94         4.58 o                         
   9   6  -6       1372.57       1348.46         9.19 o                         
   9   6  -7        372.87        412.84         3.55 o                         
   9  -6   8        736.04        695.61         2.79 o                         
   9   6   9         54.55         44.32         3.49 o                         
   9  -6   9        100.49         81.55         2.21 o                         
   9  -6  10        356.88        424.98         2.71 o                         
   9  -6  11         86.67        115.41         1.95 o                         
   9   6 -12         19.69         38.00         4.59 o                         
   9  -6  12         36.28         17.45         1.99 o                         
   9   6 -13        165.55        174.60         5.04 o                         
   9  -6  13        305.00        361.58         2.97 o                         
   9   6 -14        311.94        373.50         5.93 o                         
   9  -6  14        574.68        645.79         3.26 o                         
   9   6 -15          0.10         17.34         3.27 o                         
   9  -6  15          0.18          1.64         2.05 o                         
   9   6 -16        372.49        335.92         4.27 o                         
   9  -6  16        686.23        591.06         2.97 o                         
   9   6 -17         73.17         57.08         4.27 o                         
   9  -6  17        134.81        110.10         2.18 o                         
   9  -6  18         81.96         55.15         2.09 o                         
   9  -6  19         68.46         61.94         1.98 o                         
   9  -6 -20        279.31        303.05         5.57 o                         
   9  -6  20        514.58        501.55         2.94 o                         
   9  -6 -21         71.99         74.83         4.47 o                         
   9  -6  21        132.63        144.39         2.82 o                         
   9  -6 -22         50.57         38.16         4.04 o                         
   9  -6 -22         93.16         87.54         2.90 o                         
  -9  -6  23          4.89         -1.95         2.17 o                         
  -9  -6  24         94.36         57.88         1.89 o                         
   9   7  -1       1665.32       1860.97         7.82 o                         
   9   7  -2          4.06         18.95         4.09 o                         
   9   7  -3        319.98        333.92         2.70 o                         
   9   7  -4       1356.37       1308.06         4.54 o                         
   9   7  -5        670.66        870.83         4.51 o                         
   9   7  -6         30.20         46.24         2.55 o                         
   9  -7   7         64.16         20.06         2.01 o                         
   9  -7   8          2.00          5.73         1.99 o                         
   9  -7   9       1417.01       1580.00         4.43 o                         
   9  -7  10        700.77        694.20         3.90 o                         
   9  -7  11       1016.53        964.39         4.24 o                         
   9  -7  12        351.58        401.45         4.16 o                         
   9  -7  13       1399.37       1374.83         5.59 o                         
   9  -7  14        812.75        721.11         5.34 o                         
   9   7 -15         99.70         93.92         4.76 o                         
   9  -7  15        183.68        143.76         5.73 o                         
   9  -7  16        237.23        282.20         4.16 o                         
   9  -7  17       1121.70       1231.67         5.66 o                         
   9  -7  18        517.56        544.44         4.36 o                         
   9  -7  19         29.37         40.80         3.10 o                         
  -9  -7  20        129.41        157.19         2.92 o                         
   9  -7  20        238.41        274.48         3.37 o                         
  -9  -7  21          0.51          2.07         2.30 o                         
   9  -7  21          0.95         -0.47         4.26 o                         
  -9  -7  22        107.11         76.73         2.29 o                         
   9  -7  22        197.33        149.80         4.47 o                         
  -9  -7  23         16.54         15.32         1.81 o                         
   9  -7  23         30.47         23.20         3.81 o                         
   9   8   1         12.02         64.17         2.06 o                         
   9   8   2       1381.86       1382.71         3.90 o                         
   9   8   3        259.72        330.72         2.82 o                         
   9   8   4         63.87         95.17         3.36 o                         
   9   8  -5          9.08          9.26         4.98 o                         
   9   8  -6        560.08        471.18         5.52 o                         
   9   8  -7          0.81         25.75         3.20 o                         
   9  -8   8         45.88         58.69         3.41 o                         
   9  -8   9        356.12        393.71         4.63 o                         
   9  -8  10         69.15         58.78         3.98 o                         
   9  -8  11         50.80         77.26         3.98 o                         
   9  -8  12          2.76          0.30         3.79 o                         
   9  -8  13         10.62          6.33         3.38 o                         
   9  -8  14        332.60        292.43         4.83 o                         
   9  -8  15        252.35        176.71         5.61 o                         
   9  -8  16        183.48        183.05         3.77 o                         
   9  -8  17        270.18        260.17         3.81 o                         
   9  -8  18        123.78        100.98         3.32 o                         
   9  -8  19         26.71         29.93         2.90 o                         
   9  -8 -20         34.37         36.83         3.87 o                         
   9  -8  20         63.31         44.38         2.72 o                         
   9  -8 -21          2.94         15.14         3.37 o                         
   9  -8  21          5.42         -2.42         3.93 o                         
   9  -8 -22          9.27          7.88         2.96 o                         
   9  -8  22         17.07          7.59         3.72 o                         
   9  -8  23          2.55         -3.28         3.28 o                         
   9   9  -1       1444.71       1649.87         5.07 o                         
   9   9  -2       1676.06       2018.28         5.39 o                         
   9   9  -3        327.00        481.02         4.69 o                         
   9   9  -4        620.32        646.57         5.64 o                         
   9   9  -5        262.44        236.40         6.39 o                         
   9   9   6        402.78        390.97         8.96 o                         
   9   9  -7        171.23        180.80         5.29 o                         
   9   9  -8         33.30         45.72         6.45 o                         
   9  -9   9        298.83        294.16         4.56 o                         
   9   9  -9        550.54        543.44         8.13 o                         
   9  -9  10        744.23        824.42         5.55 o                         
   9  -9  11         60.33        127.45         4.18 o                         
   9  -9  12         89.55         81.22         4.12 o                         
   9  -9  13        770.98        896.44         5.74 o                         
   9  -9  14        212.09        199.49         4.44 o                         
   9  -9  15          1.03         10.13         4.79 o                         
   9  -9  16        177.71        143.68         3.48 o                         
   9  -9  17        221.28        268.22         3.59 o                         
   9  -9  18         52.12         27.30         2.87 o                         
   9  -9  19          9.62          2.29         2.62 o                         
   9  -9 -20          6.53         18.18         3.30 o                         
   9  -9  20         12.04          2.36         2.41 o                         
   9  -9 -21         12.18         25.58         2.87 o                         
   9  -9  21         22.43         19.34         3.60 o                         
   9 -10   1          0.55         16.20         2.74 o                         
   9 -10   2        347.93        325.42         3.24 o                         
   9 -10   3        404.48        452.26         3.81 o                         
   9  10  -4          1.04         12.34         3.71 o                         
   9  10  -5        970.36       1071.60         5.33 o                         
  -9  10   6        934.46        952.52         5.94 o                         
  -9  10   7          0.02         28.91         4.25 o                         
   9 -10  -8         35.48         18.61         4.93 o                         
   9 -10  -9          8.89         10.44         4.87 o                         
   9 -10 -10        201.05        317.56         5.62 o                         
   9 -10 -11        294.52        232.44         5.50 o                         
   9 -10  12        532.77        526.29         4.26 o                         
   9 -10  13        193.59        246.57         4.23 o                         
   9 -10  14        309.27        388.88         4.47 o                         
   9 -10  15        100.25        121.41         4.75 o                         
   9 -10  16        124.41         87.49         3.12 o                         
   9 -10  17        157.67        192.48         3.18 o                         
   9 -10  18          0.81         10.28         2.59 o                         
   9 -10  19         63.24         72.41         2.55 o                         
   9 -10 -20          0.96         15.63         2.90 o                         
   9 -10  20          1.76         -2.17         2.17 o                         
   9 -11   1         58.35        111.28         2.84 o                         
   9 -11   2          3.36          0.97         2.95 o                         
   9 -11   3          0.01          3.97         2.99 o                         
   9 -11   4        153.77        210.58         3.17 o                         
   9  11  -5        366.25        412.88         4.39 o                         
   9 -11  -6         16.41         18.35         3.20 o                         
   9 -11  -7          0.07          1.14         3.42 o                         
   9 -11  -8         19.64         18.24         3.51 o                         
   9 -11  -9       1385.14       1570.13         6.25 o                         
   9 -11 -10         12.88         -0.88         4.71 o                         
   9 -11 -11          1.93          8.68         4.69 o                         
   9 -11 -12        112.52         55.54         6.36 o                         
   9 -11 -13        668.46        878.00         8.33 o                         
   9 -11  14         72.53         37.35         4.16 o                         
   9 -11  15        176.36        205.55         4.51 o                         
   9 -11  16        326.61        328.83         3.32 o                         
   9 -11  17        550.28        584.59         3.48 o                         
   9 -11  18         32.39         16.61         2.31 o                         
   9 -11 -19         13.46         26.59         2.66 o                         
   9 -11  19         24.79          8.03         2.02 o                         
   9  12  -1        233.52        230.77         4.76 o                         
   9 -12   2         29.89         33.03         2.75 o                         
   9 -12   3         13.47         28.25         2.85 o                         
   9 -12   4        151.07        157.67         3.04 o                         
   9 -12   5        363.41        310.07         3.27 o                         
   9 -12  -6        227.64        245.43         2.86 o                         
   9 -12  -7         83.00        108.78         2.83 o                         
   9 -12  -8        184.42        162.18         3.55 o                         
   9 -12  -9        121.07         61.90         3.91 o                         
   9 -12 -10        159.16         63.08         3.80 o                         
   9 -12 -11        153.63         70.97         4.45 o                         
   9 -12 -12        261.66        207.96         3.29 o                         
   9 -12 -13         74.08         58.57         3.29 o                         
   9 -12  14          0.39          2.95         3.72 o                         
   9 -12  17          3.88         -2.60         2.89 o                         
   9  13  -1        192.00        333.74         4.13 o                         
   9  13  -2        500.09        425.97         4.27 o                         
   9 -13   3        465.10        505.50         3.27 o                         
   9 -13   4        537.20        552.23         3.33 o                         
   9 -13  -5        489.09        628.89         3.08 o                         
   9 -13  -6        384.43        349.74         2.93 o                         
   9 -13  -7          0.39          1.50         2.66 o                         
   9 -13  -8          9.07         10.49         2.59 o                         
   9 -13  -9        363.85        426.57         3.54 o                         
   9 -13 -10         13.16          5.26         3.13 o                         
   9 -13 -11          0.28         -2.92         2.92 o                         
   9 -13 -12         45.11         66.17         2.99 o                         
   9 -13  13        148.40        153.15         3.75 o                         
   9 -13  14          2.25          1.49         3.10 o                         
  -9  14   1         11.04         -3.01         3.01 o                         
  -9  14   2          1.07          7.84         2.98 o                         
   9 -14  -3          0.58          7.02         2.50 o                         
   9 -14  -4         12.84         20.56         2.07 o                         
   9 -14  -5        147.90        104.42         2.37 o                         
   9 -14  -6         11.02         26.47         2.43 o                         
   9 -14  -7        133.92        144.74         2.63 o                         
   9 -14  -8         98.54        123.49         2.91 o                         
   9 -14  -9        204.17        151.36         2.92 o                         
   9 -14 -10         42.57         45.16         2.63 o                         
   9 -14 -11          1.41          1.94         2.49 o                         
   9 -15  -1         43.85         27.10         2.73 o                         
   9 -15  -2         57.98         58.32         3.20 o                         
   9 -15  -3        147.43        110.32         3.29 o                         
   9 -15  -4         26.03         13.56         3.75 o                         
   9 -15  -5         42.45         23.56         1.78 o                         
   9 -15  -6         12.50          4.50         1.34 o                         
   9 -15  -7         61.87         58.12         2.03 o                         
  10   0   0       3619.79       3590.45        10.11 o                         
  10   0   2       1713.29       1696.05         6.79 o                         
  10   0   4       1488.93       1454.53         6.83 o                         
  10   0  -4       2743.06       2444.18        21.24 o                         
  10   0   6         16.41         26.81         3.41 o                         
  10   0  -8          4.31         -3.46         3.46 o                         
  10   0  10        738.00        764.94         5.11 o                         
  10   0  12         71.25        131.05         2.61 o                         
  10   0  14         14.12         -0.32         2.78 o                         
  10   0  14         26.02         15.15         3.09 o                         
  10   0 -16         16.07         17.52         5.55 o                         
  10   0  16         29.61         18.74         3.30 o                         
  10   0 -18        835.30        684.44         8.06 o                         
  10   0  18       1538.89       1566.29         7.29 o                         
  10   0 -20         83.46         59.32         3.48 o                         
  10   0  20        153.75        211.17         4.68 o                         
  10   0 -22        339.30        335.65         5.81 o                         
  10   0  22        625.11        645.90         3.33 o                         
 -10   0  24         98.69        121.96         3.45 o                         
  10   0 -24        181.81        237.97         3.44 o                         
  10  -1   1        611.81        595.10         4.83 o                         
  10  -1   2          5.08          2.23         3.38 o                         
  10  -1   3         14.76         11.97         2.81 o                         
  10  -1  -3         27.20         52.04         6.27 o                         
  10  -1   4        971.63        889.05         5.17 o                         
  10  -1   5         13.90         35.06         3.23 o                         
  10  -1   6        654.08        625.06         4.70 o                         
  10  -1  -7       1084.41        988.43         5.65 o                         
  10  -1  -8       1343.35       1169.27         6.18 o                         
  10   1  -9         83.04        123.45         5.48 o                         
  10   1   9        152.99        206.76         3.47 o                         
  10   1  10         14.88         25.52         5.06 o                         
  10   1  10         27.41         47.72         2.59 o                         
  10   1  11       1665.37       1824.32        17.37 o                         
  10   1  11       3068.13       2971.52         5.50 o                         
  10   1  12          0.81         89.11         2.43 o                         
  10   1  13       2017.15       2199.23         4.66 o                         
  10  -1 -14          0.06          8.10         4.87 o                         
  10   1  14          0.11         -2.16         2.16 o                         
  10  -1  15          1.01          3.99         2.44 o                         
  10   1  15          1.86         -2.77         2.77 o                         
  10   1 -16        285.74        357.05         4.99 o                         
  10   1  16        526.42        503.05         4.53 o                         
  10   1 -17          4.19          4.28         3.91 o                         
  10   1  17          7.71          1.99         2.88 o                         
  10   1 -18         35.12         54.48         3.01 o                         
  10   1  18         64.70         32.57         2.96 o                         
  10   1 -19        203.59        122.43         3.15 o                         
  10   1  19        375.07        343.46         4.49 o                         
  10   1 -20        217.13        243.97         4.34 o                         
  10   1  20        400.02        366.58         3.32 o                         
  10  -1 -21         21.06         36.12         2.78 o                         
  10   1  21         38.81         63.09         2.30 o                         
  10  -1 -22        170.17        175.63         2.93 o                         
  10  -1  22        313.50        307.14         2.85 o                         
  10  -1 -23          0.34          2.65         2.34 o                         
  10  -1  23          0.63          3.95         1.87 o                         
 -10  -1  24         19.75         19.22         2.29 o                         
 -10   1  24         36.38         28.80         2.23 o                         
 -10  -1  25          2.39          2.27         1.84 o                         
  10  -1 -25          4.41          0.88         1.66 o                         
  10   2   0       4489.38       4317.23         7.53 o                         
  10   2   1         22.92        101.49         2.75 o                         
  10   2   2         19.04          8.61         2.45 o                         
  10  -2   3         93.36        128.64         3.41 o                         
  10   2   3        172.01        199.45         4.09 o                         
  10   2   4       4050.83       3886.27         7.25 o                         
  10   2   5       1988.14       2022.42         5.53 o                         
  10   2   6        452.95        444.74         3.42 o                         
  10   2   7         25.14         29.74         5.46 o                         
  10   2   8       1369.63       1465.49        11.91 o                         
  10  -2  -8       2523.29       2328.28         6.34 o                         
  10   2   9         29.01         52.01         5.36 o                         
  10   2   9         53.44         82.27         2.20 o                         
  10   2  10         53.67         43.34         2.92 o                         
  10   2  10         98.88        115.80         2.60 o                         
  10   2  11         42.26         59.75         2.04 o                         
  10   2  12       1842.12       1930.60         4.04 o                         
  10   2 -13         53.01         41.34         5.77 o                         
  10   2  13         97.66        107.51         2.22 o                         
  10  -2 -14         36.01         79.02         5.51 o                         
  10   2  14         66.34         55.57         2.16 o                         
  10   2 -15         18.75         17.26         3.74 o                         
  10   2  15         34.55         22.45         2.16 o                         
  10   2 -16        195.79        226.08         2.69 o                         
  10   2  16        360.72        350.20         3.15 o                         
  10   2 -17          7.63         12.67         2.09 o                         
  10   2  17         14.06          7.57         2.27 o                         
  10   2 -18        219.87        232.92         4.43 o                         
  10   2  18        405.06        345.85         2.83 o                         
  10   2 -19         82.48         81.67         4.02 o                         
  10   2  19        151.95        170.48         2.48 o                         
  10   2 -20         85.37        103.74         3.84 o                         
  10   2  20        157.27        143.35         2.21 o                         
  10   2 -21         81.11         77.77         3.67 o                         
  10  -2  21        149.43        148.04         2.22 o                         
  10  -2 -22        134.45        129.67         2.79 o                         
  10  -2  22        247.69        227.93         2.22 o                         
  10  -2 -23        176.82        148.08         2.60 o                         
  10  -2  23        325.77        371.94         3.19 o                         
 -10   2  24          0.10          6.67         1.84 o                         
  10  -2  24          0.18          6.29         1.54 o                         
 -10  -2  25          5.27          9.13         1.81 o                         
  10  -2 -25          9.70         15.17         1.64 o                         
  10   3   0       3426.14       3568.64         6.68 o                         
  10   3   1         21.52         99.77         2.71 o                         
  10   3   2          4.30         33.95         7.58 o                         
  10   3   2          7.93         -2.43         2.43 o                         
  10   3   3          5.11          8.69         2.83 o                         
  10  -3   3          9.41         75.12         3.93 o                         
  10   3   4       6173.44       6062.59         8.23 o                         
  10   3   5       3375.87       3555.34         6.50 o                         
  10   3   6        369.47        460.98         7.44 o                         
  10   3   7        337.29        408.13         7.23 o                         
  10  -3   8        121.58        158.38         2.19 o                         
  10   3   9        331.28        334.41         6.95 o                         
  10   3   9        610.33        609.51         2.35 o                         
  10   3  10        410.26        419.30         3.93 o                         
  10   3  10        755.83        802.56         2.75 o                         
  10   3  11         27.11         46.21         2.12 o                         
  10   3  12         62.64         57.13         2.01 o                         
  10   3 -13         27.55         19.67         5.45 o                         
  10   3  13         50.75         64.43         2.06 o                         
  10   3 -14        322.90        297.07         4.31 o                         
  10   3  14        594.88        585.72         2.84 o                         
  10   3 -15        261.52        224.36         3.31 o                         
  10   3  15        481.81        506.60         2.99 o                         
  10   3 -16          0.24         11.12         2.73 o                         
  10   3  16          0.45          7.34         2.09 o                         
  10   3 -17         15.09         20.05         2.15 o                         
  10   3  17         27.80         13.65         2.17 o                         
  10  -3  18        147.80        146.66         2.70 o                         
  10   3  18        272.30        264.71         2.38 o                         
  10   3 -19         15.79         13.17         3.67 o                         
  10  -3  19         29.09         18.14         2.00 o                         
  10   3 -20         61.60         25.02         3.57 o                         
  10  -3  20        113.49         73.56         2.15 o                         
  10  -3  21         35.27          4.43         1.91 o                         
 -10  -3  22         23.82         21.03         2.76 o                         
  10  -3  22         43.88         47.84         2.03 o                         
 -10  -3  23          2.68         -2.01         2.01 o                         
  10  -3  23          4.95         -1.78         1.78 o                         
 -10  -3  24         46.53         20.72         1.47 o                         
  10  -3  24         85.72         69.22         1.83 o                         
 -10  -3  25         42.16         23.75         1.97 o                         
  10  -3  25         77.67         47.82         3.32 o                         
  10   4   0        902.00        799.25         3.72 o                         
  10   4  -1       1480.42       1520.08         3.41 o                         
  10   4   2         15.35         23.22         7.36 o                         
  10   4   2         28.28         65.78         2.54 o                         
  10   4   3        139.19         59.88         2.45 o                         
  10   4   4         37.34          7.63         2.30 o                         
  10   4   5       1372.50       1354.67         4.35 o                         
  10   4  -6        215.73        320.66         6.73 o                         
  10  -4   7        321.25        335.95         2.24 o                         
  10  -4   8       1216.13       1240.19         6.26 o                         
  10  -4   8       2240.48       2291.07         3.90 o                         
  10   4   9         72.49         72.67         3.11 o                         
  10  -4   9        133.55        133.16         2.33 o                         
  10   4  10         54.29         86.66         7.74 o                         
  10  -4  10        100.02         90.46         1.83 o                         
  10  -4  11         56.15         44.33         1.67 o                         
  10  -4  12         15.88          3.21         1.69 o                         
  10   4 -13         11.24         13.58         4.24 o                         
  10  -4  13         20.70          8.31         1.84 o                         
  10   4 -14        133.46        142.22         3.90 o                         
  10  -4  14        245.87        274.23         2.27 o                         
  10   4 -15          8.23          5.83         3.24 o                         
  10  -4  15         15.17         21.56         1.91 o                         
  10   4 -16        229.66        199.13         3.30 o                         
  10  -4  16        423.11        353.34         2.35 o                         
  10   4 -17         53.06         59.56         2.90 o                         
  10  -4  17         97.75        111.94         2.07 o                         
  10  -4  18        286.91        309.84         3.11 o                         
 -10  -4  18        528.57        701.00         3.49 o                         
  10  -4 -19          6.73         -4.12         4.71 o                         
 -10  -4  19         12.40          4.42         2.19 o                         
 -10  -4  20         39.16         14.61         2.45 o                         
  10  -4 -20         72.14         24.14         2.49 o                         
 -10  -4  21         34.32         34.76         2.79 o                         
  10  -4  21         63.23         26.25         2.10 o                         
 -10  -4  22        163.91        219.26         3.02 o                         
  10  -4  22        301.97        351.99         2.52 o                         
 -10  -4  23          0.23         -2.15         2.15 o                         
  10  -4  23          0.42         -1.63         1.63 o                         
  10  -4 -24         20.94         12.83         3.38 o                         
  10  -4  24         38.57         15.88         3.73 o                         
  10   5   0          2.96         11.75         2.31 o                         
  10   5  -1          7.94          2.84         1.62 o                         
  10   5   2        124.52        146.49         8.82 o                         
  10   5  -2        229.40        216.58         2.02 o                         
  10   5  -3        608.92        535.45         2.41 o                         
  10   5  -4        390.36        329.83         2.17 o                         
  10  -5   5         48.35         51.76         3.55 o                         
  10  -5   5         89.08         69.37         2.08 o                         
  10  -5   6         12.09         13.89         1.85 o                         
  10  -5   7        172.13        102.46         1.94 o                         
  10  -5   8        205.54        188.61         2.07 o                         
  10   5  -9          9.74          1.47         4.63 o                         
  10  -5   9         17.94          1.36         1.74 o                         
  10   5  10        277.04        243.95         2.93 o                         
  10  -5  10        510.39        453.11         2.85 o                         
  10   5  11         19.70         14.75         3.18 o                         
  10  -5  11         36.29         30.05         2.22 o                         
  10   5 -12         69.98         55.19         4.53 o                         
  10  -5  12        128.93         92.75         1.93 o                         
  10   5 -13         34.60         47.22         4.40 o                         
  10  -5  13         63.74         75.49         2.09 o                         
  10   5 -14        140.04        171.12         3.97 o                         
  10  -5  14        258.00        280.71         2.68 o                         
  10   5 -15         66.35         58.42         3.54 o                         
  10  -5  15        122.24         90.28         2.33 o                         
  10   5 -16        200.14        214.83         4.02 o                         
  10  -5  16        368.72        329.55         3.05 o                         
  10   5 -17          0.64          1.00         2.70 o                         
  10  -5  17          1.18          5.57         2.03 o                         
  10   5 -18        250.67        287.60         3.25 o                         
  10  -5  18        461.81        511.27         2.76 o                         
  10  -5  19         81.01         78.33         2.62 o                         
  10  -5  19        149.24        105.36         2.37 o                         
  10  -5 -20         77.22         81.53         4.85 o                         
  10  -5 -20        142.27        127.13         2.55 o                         
  10  -5 -21         61.64         42.35         4.50 o                         
  10  -5 -21        113.56        111.92         3.27 o                         
  10  -5 -22         19.35         28.59         4.06 o                         
  10  -5 -23         83.17         59.48         3.45 o                         
 -10  -5  24         67.51         71.01         1.55 o                         
  10  -5  24        124.37        134.67         3.83 o                         
  10  -6   0         30.34         26.09         3.25 o                         
  10   6   0         55.90         37.09         1.98 o                         
  10  -6  -1        117.75        153.36         4.03 o                         
  10   6  -1        216.94        194.09         2.52 o                         
  10  -6  -2        155.05        159.11         2.63 o                         
  10   6  -2        285.66        257.83         1.74 o                         
  10  -6  -3         72.41         91.61         2.65 o                         
  10   6  -3        133.41        104.17         1.59 o                         
  10  -6   4         51.43         41.53         3.75 o                         
  10   6  -4         94.76         75.08         1.60 o                         
  10   6  -5        165.00        224.06         2.10 o                         
  10  -6   6        760.51        802.71         2.58 o                         
  10  -6   7        221.64        258.22         1.99 o                         
  10   6  -8         70.48         66.67         5.70 o                         
  10  -6   8        129.84        116.40         2.11 o                         
  10   6   9         19.39          7.17         3.37 o                         
  10  -6   9         35.72          6.94         2.18 o                         
  10   6 -10        145.94        113.83         2.58 o                         
  10  -6  10        268.88        193.34         2.74 o                         
  10   6 -11        130.15        177.29         5.53 o                         
  10  -6  11        239.78        332.07         3.20 o                         
  10  -6  12        121.03        161.04         2.72 o                         
  10   6 -13        166.40        187.01         4.19 o                         
  10  -6  13        306.57        345.82         3.93 o                         
  10   6 -14         66.69         63.54         3.75 o                         
  10  -6  14        122.87        128.12         3.85 o                         
  10   6 -15        185.93        227.84         3.94 o
[truncated: 151,066 more chars]
